# Supplementary material for: Temporal transcriptomic profiling identifies core regulators in cytokine-induced gut barrier disruption in differentiated Caco-2 cells
Source: Inflamm Res. 2026 Jun 8;75(1):135. doi: 10.1007/s00011-026-02288-5 (PMC13246533; doi:10.1007/s00011-026-02288-5)
Supplement: Supplementary file 1 — Supplementary Material 1 [file 11_2026_2288_MOESM1_ESM.xlsx]

## Sheet: Sheet0
Cluster 1 Ingenuity Canonical Pathways	-log(p-value)	Ratio	Cluster 2 Ingenuity Canonical Pathways	-log(p-value)	Ratio	Cluster 3 Ingenuity Canonical Pathways	-log(p-value)	Ratio	Cluster 4 Ingenuity Canonical Pathways	-log(p-value)	Ratio	Cluster 5 Ingenuity Canonical Pathways	-log(p-value)	Ratio	Cluster 6 Ingenuity Canonical Pathways	-log(p-value)	Ratio	Cluster 7 Ingenuity Canonical Pathways	-log(p-value)	Ratio	Cluster 8 Ingenuity Canonical Pathways	-log(p-value)	Ratio
CLEAR Signaling Pathway	5.05	0.0629	Peroxisomal protein import	11.4	0.281	DHCR24 Signaling Pathway	19	0.222	Reelin Signaling in Neurons	3.35	0.0643	Cell Cycle Checkpoints	68	0.305	Major pathway of rRNA processing in the nucleolus and cytosol	29.7	0.242	Interferon alpha/beta signaling	32.3	0.474	ILK Signaling	10.8	0.106
Insulin Receptor Signaling	4.86	0.0857	Bile acid and bile salt metabolism	10.8	0.333	LXR/RXR Activation	16.2	0.214	Protein lipoylation	3.34	0.3	Mitotic Prometaphase	47.8	0.293	rRNA modification in the nucleus and cytosol	26.8	0.39	Interferon gamma signaling	30	0.388	Neutrophil degranulation	10.6	0.0671
Sphingolipid metabolism	4.36	0.0909	Generic Transcription Pathway	10.7	0.107	Acute Phase Response Signaling	16.1	0.173	Cilium Assembly	3.31	0.0539	Mitotic Metaphase and Anaphase	46.2	0.263	S Phase	18.8	0.257	Role of Hypercytokinemia/hyperchemokinemia in the Pathogenesis of Influenza	23.6	0.348	Colorectal Cancer Metastasis Signaling	9.78	0.0852
Iron uptake and transport	3.89	0.117	Peroxisomal lipid metabolism	8.76	0.379	Coagulation System	14	0.429	Generic Transcription Pathway	3.19	0.0396	Synthesis of DNA	38.2	0.352	Somitogenesis	18.8	0.382	Pathogen Induced Cytokine Storm Signaling Pathway	22.9	0.156	Germ Cell-Sertoli Cell Junction Signaling	9.25	0.105
FOXO-mediated transcription of cell death genes	3.73	0.25	White Adipose Tissue Browning Pathway	7.12	0.145	LPS/IL-1 Mediated Inhibition of RXR Function	12.6	0.121	Mitochondrial protein degradation	2.99	0.0714	Kinetochore Metaphase Signaling Pathway	31.6	0.327	Regulation of mRNA stability by proteins that bind AU-rich elements	18.1	0.272	Interferon Signaling	22.9	0.595	Hepatic Fibrosis Signaling Pathway	8.06	0.0624
Sphingosine and Sphingosine-1-phosphate Metabolism	3.29	0.333	Fatty Acid β-oxidation I	5.63	0.257	Extrinsic Prothrombin Activation Pathway	11.6	0.625	Carnitine metabolism	2.88	0.214	RHO GTPases Activate Formins	29	0.271	FAT10 Signaling Pathway	18	0.356	Macrophage Classical Activation Signaling Pathway	20.4	0.213	RHO GTPase cycle	7.99	0.06
Replacement of protamines by nucleosomes in the male pronucleus	3.22	0.135	Cilium Assembly	5.51	0.108	Plasma lipoprotein assembly, remodeling, and clearance	11.5	0.237	Glutamate and glutamine metabolism	2.88	0.214	HDR through Homologous Recombination (HRR) or Single Strand Annealing (SSA)	28.8	0.307	Mitotic Metaphase and Anaphase	17.9	0.154	NOD1/2 Signaling Pathway	19.9	0.206	Production of Nitric Oxide and Reactive Oxygen Species in Macrophages	6.85	0.0833
Metabolism of steroid hormones	3.16	0.132	Regulation of lipid metabolism by PPARalpha	5.39	0.134	Phase II - Conjugation of compounds	11.4	0.193	AMPK Signaling	2.67	0.0449	Cell Cycle Control of Chromosomal Replication	26.8	0.456	NIK-->noncanonical NF-kB signaling	17.5	0.339	Death Receptor Signaling	18.1	0.286	CDX Gastrointestinal Cancer Signaling Pathway	6.7	0.0812
ERK/MAPK Signaling	2.99	0.0543	Gap Junction Signaling	5.12	0.0868	Formation of Fibrin Clot (Clotting Cascade)	10.5	0.333	NAD Salvage Pathway III	2.6	0.4	Mitotic G1 phase and G1/S transition	26.3	0.265	Transcriptional regulation by RUNX3	16.9	0.245	Role of PKR in Interferon Induction and Antiviral Response	16.6	0.223	Gap Junction Signaling	6.68	0.0629
Peptide hormone biosynthesis	2.89	0.25	Circadian Rhythm Signaling	4.44	0.0879	Regulation of Insulin-like Growth Factor (IGF) transport and uptake by IGFBPs	10.3	0.169	G-Protein Coupled Receptor Signaling	2.53	0.0308	Activation of the pre-replicative complex	25.1	0.6	Mitotic G1 phase and G1/S transition	16.8	0.207	Interleukin-4 and Interleukin-13 signaling	16.5	0.252	Role of Macrophages, Fibroblasts and Endothelial Cells in Rheumatoid Arthritis	6.62	0.0623
DNA methylation	2.88	0.154	Protein Kinase A Signaling	4.3	0.076	Intrinsic Prothrombin Activation Pathway	9.92	0.302	WNT/SHH Axonal Guidance Signaling Pathway	2.49	0.0526	Role of BRCA1 in DNA Damage Response	24.9	0.35	Regulation of RUNX2 expression and activity	16.4	0.282	IL-17A Signaling in Fibroblasts	16.2	0.3	Role of Osteoblasts in Rheumatoid Arthritis Signaling Pathway	6.23	0.0708
Amyloid fiber formation	2.84	0.0787	Role of NFAT in Cardiac Hypertrophy	4.25	0.0921	Retinoid metabolism and transport	9.78	0.295	Senescence Pathway	2.45	0.04	Mitotic G2-G2/M phases	20.9	0.18	Regulation of Apoptosis	16.2	0.352	IL-27 Signaling Pathway	16.1	0.224	Pulmonary Fibrosis Idiopathic Signaling Pathway	6.22	0.0613
3-phosphoinositide Degradation	2.81	0.0547	Protein Sorting Signaling Pathway	4.12	0.0989	Post-translational protein phosphorylation	9.75	0.178	Acute Myeloid Leukemia Signaling	2.43	0.0652	Hereditary Breast Cancer Signaling	17.8	0.203	Cell Cycle Checkpoints	16.2	0.138	TWEAK Signaling	15	0.447	Myelination Signaling Pathway	6.14	0.0606
Ceramide Signaling	2.79	0.0769	Transcriptional regulation of brown and beige adipocyte differentiation	4.1	0.226	Xenobiotic Metabolism Signaling	9.31	0.1	Regulation of the Epithelial-Mesenchymal Transition Pathway	2.37	0.0464	Telomere Maintenance	17.2	0.258	Signaling by NOTCH4	16	0.194	Activation of IRF by Cytosolic Pattern Recognition Receptors	14.8	0.318	Sertoli Cell-Sertoli Cell Junction Signaling	6.06	0.0688
Iron homeostasis signaling pathway	2.77	0.0621	Integration of energy metabolism	3.99	0.12	Xenobiotic Metabolism CAR Signaling Pathway	9.17	0.116	RAR Activation	2.32	0.0346	Nucleosome assembly	16.7	0.367	KEAP1-NFE2L2 pathway	16	0.186	Induction of Apoptosis by HIV1	14.8	0.318	Pulmonary Healing Signaling Pathway	5.77	0.0735
Activated PKN1 stimulates transcription of AR regulated genes KLK2 and KLK3	2.76	0.143	Sperm Motility	3.93	0.0853	Collagen degradation	8.58	0.219	NAD Salvage Pathway II	2.24	0.13	Resolution of Abasic Sites (AP sites)	14.6	0.395	Processing of Capped Intron-Containing Pre-mRNA	15.3	0.13	ISGylation Signaling Pathway	14.8	0.239	Irritable Bowel Syndrome Signaling Pathway	5.73	0.0621
PAK Signaling	2.73	0.0672	Leucine Degradation I	3.79	0.444	Xenobiotic Metabolism PXR Signaling Pathway	8.55	0.113	Metabolism of cofactors	2.14	0.12	Mitotic Prophase	14.5	0.212	BAG2 Signaling Pathway	15	0.247	iNOS Signaling	14	0.367	HMGB1 Signaling	5.56	0.0813
SIRT1 negatively regulates rRNA expression	2.7	0.138	Opioid Signaling Pathway	3.79	0.0816	Phase I - Functionalization of compounds	8.48	0.159	Insulin Receptor Signaling	2.12	0.05	DNA Replication Pre-Initiation	14.5	0.212	Protein Ubiquitination Pathway	15	0.131	Neuroinflammation Signaling Pathway	13.5	0.13	Osteoarthritis Pathway	5.56	0.0667
Choline Biosynthesis III	2.69	0.214	Eicosanoid Signaling	3.76	0.0813	Response to elevated platelet cytosolic Ca2+	8.16	0.144	Hepatic Fibrosis Signaling Pathway	2.1	0.0336	Regulation of mitotic cell cycle	13.9	0.227	Hedgehog ligand biogenesis	14.9	0.282	TNFR2 Signaling	13.4	0.455	Hepatic Fibrosis / Hepatic Stellate Cell Activation	5.38	0.0729
Superpathway of Inositol Phosphate Compounds	2.64	0.0494	Metabolism of cofactors	3.74	0.24	Atherosclerosis Signaling	7.89	0.139	Signaling by NOTCH3	2.07	0.08	Mismatch Repair in Eukaryotes	13.2	0.579	Regulation of mitotic cell cycle	14.8	0.242	Apoptosis Signaling	13.2	0.229	Ephrin A Signaling	5.38	0.0851
PTEN Signaling	2.61	0.0588	Oxytocin Signaling Pathway	3.72	0.0807	SPINK1 Pancreatic Cancer Pathway	7.43	0.197	3-phosphoinositide Biosynthesis	2.07	0.0417	Fanconi Anemia Pathway	13.1	0.368	DNA Replication Pre-Initiation	14.3	0.217	Multiple Sclerosis Signaling Pathway	13.2	0.156	Axonal Guidance Signaling	5.18	0.0463
Ion channel transport	2.6	0.0546	Cardiac conduction	3.65	0.106	PXR/RXR Activation	7.35	0.194	Neurotrophin/TRK Signaling	2.05	0.0633	Glucose metabolism	13	0.221	Metabolism of polyamines	14.3	0.263	Role of RIG1-like Receptors in Antiviral Innate Immunity	13.2	0.362	Role of Osteoclasts in Rheumatoid Arthritis Signaling Pathway	5.17	0.0566
Sertoli Cell-Sertoli Cell Junction Signaling	2.58	0.0486	Ion channel transport	3.6	0.0929	Paracetamol ADME	7.15	0.31	Thrombin Signaling	2	0.0405	DNA Damage Bypass	12.8	0.312	MAPK6/MAPK4 signaling	14.3	0.229	Coronavirus Pathogenesis Pathway	12.9	0.156	JAK/STAT Signaling	5.03	0.108
Transcriptional regulation of granulopoiesis	2.58	0.098	Glutaminergic Receptor Signaling Pathway (Enhanced)	3.59	0.076	Assembly of collagen fibrils and other multimeric structures	6.9	0.197	Semaphorin Neuronal Repulsive Signaling Pathway	1.99	0.0473	Role of CHK Proteins in Cell Cycle Checkpoint Control	12.7	0.276	TNFR2 non-canonical NF-kB pathway	14.1	0.279	DDX58/IFIH1-mediated induction of interferon-alpha/beta	12.8	0.259	SPINK1 General Cancer Pathway	4.79	0.118
B-WICH complex positively regulates rRNA expression	2.54	0.0962	Factors Promoting Cardiogenesis in Vertebrates	3.56	0.0993	Serotonin Degradation	6.87	0.152	Ketone body metabolism	1.97	0.2	NER (Nucleotide Excision Repair, Enhanced Pathway)	12.4	0.207	Synthesis of DNA	14	0.188	Role of IL-17A in Arthritis	12.6	0.31	FAT10 Cancer Signaling Pathway	4.71	0.137
Chromatin modifications during the maternal to zygotic transition (MZT)	2.54	0.125	Opioid Signalling	3.52	0.122	Neutrophil degranulation	6.41	0.0734	NAD Signaling Pathway	1.96	0.0467	Regulation of TP53 Activity through Phosphorylation	12.3	0.204	Hedgehog 'on' state	13.9	0.178	TNFR1 Signaling	12.3	0.327	Macrophage Alternative Activation Signaling Pathway	4.7	0.0677
Pre-NOTCH Expression and Processing	2.49	0.0779	RORA activates gene expression	3.52	0.278	CLEAR Signaling Pathway	6.1	0.0874	Energy dependent regulation of mTOR by LKB1-AMPK	1.96	0.103	SUMOylation of DNA replication proteins	11.8	0.304	Mitotic G2-G2/M phases	13.4	0.144	Interleukin-10 signaling	12.3	0.356	Molecular Mechanisms of Cancer	4.68	0.037
Amino acids regulate mTORC1	2.44	0.0909	Beta-catenin independent WNT signaling	3.47	0.0878	Integrin cell surface interactions	6.09	0.153	TP53 Regulates Metabolic Genes	1.92	0.0588	TP53 Regulates Transcription of Cell Cycle Genes	10.2	0.265	Interleukin-1 family signaling	13.2	0.183	CGAS-STING Signaling Pathway	12.2	0.188	IL-9 Signaling	4.67	0.171
1D-myo-inositol Hexakisphosphate Biosynthesis II (Mammalian)	2.44	0.176	Stearate Biosynthesis I (Animals)	3.38	0.138	FXR/RXR Activation	6.07	0.103	Regulation of CDH11 Expression and Function	1.92	0.1	S Phase	9.77	0.17	ABC-family proteins mediated transport	13	0.19	Role of JAK1, JAK2 and TYK2 in Interferon Signaling	12.1	0.481	Docosahexaenoic Acid (DHA) Signaling	4.66	0.0595
D-myo-inositol (1,3,4)-trisphosphate Biosynthesis	2.44	0.176	SUMOylation of intracellular receptors	3.37	0.207	GP6 Signaling Pathway	6.07	0.124	Superpathway of Cholesterol Biosynthesis	1.92	0.1	BER (Base Excision Repair) Pathway	9.58	0.273	Hedgehog 'off' state	13	0.19	Necroptosis Signaling Pathway	12.1	0.173	Cholecystokinin/Gastrin-mediated Signaling	4.6	0.0855
Synaptic Long Term Potentiation	2.41	0.0597	DAG and IP3 signaling	3.3	0.171	Amyloid fiber formation	5.85	0.146	Nicotinate metabolism	1.88	0.0968	SUMOylation of DNA damage response and repair proteins	9.56	0.195	Beta-catenin independent WNT signaling	12.8	0.136	Tumor Microenvironment Pathway	11.7	0.161	Role of Chondrocytes in Rheumatoid Arthritis Signaling Pathway	4.54	0.0764
DNA Damage/Telomere Stress Induced Senescence	2.4	0.0893	Valine Degradation I	3.29	0.25	Extracellular matrix organization	5.67	0.131	BBSome Signaling Pathway	1.83	0.0303	Cohesin Chromatin Regulation Pathway	9.07	0.0985	Inhibition of ARE-Mediated mRNA Degradation Pathway	12.8	0.16	MYC Mediated Apoptosis Signaling	11.5	0.32	Glioblastoma Multiforme Signaling	4.53	0.0702
PRC2 methylates histones and DNA	2.39	0.114	Phase I - Functionalization of compounds	3.22	0.106	Production of Nitric Oxide and Reactive Oxygen Species in Macrophages	5.57	0.099	RHO GTPase cycle	1.83	0.0311	Mismatch Repair	9.02	0.5	Cellular response to hypoxia	12.7	0.237	Role of Macrophages, Fibroblasts and Endothelial Cells in Rheumatoid Arthritis	11.4	0.119	Immunogenic Cell Death Signaling Pathway	4.51	0.0938
Paxillin Signaling	2.39	0.0654	Glutamate binding, activation of AMPA receptors and synaptic plasticity	3.2	0.194	Aspirin ADME	5.47	0.205	Signaling by LTK	1.82	0.167	Estrogen-mediated S-phase Entry	8.36	0.346	Degradation of beta-catenin by the destruction complex	12.5	0.215	FAT10 Cancer Signaling Pathway	11.3	0.314	Human Embryonic Stem Cell Pluripotency	4.49	0.0647
RUNX1 regulates megakaryocyte differentiation and platelet function	2.34	0.0862	DNA Methylation and Transcriptional Repression Signaling	3.2	0.112	Signaling by Insulin receptor	5.38	0.2	Ketogenesis	1.82	0.167	Mitotic Roles of Polo-Like Kinase	8.35	0.194	TCR signaling	12	0.17	TAK1-dependent IKK and NF-kappa-B activation	11.2	0.341	WNT/β-catenin Signaling	4.46	0.069
ERCC6 (CSB) and EHMT2 (G9a) positively regulate rRNA expression	2.3	0.108	Myelination Signaling Pathway	3.19	0.0727	Metabolism of Angiotensinogen to Angiotensins	5.31	0.353	Protein Kinase A Signaling	1.81	0.0319	Metabolism of non-coding RNA	8.27	0.214	C-type lectin receptors (CLRs)	11.8	0.152	Role of Pattern Recognition Receptors in Recognition of Bacteria and Viruses	11	0.169	Role of NANOG in Mammalian Embryonic Stem Cell Pluripotency	4.41	0.0813
Selenocysteine Biosynthesis II (Archaea and Eukaryotes)	2.3	0.333	Synaptic Long Term Depression	3.18	0.0854	Replacement of protamines by nucleosomes in the male pronucleus	5.11	0.216	Endometrial Cancer Signaling	1.8	0.0667	Glycolysis I	8.03	0.321	Mitochondrial protein import	11.7	0.246	IL-10 Signaling	11	0.168	Interleukin-7 signaling	4.41	0.208
GABA synthesis, release, reuptake and degradation	2.29	0.158	Activation of NMDA receptors and postsynaptic events	3.12	0.118	Superpathway of Melatonin Degradation	5.08	0.135	GADD45 Signaling	1.8	0.0667	Processing of Capped Intron-Containing Pre-mRNA	7.63	0.0868	Class I MHC mediated antigen processing and presentation	11.7	0.098	4-1BB Signaling in T Lymphocytes	10.6	0.382	Neuroinflammation Signaling Pathway	4.37	0.0512
Ephrin Receptor Signaling	2.28	0.0493	Basal Cell Carcinoma Signaling	3.09	0.127	Dopamine Degradation	4.93	0.205	Chronic Myeloid Leukemia Signaling	1.8	0.0356	Nucleotide Excision Repair	7.4	0.138	Ribosomal Quality Control Signaling Pathway	11.3	0.116	Acute Phase Response Signaling	10.3	0.147	Role of Tissue Factor in Cancer	4.31	0.0622
Phase I - Functionalization of compounds	2.26	0.0619	LPS/IL-1 Mediated Inhibition of RXR Function	3.08	0.0741	Maturity Onset Diabetes of Young (MODY) Signaling	4.9	0.141	Lanosterol Biosynthesis	1.79	1	SUMOylation of SUMOylation proteins	7.08	0.257	PTEN Regulation	10.5	0.146	Irritable Bowel Syndrome Signaling Pathway	10.3	0.121	Semaphorin Signaling in Neurons	4.28	0.119
PDGF Signaling	2.23	0.069	Dopamine-DARPP32 Feedback in cAMP Signaling	3.03	0.0856	Peroxisomal lipid metabolism	4.88	0.241	Xenobiotic Metabolism General Signaling Pathway	1.78	0.0429	ATM Signaling	7.05	0.14	MicroRNA Biogenesis Signaling Pathway	9.96	0.126	IL-17A Signaling in Airway Cells	10.2	0.25	Protein Kinase A Signaling	4.25	0.0466
CDK5 Signaling	2.22	0.0609	Type II Diabetes Mellitus Signaling	3.03	0.0921	Retinoate Biosynthesis I	4.84	0.173	Superpathway of Inositol Phosphate Compounds	1.76	0.037	SUMOylation of ubiquitinylation proteins	6.64	0.231	Transcriptional regulation by RUNX1	9.82	0.141	Cyclophilin Signaling Pathway	10.1	0.128	Ovarian Cancer Signaling	4.15	0.0692
Ceramide Degradation	2.16	0.286	Corticotropin Releasing Hormone Signaling	2.98	0.0909	Degradation of the extracellular matrix	4.74	0.136	Nephron development	1.75	0.154	Cell Cycle: G2/M DNA Damage Checkpoint Regulation	6.6	0.196	Signaling by ROBO receptors	9.8	0.111	TREM1 Signaling	10.1	0.228	Cyclophilin Signaling Pathway	4.1	0.056
Superpathway of D-myo-inositol (1,4,5)-trisphosphate Metabolism	2.11	0.136	Insulin Secretion Signaling Pathway	2.94	0.0737	TYSND1 cleaves peroxisomal proteins	4.67	0.571	Cholesterol Biosynthesis I	1.75	0.154	Ribosomal Quality Control Signaling Pathway	6.46	0.083	Fc epsilon receptor (FCERI) signaling	9.61	0.117	Wound Healing Signaling Pathway	9.97	0.126	Interleukin-10 signaling	4.03	0.133
Signaling by Insulin receptor	2	0.0889	4-hydroxyproline Degradation I	2.91	1	Collagen chain trimerization	4.53	0.182	Cholesterol Biosynthesis II (via 24,25-dihydrolanosterol)	1.75	0.154	Nucleotide biosynthesis	6.38	0.429	Cellular response to heat stress	9.29	0.165	NAFLD Signaling Pathway	9.96	0.133	Transcriptional Regulatory Network in Embryonic Stem Cells	4.03	0.0671
Xenobiotic Metabolism Signaling	2	0.0394	WNT/β-catenin Signaling	2.91	0.0862	Regulation of TLR by endogenous ligand	4.46	0.261	Cholesterol Biosynthesis III (via Desmosterol)	1.75	0.154	Transcriptional Regulation by E2F6	6.04	0.235	Cachexia Signaling Pathway	9.2	0.0895	Glycation Signaling Pathway	9.96	0.133	Regulation of the Epithelial-Mesenchymal Transition Pathway	4	0.0619
Melanocyte Development and Pigmentation Signaling	1.98	0.0612	GNRH Signaling	2.91	0.0833	Bile acid and bile salt metabolism	4.45	0.178	Neddylation	1.73	0.0366	Regulation of mRNA stability by proteins that bind AU-rich elements	5.95	0.135	Deubiquitination	9.19	0.104	Pyroptosis Signaling Pathway	9.85	0.196	Cardiac Hypertrophy Signaling (Enhanced)	3.99	0.0409
Lipophagy	1.94	0.222	Oxytocin in Spinal Neurons Signaling Pathway	2.91	0.171	Noradrenaline and Adrenaline Degradation	4.45	0.178	Mitochondrial Fatty Acid Beta-Oxidation	1.67	0.0811	SUMOylation of RNA binding proteins	5.91	0.191	Huntington's Disease Signaling	8.94	0.099	IL-12 Signaling and Production in Macrophages	9.82	0.128	Role of IL-17F in Allergic Inflammatory Airway Diseases	3.98	0.13
Cardiac conduction	1.9	0.053	Serotonin Receptor Signaling	2.88	0.0636	Signaling by PDGF	4.45	0.155	p53 Signaling	1.66	0.0505	Deubiquitination	5.86	0.0792	ISG15 antiviral mechanism	8.88	0.195	Class I MHC mediated antigen processing and presentation	9.76	0.105	Role of PKR in Interferon Induction and Antiviral Response	3.96	0.0719
RNA Polymerase I Transcription	1.89	0.0676	Endothelin-1 Signaling	2.86	0.0825	XBP1(S) activates chaperone genes	4.24	0.167	Ribonucleotide Reductase Signaling Pathway	1.64	0.0402	Cilium Assembly	5.77	0.0882	Signaling by the B Cell Receptor (BCR)	8.48	0.12	PI3K/AKT Signaling	9.74	0.139	Role of Osteoblasts, Osteoclasts and Chondrocytes in Rheumatoid Arthritis	3.91	0.0568
P2Y Purinergic Receptor Signaling Pathway	1.89	0.0526	Cardiac Hypertrophy Signaling (Enhanced)	2.85	0.0613	Putrescine Degradation III	4.24	0.24	PXR/RXR Activation	1.64	0.0597	PKR-mediated signaling	5.7	0.141	Gene Silencing by RNA	8.48	0.157	PEDF Signaling	9.59	0.214	Cachexia Signaling Pathway	3.82	0.0462
Nucleosome assembly	1.87	0.0816	Docosahexaenoic Acid (DHA) Signaling	2.83	0.0754	IL-12 Signaling and Production in Macrophages	4.15	0.0785	CD40 Signaling	1.64	0.0597	Protein Ubiquitination Pathway	5.51	0.0753	Metabolism of non-coding RNA	8.38	0.217	Interleukin-20 family signaling	9.59	0.423	Endocannabinoid Cancer Inhibition Pathway	3.79	0.0685
Effects of PIP2 hydrolysis	1.86	0.111	Fatty Acid Activation	2.83	0.267	Glycerophospholipid biosynthesis	4.12	0.102	Notch Signaling	1.64	0.0789	Gluconeogenesis I	5.43	0.241	RNA Polymerase II Transcription	8.25	0.128	Macrophage Alternative Activation Signaling Pathway	9.55	0.141	Signaling by NOTCH3	3.77	0.12
Plasma lipoprotein assembly, remodeling, and clearance	1.85	0.0658	Mitochondrial biogenesis	2.77	0.125	Clathrin-mediated Endocytosis Signaling	3.96	0.0813	Histone Modification Signaling Pathway	1.62	0.0333	Cellular response to heat stress	5.36	0.119	Microautophagy Signaling Pathway	8.06	0.125	Production of Nitric Oxide and Reactive Oxygen Species in Macrophages	9.55	0.141	Sertoli Cell-Germ Cell Junction Signaling Pathway (Enhanced)	3.76	0.0549
Macropinocytosis Signaling	1.85	0.0658	Cardiac β-adrenergic Signaling	2.77	0.0833	Phagosome Maturation	3.92	0.0877	Hereditary Breast Cancer Signaling	1.62	0.0435	Purine Nucleotides De Novo Biosynthesis II	5.32	0.417	Neddylation	7.92	0.1	IL-6 Signaling	9.53	0.171	MSP-RON Signaling in Macrophages Pathway	3.76	0.075
Meiotic recombination	1.84	0.08	Glycerophospholipid biosynthesis	2.74	0.0938	Prednisone ADME	3.92	0.4	Autophagy	1.58	0.0364	Cyclins and Cell Cycle Regulation	5.27	0.128	Cyclophilin Signaling Pathway	7.85	0.0996	Glucocorticoid Receptor Signaling	9.36	0.0864	NGF Signaling	3.73	0.0744
Creatine metabolism	1.84	0.2	NR1H2 and NR1H3-mediated signaling	2.72	0.137	Melatonin Degradation I	3.91	0.12	Autism Signaling Pathway	1.54	0.0324	SUMOylation of chromatin organization proteins	5.23	0.141	TCF dependent signaling in response to WNT	7.45	0.106	CD40 Signaling	9.34	0.239	Glucocorticoid Receptor Signaling	3.71	0.0382
Prednisone ADME	1.84	0.2	Synaptogenesis Signaling Pathway	2.72	0.0694	Pulmonary Fibrosis Idiopathic Signaling Pathway	3.73	0.0675	Transcriptional regulation of pluripotent stem cells	1.53	0.118	Signaling by ROBO receptors	5.2	0.0772	ESR-mediated signaling	6.67	0.127	April Mediated Signaling	9.23	0.31	Integrin Signaling	3.7	0.0574
Sertoli Cell-Germ Cell Junction Signaling Pathway (Enhanced)	1.84	0.0422	Non-Small Cell Lung Cancer Signaling	2.71	0.104	Valine Degradation I	3.7	0.25	Alanine metabolism	1.5	0.5	Nuclear Cytoskeleton Signaling Pathway	5.2	0.0804	Assembly of RNA Polymerase I Complex	6.59	0.5	NF-κB Activation by Viruses	9.22	0.218	WNT/SHH Axonal Guidance Signaling Pathway	3.64	0.0658
Circadian Rhythm Signaling	1.83	0.0403	Adrenomedullin signaling pathway	2.68	0.0792	Tryptophan Degradation X (Mammalian, via Tryptamine)	3.68	0.194	Lipoate Biosynthesis and Incorporation II	1.5	0.5	ISG15 antiviral mechanism	5.06	0.135	RAF/MAP kinase cascade	6.45	0.087	Cachexia Signaling Pathway	9.1	0.103	Activin Inhibin Signaling Pathway	3.64	0.0566
UVC-Induced MAPK Signaling	1.82	0.0784	Orexin Signaling Pathway	2.66	0.0747	Lactose Degradation III	3.66	0.6	All-trans-decaprenyl Diphosphate Biosynthesis	1.5	0.5	Histone Modification Signaling Pathway	5.02	0.07	Mitochondrial translation	6.34	0.137	B Cell Activating Factor Signaling	9.09	0.302	Chronic Myeloid Leukemia Signaling	3.58	0.0498
RAC Signaling	1.81	0.0507	Hedgehog 'off' state	2.66	0.0965	Xenobiotic Metabolism General Signaling Pathway	3.61	0.0859	Alanine Degradation III	1.5	0.5	DNA damage-induced 14-3-3σ Signaling	4.99	0.174	mRNA 3 Prime End Processing Signaling Pathway	5.79	0.124	Role of JAK family kinases in IL-6-type Cytokine Signaling	8.77	0.205	Hepatitis B Chronic Liver Pathogenesis Signaling Pathway	3.51	0.0585
D-myo-inositol-5-phosphate Metabolism	1.79	0.0437	TR/RXR Activation	2.66	0.0916	Arachidonic acid metabolism	3.58	0.156	Alanine Biosynthesis II	1.5	0.5	DNA Double-Strand Break Repair by Homologous Recombination	4.93	0.357	Cell Cycle: G1/S Checkpoint Regulation	5.76	0.159	Hepatic Cholestasis	8.69	0.125	Mouse Embryonic Stem Cell Pluripotency	3.5	0.0777
Transport of inorganic cations/anions and amino acids/oligopeptides	1.79	0.0556	Ethanol Degradation IV	2.66	0.185	Iron uptake and transport	3.54	0.133	GDP-L-fucose Biosynthesis II (from L-fucose)	1.5	0.5	DNA Methylation and Transcriptional Repression Signaling	4.72	0.112	Mitochondrial protein degradation	5.51	0.126	IL-33 Signaling Pathway	8.67	0.133	S100 Family Signaling Pathway	3.5	0.0343
PPAR Signaling	1.79	0.0556	CDP-diacylglycerol Biosynthesis I	2.58	0.179	Thyroid Hormone Metabolism II (via Conjugation and/or Degradation)	3.54	0.133	Glycine Biosynthesis I	1.5	0.5	Gene Silencing by RNA	4.52	0.107	SUMOylation of RNA binding proteins	5.5	0.191	Molecular Mechanisms of Cancer	8.63	0.0741	Wound Healing Signaling Pathway	3.49	0.0514
Neurotrophin/TRK Signaling	1.78	0.0633	PI Metabolism	2.58	0.107	Gamma carboxylation, hypusinylation, hydroxylation, and arylsulfatase activation	3.49	0.131	Glutamine Degradation I	1.5	0.5	Regulation of Apoptosis	4.52	0.151	Glucose metabolism	5.43	0.116	Osteoarthritis Pathway	8.63	0.121	HSP90 chaperone cycle for steroid hormone receptors in the presence of ligand	3.46	0.105
Signaling by TGF-beta Receptor Complex	1.73	0.0741	CLEAR Signaling Pathway	2.56	0.0699	Role of Tissue Factor in Cancer	3.46	0.0766	Assembly and cell surface presentation of NMDA receptors	1.47	0.0682	RAN Signaling	4.47	0.294	B-WICH complex positively regulates rRNA expression	4.98	0.167	Role of Chondrocytes in Rheumatoid Arthritis Signaling Pathway	8.59	0.153	HEY1 Signaling Pathway	3.44	0.0621
Retinol Biosynthesis	1.73	0.0741	Role of Osteoblasts, Osteoclasts and Chondrocytes in Rheumatoid Arthritis	2.52	0.0742	Neuroprotective Role of THOP1 in Alzheimer's Disease	3.46	0.0923	D-myo-inositol (1,4,5,6)-Tetrakisphosphate Biosynthesis	1.46	0.0368	Major pathway of rRNA processing in the nucleolus and cytosol	4.45	0.0806	Neutrophil degranulation	4.94	0.0629	NLR signaling pathways	8.53	0.25	RAR Activation	3.44	0.0415
Methylthiopropionate Biosynthesis	1.73	1	Autism Signaling Pathway	2.51	0.068	NCAM signaling for neurite out-growth	3.39	0.127	D-myo-inositol (3,4,5,6)-tetrakisphosphate Biosynthesis	1.46	0.0368	TP53 Regulates Transcription of DNA Repair Genes	4.44	0.129	Mitophagy	4.93	0.19	CD27 Signaling in Lymphocytes	8.53	0.25	Role of IL-17A in Arthritis	3.42	0.103
DHCR24 Signaling Pathway	1.72	0.0486	Ethanol Degradation II	2.49	0.143	Binding and Uptake of Ligands by Scavenger Receptors	3.38	0.0965	Pre-NOTCH Expression and Processing	1.45	0.0519	BAG2 Signaling Pathway	4.44	0.115	RNA Polymerase III Transcription	4.85	0.186	Hematoma Resolution Signaling Pathway	8.47	0.116	NAFLD Signaling Pathway	3.41	0.0533
Axonal Guidance Signaling	1.71	0.0328	Phosphatidylglycerol Biosynthesis II (Non-plastidic)	2.45	0.167	Fatty Acid β-oxidation I	3.38	0.171	Carboxyterminal post-translational modifications of tubulin	1.45	0.0667	MicroRNA Biogenesis Signaling Pathway	4.4	0.0798	Protein folding	4.77	0.117	Crosstalk between Dendritic Cells and Natural Killer Cells	8.45	0.184	IL-27 Signaling Pathway	3.4	0.0672
Meiotic synapsis	1.71	0.0727	Neurovascular Coupling Signaling Pathway	2.44	0.073	Hepatic Fibrosis / Hepatic Stellate Cell Activation	3.38	0.0781	Unfolded Protein Response (UPR)	1.43	0.105	Somitogenesis	4.4	0.145	M-decay: degradation of maternal mRNAs by maternally stored factors	4.56	0.17	HMGB1 Signaling	8.42	0.144	Polyamine Regulation in Colon Cancer	3.38	0.102
Vitamin D (calciferol) metabolism	1.69	0.167	IL-15 Production	2.43	0.0902	Tryptophan Degradation to 2-amino-3-carboxymuconate Semialdehyde	3.37	0.5	FOXO-mediated transcription	1.43	0.105	FAT10 Signaling Pathway	4.34	0.143	SUMOylation of SUMOylation proteins	4.53	0.2	Folate Signaling Pathway	8.42	0.246	Adipogenesis pathway	3.31	0.0652
Cardiac β-adrenergic Signaling	1.68	0.0444	γ-linolenate Biosynthesis II (Animals)	2.42	0.211	Peroxisomal protein import	3.35	0.125	Mitochondrial L-carnitine Shuttle Pathway	1.43	0.105	Folate Signaling Pathway	4.28	0.14	Necroptosis Signaling Pathway	4.43	0.0898	Toll-like Receptor Signaling	8.39	0.208	Interleukin-4 and Interleukin-13 signaling	3.28	0.0721
mTOR Signaling	1.68	0.0419	Mitochondrial L-carnitine Shuttle Pathway	2.42	0.211	Glutathione-mediated Detoxification	3.24	0.137	Apelin Pancreas Signaling Pathway	1.43	0.0652	MAPK6/MAPK4 signaling	4.22	0.109	RNA Polymerase I Transcription	4.38	0.127	Hepatitis B Chronic Liver Pathogenesis Signaling Pathway	8.38	0.133	STAT3 Pathway	3.28	0.0647
E3 ubiquitin ligases ubiquitinate target proteins	1.68	0.0714	Circadian Clock	2.4	0.121	Orexin Signaling Pathway	3.23	0.0705	Sleep NREM Signaling Pathway	1.4	0.0431	mRNA 3 Prime End Processing Signaling Pathway	4.18	0.0982	Interferon alpha/beta signaling	4.38	0.127	IL-17 Signaling	8.34	0.132	PI3K/AKT Signaling	3.24	0.0545
PI Metabolism	1.68	0.0595	Adrenergic Receptor Signaling Pathway (Enhanced)	2.39	0.0761	Collagen biosynthesis and modifying enzymes	3.21	0.119	Class I peroxisomal membrane protein import	1.39	0.1	Metabolism of polyamines	4.17	0.136	Estrogen-mediated S-phase Entry	4.33	0.231	PKR-mediated signaling	8.31	0.205	Natural Killer Cell Signaling	3.21	0.0539
Activation of anterior HOX genes in hindbrain during early embryogenesis	1.68	0.0595	PPARα/RXRα Activation	2.39	0.0761	DNA methylation	3.13	0.192	Maturation of TCA enzymes and regulation of TCA cycle	1.39	0.1	Cellular response to hypoxia	4.15	0.118	Cell Cycle Regulation by BTG Family Proteins	4.28	0.184	Th1 and Th2 Activation Pathway	8.3	0.136	MSP-RON Signaling in Cancer Cells Pathway	3.19	0.0629
Role of MAPK Signaling in Promoting the Pathogenesis of Influenza	1.67	0.0522	Nicotinate metabolism	2.38	0.161	β-alanine Degradation I	3.09	1	Valine Degradation I	1.39	0.1	NIK-->noncanonical NF-kB signaling	4.12	0.133	Salvage Pathways of Pyrimidine Ribonucleotides	4.25	0.103	IL-17A Signaling in Gastric Cells	8.28	0.385	Oncostatin M Signaling	3.16	0.116
TNF signaling	1.65	0.0702	Transport of inorganic cations/anions and amino acids/oligopeptides	2.34	0.0926	Role of Osteoclasts in Rheumatoid Arthritis Signaling Pathway	3.06	0.0629	ILK Signaling	1.38	0.0354	Sirtuin Signaling Pathway	4.05	0.0638	SUMOylation of ubiquitinylation proteins	4.21	0.179	Caspase activation via Death Receptors in the presence of ligand	7.83	0.5	Growth hormone receptor signaling	3.15	0.16
Triacylglycerol Biosynthesis	1.65	0.0702	trans-Golgi Network Vesicle Budding	2.33	0.107	Syndecan interactions	3.05	0.185	Myelination Signaling Pathway	1.38	0.0303	Kinesins	4.02	0.129	Pyrimidine Ribonucleotides De Novo Biosynthesis	4.21	0.134	Immunogenic Cell Death Signaling Pathway	7.77	0.177	Iron homeostasis signaling pathway	3.15	0.0621
Glutaminergic Receptor Signaling Pathway (Enhanced)	1.65	0.0365	RHO GTPase cycle	2.31	0.06	Pancreatic Secretion Signaling Pathway	3.04	0.0677	cAMP-mediated signaling	1.38	0.0332	Nonsense-Mediated Decay (NMD)	4.01	0.094	Senescence Pathway	4.19	0.0689	Cytosolic sensors of pathogen-associated DNA	7.72	0.219	Role of JAK2 in Hormone-like Cytokine Signaling	3.15	0.0923
VEGF Family Ligand-Receptor Interactions	1.64	0.0581	Phase II - Conjugation of compounds	2.31	0.0917	Iron homeostasis signaling pathway	3.03	0.0828	Complex IV assembly	1.38	0.0625	dTMP De Novo Biosynthesis	3.91	0.6	Chronic Myeloid Leukemia Signaling	4.18	0.0707	Lymphotoxin β Receptor Signaling	7.65	0.236	Sphingosine-1-phosphate Signaling	3.11	0.0678
Signaling by PDGF	1.63	0.069	cAMP-mediated signaling	2.3	0.0705	Docosahexaenoic Acid (DHA) Signaling	3.02	0.0675	Metabolism of water-soluble vitamins and cofactors	1.37	0.0488	Signaling by NOTCH4	3.9	0.0851	Pyrimidine Ribonucleotides Interconversion	4.17	0.151	Role of IL-17F in Allergic Inflammatory Airway Diseases	7.63	0.261	Tetrahydrobiopterin Biosynthesis I	3.09	0.667
ESR-mediated signaling	1.62	0.0508	Signaling by Retinoic Acid	2.29	0.13	Xenobiotic Metabolism AHR Signaling Pathway	2.95	0.0917	PFKFB4 Signaling Pathway	1.36	0.0612	HDR through MMEJ (alt-NHEJ)	3.9	0.333	Sirtuin Signaling Pathway	4.13	0.0665	Hepatic Fibrosis Signaling Pathway	7.61	0.0911	Tetrahydrobiopterin Biosynthesis II	3.09	0.667
Hepatitis B Chronic Liver Pathogenesis Signaling Pathway	1.58	0.0426	α-Adrenergic Signaling	2.28	0.0909	Ethanol Degradation II	2.94	0.143	Branched-chain amino acid catabolism	1.35	0.0952	Hedgehog ligand biogenesis	3.87	0.123	NoRC negatively regulates rRNA expression	4.06	0.129	Granulocyte Adhesion and Diapedesis	7.57	0.121	Cell junction organization	3.08	0.0761
Renin-Angiotensin Signaling	1.57	0.0496	Branched-chain amino acid catabolism	2.26	0.19	Serotonin Receptor Signaling	2.94	0.0551	Human Embryonic Stem Cell Pluripotency	1.35	0.0348	ABC-family proteins mediated transport	3.81	0.0971	Cytosolic sensors of pathogen-associated DNA	3.91	0.123	Erythropoietin Signaling Pathway	7.39	0.127	HIF1α Signaling	3.07	0.0519
NGF Signaling	1.57	0.0496	Estrogen Biosynthesis	2.24	0.128	Sphingolipid metabolism	2.92	0.0909	3-phosphoinositide Degradation	1.35	0.0348	Response of EIF2AK4 (GCN2) to amino acid deficiency	3.81	0.0971	RHO GTPases Activate Formins	3.88	0.089	Agranulocyte Adhesion and Diapedesis	7.37	0.115	Tumor Microenvironment Pathway	3.07	0.0556
Glycation Signaling Pathway	1.57	0.04	Phenylalanine and tyrosine metabolism	2.24	0.273	Smooth Muscle Contraction	2.89	0.14	HMGB1 Signaling	1.35	0.0375	TNFR2 non-canonical NF-kB pathway	3.73	0.118	HSP90 chaperone cycle for steroid hormone receptors in the presence of ligand	3.82	0.12	Role of MAPK Signaling in Inhibiting the Pathogenesis of Influenza	7.27	0.188	Butyrophilin (BTN) family interactions	3.06	0.25
IL-10 Signaling	1.56	0.0452	Mitochondrial Division Signaling Pathway	2.24	0.0783	Nicotine Degradation III	2.88	0.107	HEY1 Signaling Pathway	1.34	0.0373	Cell Cycle: G1/S Checkpoint Regulation	3.68	0.116	SUMOylation of DNA replication proteins	3.74	0.152	Retinoic acid Mediated Apoptosis Signaling	7.07	0.213	Unfolded protein response	3.05	0.0753
D-myo-inositol (1,4,5,6)-Tetrakisphosphate Biosynthesis	1.56	0.0421	Maturity Onset Diabetes of Young (MODY) Signaling	2.23	0.103	Atorvastatin ADME	2.77	0.333	Melanoma Signaling	1.33	0.06	Regulation of RUNX2 expression and activity	3.56	0.111	RHO GTPase cycle	3.67	0.0569	Natural Killer Cell Signaling	7.04	0.118	Role of JAK1, JAK2 and TYK2 in Interferon Signaling	3.02	0.148
D-myo-inositol (3,4,5,6)-tetrakisphosphate Biosynthesis	1.56	0.0421	Endocannabinoid Neuronal Synapse Pathway	2.2	0.0805	Signaling by Retinoic Acid	2.73	0.13	Interconversion of 2-oxoglutarate and 2-hydroxyglutarate	1.32	0.333	Degradation of beta-catenin by the destruction complex	3.54	0.0989	Deadenylation-dependent mRNA decay	3.53	0.123	TRAIL signaling	6.99	0.667	Serotonin Receptor Signaling	3.02	0.0381
GNRH Signaling	1.54	0.0417	Inositol phosphate metabolism	2.2	0.125	Chromatin modifications during the maternal to zygotic transition (MZT)	2.71	0.156	Palmitate Biosynthesis I (Animals)	1.32	0.333	Deadenylation-dependent mRNA decay	3.49	0.125	Gene and protein expression by JAK-STAT signaling after IL-12 stimulation	3.43	0.162	Antigen Presentation Pathway	6.95	0.256	Role of JAK1 and JAK3 in γc Cytokine Signaling	3.01	0.087
Actin Nucleation by ARP-WASP Complex	1.53	0.0543	Xenobiotic Metabolism Signaling	2.19	0.0636	NRF2-mediated Oxidative Stress Response	2.69	0.063	L-cysteine Degradation III	1.32	0.333	Ovarian Cancer Signaling	3.41	0.0755	PKR-mediated signaling	3.41	0.106	IL-9 Signaling	6.86	0.286	Glioma Invasiveness Signaling	2.95	0.0845
Fcγ Receptor-mediated Phagocytosis in Macrophages and Monocytes	1.51	0.0538	Dilated Cardiomyopathy Signaling Pathway	2.18	0.08	Bile Acid Biosynthesis, Neutral Pathway	2.66	0.2	Biotin-carboxyl Carrier Protein Assembly	1.32	0.333	Transcriptional regulation by RUNX3	3.37	0.0938	Cyclins and Cell Cycle Regulation	3.37	0.105	Small Cell Lung Cancer Signaling	6.83	0.163	Remodeling of Epithelial Adherens Junctions	2.95	0.0845
ERBB Signaling	1.51	0.0538	G alpha (12/13) signalling events	2.16	0.1	Apelin Cardiomyocyte Signaling Pathway	2.65	0.09	Cell Cycle: G2/M DNA Damage Checkpoint Regulation	1.31	0.0588	Inhibition of ARE-Mediated mRNA Degradation Pathway	3.32	0.0736	Complement System	3.24	0.15	TP53 Regulates Transcription of Cell Death Genes	6.83	0.25	TGF-β Signaling	2.94	0.0722
Xenobiotic Metabolism PXR Signaling Pathway	1.51	0.039	WNT/SHH Axonal Guidance Signaling Pathway	2.14	0.0789	Sheddase Signaling Pathway	2.63	0.0683	D-myo-inositol-5-phosphate Metabolism	1.31	0.034	Small Cell Lung Cancer Signaling	3.3	0.0918	TP53 Regulates Transcription of DNA Repair Genes	3.23	0.111	Th1 Pathway	6.75	0.144	Autophagy	2.94	0.05
Mitochondrial Fatty Acid Beta-Oxidation	1.5	0.0811	Xenobiotic Metabolism PXR Signaling Pathway	2.12	0.0693	Ion channel transport	2.63	0.071	FGF Signaling	1.3	0.0465	Coronavirus Replication Pathway	3.22	0.0719	Complex III assembly	3.21	0.185	CDX Gastrointestinal Cancer Signaling Pathway	6.71	0.117	Melanocyte Development and Pigmentation Signaling	2.92	0.0714
Triacylglycerol Degradation	1.49	0.0625	Signaling by TGFBR3	2.11	0.12	Role of JAK family kinases in IL-6-type Cytokine Signaling	2.6	0.0964	Regulation of the Epithelial Mesenchymal Transition in Development Pathway	1.3	0.0465	Eukaryotic Translation Elongation	3.21	0.082	Role of CHK Proteins in Cell Cycle Checkpoint Control	3.1	0.121	Intrinsic Pathway for Apoptosis	6.7	0.218	PFKFB4 Signaling Pathway	2.9	0.102
Heparan Sulfate Biosynthesis (Late Stages)	1.48	0.0526	nNOS Signaling in Skeletal Muscle Cells	2.11	0.12	Wound Healing Signaling Pathway	2.59	0.0632				Eukaryotic Translation Termination	3.21	0.082	SUMOylation of DNA damage response and repair proteins	3.03	0.104	IL-23 Signaling Pathway	6.62	0.239	Xenobiotic Metabolism Signaling	2.89	0.0424
Glycerophospholipid biosynthesis	1.47	0.0469	WNT/Ca+ pathway	2.09	0.106	Cargo concentration in the ER	2.59	0.147				Selenoamino acid metabolism	3.17	0.0753	Mitotic Prophase	2.98	0.0855	TNF signaling	6.51	0.211	p53 Signaling	2.89	0.0707
Xenobiotic Metabolism General Signaling Pathway	1.46	0.0429	Gap junction trafficking and regulation	2.07	0.118	Nicotine Degradation II	2.57	0.0952				Pancreatic Adenocarcinoma Signaling	3.13	0.08	Response of EIF2AK1 (HRI) to heme deficiency	2.97	0.222	Signaling by CSF3 (G-CSF)	6.44	0.3	Epithelial Adherens Junction Signaling	2.89	0.057
IL-6 Signaling	1.46	0.0465	GPCR-Mediated Nutrient Sensing in Enteroendocrine Cells	2.07	0.0847	ABC-family proteins mediated transport	2.57	0.0874				KEAP1-NFE2L2 pathway	3.03	0.0724	Mitochondrial biogenesis	2.96	0.101	Sheddase Signaling Pathway	6.4	0.112	Acute Phase Response Signaling	2.87	0.0524
Rap1 signalling	1.45	0.125	PXR/RXR Activation	2.06	0.104	PRC2 methylates histones and DNA	2.53	0.143				Meiotic recombination	2.97	0.12	Azathioprine ADME	2.91	0.13	RANK Signaling in Osteoclasts	6.38	0.161	Estrogen Receptor Signaling	2.82	0.0388
D-myo-inositol (1,4,5)-trisphosphate Degradation	1.45	0.125	Relaxin Signaling	2.05	0.0769	Amyloid Processing	2.5	0.118				Transcriptional regulation by the AP-2 (TFAP2) family of transcription factors	2.84	0.139	Small Cell Lung Cancer Signaling	2.89	0.09	Antioxidant Action of Vitamin C	6.36	0.143	Transcriptional and post-translational regulation of MITF-M expression and activity	2.82	0.098
RAR Activation	1.44	0.0323	FXR/RXR Activation	2.05	0.0718	NAD biosynthesis II (from tryptophan)	2.5	0.273				Hedgehog 'off' state	2.83	0.0789	tRNA Charging	2.89	0.0988	Hepatic Fibrosis / Hepatic Stellate Cell Activation	6.31	0.115	Leukocyte Extravasation Signaling	2.82	0.0515
TGF-β Signaling	1.44	0.0515	Adipogenesis pathway	2.03	0.0797	Glycosaminoglycan metabolism	2.43	0.0781				Coronavirus Pathogenesis Pathway	2.82	0.0616	Abacavir ADME	2.82	0.0964	MSP-RON Signaling in Macrophages Pathway	6.3	0.142	Regulation of the Epithelial Mesenchymal Transition by Growth Factors Pathway	2.82	0.0515
Thyroid Hormone Biosynthesis	1.43	0.5	Nitric Oxide Signaling in the Cardiovascular System	2.02	0.0833	Transport of inorganic cations/anions and amino acids/oligopeptides	2.43	0.0833				Cell Cycle Regulation by BTG Family Proteins	2.74	0.132	Mitotic Prometaphase	2.82	0.066	Role of Tissue Factor in Cancer	6.25	0.11	COPI-mediated anterograde transport	2.81	0.0686
Glycine Degradation (Creatine Biosynthesis)	1.43	0.5	Reelin Signaling in Neurons	1.99	0.0786	Fatty Acid α-oxidation	2.43	0.174				Azathioprine ADME	2.73	0.174	HDR through Homologous Recombination (HRR) or Single Strand Annealing (SSA)	2.81	0.0813	JAK/STAT Signaling	6.24	0.169	Signaling by NOTCH1	2.76	0.0779
NoRC negatively regulates rRNA expression	1.43	0.0597	Glycogen metabolism	1.98	0.16	Mitochondrial Fatty Acid Beta-Oxidation	2.42	0.135				SRP-dependent cotranslational protein targeting to membrane	2.71	0.0704	Glucocorticoid Receptor Signaling	2.75	0.0474	RIPK1-mediated regulated necrosis	6.17	0.281	Response of EIF2AK1 (HRI) to heme deficiency	2.76	0.2
PI3K/AKT Signaling	1.43	0.0396	Dopamine Degradation	1.95	0.128	Methylglyoxal Degradation III	2.42	0.135				Hedgehog 'on' state	2.67	0.0694	mRNA Capping	2.63	0.139	STAT3 Pathway	6.05	0.129	Signaling by Rho Family GTPases	2.75	0.0448
Osteoarthritis Pathway	1.42	0.0375	Intestinal absorption	1.94	0.4	Ketogenesis	2.38	0.25				DNA Double Strand Break Response	2.6	0.102	Ribonucleotide Reductase Signaling Pathway	2.61	0.0682	Interleukin-1 family signaling	5.85	0.132	IGF-1 Signaling	2.74	0.0667
HGF Signaling	1.41	0.0455	Tyrosine Degradation I	1.94	0.4	Metabolism of steroid hormones	2.37	0.132				Eukaryotic Translation Initiation	2.54	0.0667	Cellular response to mitochondrial stress	2.6	0.273	Angiopoietin Signaling	5.84	0.169	HOTAIR Regulatory Pathway	2.74	0.0542
Neurotransmitter release cycle	1.41	0.075	Acetate Conversion to Acetyl-CoA	1.94	0.4	Triglyceride metabolism	2.37	0.132				Pyrimidine Deoxyribonucleotides De Novo Biosynthesis I	2.53	0.154	Trehalose Degradation II (Trehalase)	2.6	0.273	ERK/MAPK Signaling	5.82	0.104	RHO GTPases activate IQGAPs	2.74	0.125
Eicosanoid Signaling	1.38	0.0353	Fatty Acid β-oxidation III (Unsaturated, Odd Number)	1.94	0.4	Type II Diabetes Mellitus Signaling	2.37	0.0724				Cytosolic iron-sulfur cluster assembly	2.51	0.231	Carboxyterminal post-translational modifications of tubulin	2.59	0.113	Pulmonary Fibrosis Idiopathic Signaling Pathway	5.75	0.089	PKR-mediated signaling	2.73	0.0769
AMPK Signaling	1.37	0.0367	Human Embryonic Stem Cell Pluripotency	1.94	0.0697	TR/RXR Activation	2.36	0.0763				Inosine-5'-phosphate Biosynthesis II	2.5	0.5	SUMOylation of chromatin organization proteins	2.59	0.0986	Pyroptosis	5.73	0.296	Role of WNT/GSK-3β Signaling in the Pathogenesis of Influenza	2.73	0.0769
Heparan Sulfate Biosynthesis	1.36	0.049	Carnitine metabolism	1.93	0.214	Tryptophan Degradation III (Eukaryotic)	2.36	0.167				Oxidized GTP and dGTP Detoxification	2.5	0.5	Eukaryotic Translation Initiation	2.57	0.071	MIF Regulation of Innate Immunity	5.66	0.217	Signaling by TGF-beta Receptor Complex	2.71	0.0926
Ferroptosis Signaling Pathway	1.36	0.0441	L1CAM interactions	1.93	0.0806	Histamine Degradation	2.36	0.167				Aryl Hydrocarbon Receptor Signaling	2.39	0.0601	Nuclear Cytoskeleton Signaling Pathway	2.56	0.0619	TNFR2 non-canonical NF-kB pathway	5.65	0.176	Pathogen Induced Cytokine Storm Signaling Pathway	2.71	0.0391
Oxytocin Signaling Pathway	1.36	0.0351	Phototransduction Pathway	1.88	0.107	Hepatic Fibrosis Signaling Pathway	2.35	0.0528				Interconversion of nucleotide di- and triphosphates	2.35	0.138	Nonhomologous End-Joining (NHEJ)	2.55	0.111	Interleukin-12 family signaling	5.63	0.35	Thyroid Cancer Signaling	2.71	0.0759
Gene Silencing by RNA	1.35	0.0485	RET signaling	1.86	0.122	G alpha (q) signalling events	2.35	0.0686				Mitotic Telophase/Cytokinesis	2.33	0.2	OAS antiviral response	2.48	0.25	Chronic Myeloid Leukemia Signaling	5.53	0.0925	PPAR Signaling	2.67	0.0648
Protein Kinase A Signaling	1.34	0.0319	BMAL1:CLOCK,NPAS2 activates circadian gene expression	1.86	0.148	NGF processing	2.33	0.5				Pentose phosphate pathway	2.33	0.2	Pyridoxal 5'-phosphate Salvage Pathway	2.45	0.0933	PPAR Signaling	5.53	0.139	Intra-Golgi and retrograde Golgi-to-ER traffic	2.66	0.049
Activin Inhibin Signaling Pathway	1.32	0.0377	Endocannabinoid Cancer Inhibition Pathway	1.86	0.0753	COPII-mediated vesicle transport	2.33	0.0959				NAP1L1 Transcription Regulation Signaling Pathway	2.31	0.0787	Detoxification of Reactive Oxygen Species	2.43	0.105	Atherosclerosis Signaling	5.49	0.124	IL-3 Signaling	2.65	0.0741
Signaling by Activin	1.31	0.105	Triacylglycerol Biosynthesis	1.84	0.105	Insulin processing	2.29	0.16				Pyruvate Fermentation to Lactate	2.28	0.4	Spliceosomal Cycle	2.43	0.105	IL-1 Signaling	5.4	0.144	Signaling by NOTCH2	2.64	0.118
FOXO-mediated transcription	1.31	0.105	PIP3 activates AKT signaling	1.84	0.0748	Trafficking and processing of endosomal TLR	2.27	0.231				Folate Polyglutamylation	2.28	0.4	Nucleotide Excision Repair	2.42	0.0769	Pancreatic Adenocarcinoma Signaling	5.38	0.128	Granulocyte Adhesion and Diapedesis	2.63	0.0485
TBC/RABGAPs	1.31	0.0682	Glycosaminoglycan metabolism	1.84	0.0781	Triacylglycerol Biosynthesis	2.26	0.105				Pyruvate metabolism	2.25	0.102	Transcriptional Regulation by VENTX	2.42	0.125	Colorectal Cancer Metastasis Signaling	5.35	0.0926	FLT3 Signaling in Hematopoietic Progenitor Cells	2.62	0.0732
Wound Healing Signaling Pathway	1.3	0.0356	Melatonin Signaling	1.83	0.0946	MITF-M-dependent gene expression	2.24	0.0842				Prostate Cancer Signaling	2.22	0.069	NER (Nucleotide Excision Repair, Enhanced Pathway)	2.42	0.0833	LPS-stimulated MAPK Signaling	5.34	0.153	IL-8 Signaling	2.6	0.0481
Senescence-Associated Secretory Phenotype (SASP)	1.3	0.0541	Activation of gene expression by SREBF (SREBP)	1.82	0.119	Microautophagy Signaling Pathway	2.22	0.0692				Metabolism of folate and pterines	2.17	0.176	Ribavirin ADME	2.39	0.0909	Interleukin-1 processing	5.34	0.556	Estrogen-Dependent Breast Cancer Signaling	2.6	0.0723
ERK5 Signaling	1.3	0.0541	Sphingolipid metabolism	1.82	0.0818	Aryl Hydrocarbon Receptor Signaling	2.2	0.0656				Bladder Cancer Signaling	2.15	0.0672	MAP kinase activation	2.37	0.122	Sertoli Cell-Germ Cell Junction Signaling Pathway (Enhanced)	5.31	0.097	Transcriptional regulation of pluripotent stem cells	2.59	0.176
			Axonal Guidance Signaling	1.8	0.0541	Tryptophan catabolism	2.18	0.214				Cristae formation	2.15	0.121	Death Receptor Signaling	2.37	0.0816	PD-1, PD-L1 cancer immunotherapy pathway	5.23	0.132	Germ layer formation at gastrulation	2.59	0.176
			G Beta Gamma Signaling	1.79	0.0769	VDR/RXR Activation	2.17	0.0897				TCF dependent signaling in response to WNT	2.14	0.0556	Nonsense-Mediated Decay (NMD)	2.35	0.075	Role of Osteoblasts in Rheumatoid Arthritis Signaling Pathway	5.22	0.0958	Specification of the neural plate border	2.59	0.176
			Acyl-CoA Hydrolysis	1.78	0.333	Effects of PIP2 hydrolysis	2.17	0.148				Apoptotic execution phase	2.14	0.0962	Prostate Cancer Signaling	2.35	0.075	Sumoylation Pathway	5.19	0.139	Th1 and Th2 Activation Pathway	2.57	0.0511
			Plasma lipoprotein assembly, remodeling, and clearance	1.77	0.0921	Digestion	2.17	0.148				Non-Small Cell Lung Cancer Signaling	2.13	0.0729	Nucleotide biosynthesis	2.33	0.119	RAF-independent MAPK1/3 activation	5.17	0.304	Eicosanoid Signaling	2.55	0.0424
			Xenobiotic Metabolism CAR Signaling Pathway	1.77	0.0647	Ethanol Degradation IV	2.17	0.148				Pentose Phosphate Pathway (Non-oxidative Branch)	2.11	0.333	Neutrophil Extracellular Trap Signaling Pathway	2.31	0.0491	Protein Ubiquitination Pathway	5.1	0.0896	Regulation of the Epithelial Mesenchymal Transition in Development Pathway	2.52	0.0698
			EGR2 and SOX10-mediated initiation of Schwann cell myelination	1.75	0.138	Integrin Signaling	2.15	0.0622				HER-2 Signaling in Breast Cancer	2.09	0.0524	ATF4 activates genes in response to endoplasmic reticulum stress	2.29	0.148	Role of JAK2 in Hormone-like Cytokine Signaling	5.04	0.169	Formation of definitive endoderm	2.52	0.167
			Role of WNT/GSK-3β Signaling in the Pathogenesis of Influenza	1.71	0.0897	Pathogen Induced Cytokine Storm Signaling Pathway	2.13	0.0521				Ribonucleotide Reductase Signaling Pathway	2.09	0.0575	MyD88 cascade initiated on plasma membrane	2.29	0.148	Activin Inhibin Signaling Pathway	5.04	0.0991	Formation of the nephric duct	2.52	0.167
			Regulation of the Epithelial-Mesenchymal Transition Pathway	1.71	0.067	Signaling by MST1	2.12	0.4				Granzyme A Signaling	2.08	0.08	Regulation of RUNX1 Expression and Activity	2.29	0.148	IL-22 Signaling	5.03	0.292	Endometrial Cancer Signaling	2.51	0.0833
			Synaptic Long Term Potentiation	1.71	0.0746	Melatonin Degradation II	2.12	0.4				PTEN Regulation	2.04	0.06	Interferon gamma signaling	2.29	0.0792	Inflammasome pathway	5.03	0.292	GADD45 Signaling	2.51	0.0833
			Visual phototransduction	1.71	0.0984	Sulfur amino acid metabolism	2.11	0.143				Neutrophil degranulation	2.03	0.0419	Acute Phase Response Signaling	2.29	0.0622	Role of Osteoclasts in Rheumatoid Arthritis Signaling Pathway	5.02	0.0849	Sleep NREM Signaling Pathway	2.5	0.0603
			Netrin Signaling	1.71	0.069	Activated PKN1 stimulates transcription of AR regulated genes KLK2 and KLK3	2.11	0.143				Sumoylation Pathway	2.01	0.0693	NLR signaling pathways	2.28	0.0984	Senescence Pathway	5.02	0.0867	Prostate Cancer Signaling	2.5	0.0603
			Activation of kainate receptors upon glutamate binding	1.7	0.133	Elastic fibre formation	2.1	0.114				TCR signaling	2.01	0.0635	Z-decay: degradation of maternal mRNAs by zygotically expressed factors	2.28	0.214	Toll Like Receptor 3 (TLR3) Cascade	5.01	0.242	Semaphorin Neuronal Repulsive Signaling Pathway	2.48	0.0541
			Noradrenaline and Adrenaline Degradation	1.7	0.111	Acetone Degradation I (to Methylglyoxal)	2.1	0.114				Transcriptional regulation by RUNX1	2.01	0.0592	Telomere Maintenance	2.26	0.0784	Deubiquitination	5	0.0906	NAP1L1 Transcription Regulation Signaling Pathway	2.44	0.0674
			Amyotrophic Lateral Sclerosis Signaling	1.68	0.0776	Phenylalanine Degradation IV (Mammalian, via Side Chain)	2.09	0.2				Interleukin-1 family signaling	1.95	0.062	Pyrimidine Deoxyribonucleotides De Novo Biosynthesis I	2.24	0.114	Growth hormone receptor signaling	4.9	0.28	Neuregulin Signaling	2.44	0.0588
			Acetylcholine Receptor Signaling Pathway	1.67	0.066	SIRT1 negatively regulates rRNA expression	2.06	0.138				GADD45 Signaling	1.88	0.0833	Mitochondrial RNA degradation	2.23	0.143	Cardiac Hypertrophy Signaling (Enhanced)	4.89	0.0706	Bladder Cancer Signaling	2.44	0.0588
			Calcium Signaling	1.66	0.0642	Metabolism of water-soluble vitamins and cofactors	2.05	0.0854				Chaperone Mediated Autophagy	1.85	0.136	Pancreatic Adenocarcinoma Signaling	2.19	0.0709	Type II Diabetes Mellitus Signaling	4.88	0.112	Factors Promoting Cardiogenesis in Vertebrates	2.43	0.053
			Signaling by ALK	1.66	0.129	Chondroitin Sulfate Biosynthesis (Late Stages)	2.05	0.0952				Nucleotide salvage	1.8	0.13	Activation of anterior HOX genes in hindbrain during early embryogenesis	2.18	0.0833	Gαq Signaling	4.83	0.107	Ceramide Signaling	2.4	0.0659
			SNARE Signaling Pathway	1.65	0.073	Role of Osteoblasts in Rheumatoid Arthritis Signaling Pathway	2.03	0.0583				Mitochondrial protein import	1.74	0.0769	Processing of Capped Intronless Pre-mRNA	2.18	0.138	Role of JAK1 and JAK3 in γc Cytokine Signaling	4.79	0.159	PTEN Signaling	2.4	0.0523
			Transcriptional Regulation by MECP2	1.65	0.0952	Thrombopoietin Signaling	2.02	0.0938				C-type lectin receptors (CLRs)	1.67	0.0552	MyD88:MAL(TIRAP) cascade initiated on plasma membrane	2.16	0.109	Pulmonary Healing Signaling Pathway	4.76	0.098	Thrombin Signaling	2.4	0.045
			Ceramide Biosynthesis	1.64	0.286	Cachexia Signaling Pathway	2.01	0.0516				Folate Transformations I	1.66	0.2	Androgen Signaling	2.12	0.0618	ID1 Signaling Pathway	4.76	0.098	Hematoma Resolution Signaling Pathway	2.39	0.0425
			Phosphatidylcholine Biosynthesis I	1.64	0.286	Superpathway of Citrulline Metabolism	2.01	0.188				Role of OCT4 in Mammalian Embryonic Stem Cell Pluripotency	1.65	0.087	Transcriptional Regulation by MECP2	2.11	0.0909	BEX2 Signaling Pathway	4.72	0.145	Collagen degradation	2.39	0.0781
			Inositol Pyrophosphates Biosynthesis	1.64	0.286	Glutathione Redox Reactions I	2	0.133				Beta-catenin independent WNT signaling	1.63	0.0488	Kinesins	2.11	0.0909	G alpha (i) signalling events	4.68	0.0888	Actin Nucleation by ARP-WASP Complex	2.37	0.0652
			Dopamine Receptor Signaling	1.63	0.0864	Transport of bile salts and organic acids, metal ions and amine compounds	2	0.0833				Acetyl-CoA Biosynthesis III (from Citrate)	1.63	1	Granzyme B Signaling	2.11	0.188	Class A/1 (Rhodopsin-like receptors)	4.66	0.0811	IL-17 Signaling	2.36	0.0476
			Gastrin-CREB signalling pathway via PKC and MAPK	1.63	0.167	Stearate Biosynthesis I (Animals)	1.98	0.0923				ATF4 activates genes in response to endoplasmic reticulum stress	1.61	0.111	Signaling by VEGF	2.11	0.0687	IL-8 Signaling	4.64	0.0962	IL-10 Signaling	2.36	0.0516
			Isoleucine Degradation I	1.63	0.167	Estrogen Biosynthesis	1.98	0.106				RNA Polymerase II Transcription	1.6	0.0533	Insulin Secretion Signaling Pathway	2.11	0.0519	MSP-RON Signaling in Cancer Cells Pathway	4.63	0.112	Agranulocyte Adhesion and Diapedesis	2.34	0.0442
			Heme signaling	1.63	0.106	NAD Signaling Pathway	1.96	0.0667				Senescence Pathway	1.59	0.0433	HER-2 Signaling in Breast Cancer	2.09	0.0565	Parkinson's Signaling Pathway	4.62	0.0823	Induction of Apoptosis by HIV1	2.33	0.0758
			Neuregulin Signaling	1.62	0.0756	MHC class II antigen presentation	1.95	0.0703				Pentose Phosphate Pathway	1.58	0.182	GPER1 signaling	2.07	0.0727	GADD45 Signaling	4.58	0.167	IL-13 Signaling Pathway	2.32	0.056
			Antioxidant Action of Vitamin C	1.62	0.0756	VEGF Family Ligand-Receptor Interactions	1.94	0.0814				Nonhomologous End-Joining (NHEJ)	1.56	0.0816	Aldosterone Signaling in Epithelial Cells	2.07	0.0608	RAR Activation	4.58	0.0737	Pancreatic Adenocarcinoma Signaling	2.32	0.056
			Ovarian Cancer Signaling	1.61	0.0692	ILK Signaling	1.94	0.0606				PFKFB4 Signaling Pathway	1.56	0.0816	Pre-NOTCH Expression and Processing	2.05	0.0787	Regulation of the Epithelial Mesenchymal Transition by Growth Factors Pathway	4.55	0.0979	Th1 Pathway	2.32	0.056
			Superpathway of Inositol Phosphate Compounds	1.61	0.0617	Leukotriene Biosynthesis	1.94	0.176				p53 Signaling	1.54	0.0606	Malate-aspartate shuttle	2.03	0.176	MyD88-independent TLR4 cascade	4.53	0.211	HER-2 Signaling in Breast Cancer	2.3	0.0437
			Thrombin signalling through proteinase activated receptors (PARs)	1.61	0.125	ERBB4 Signaling	1.92	0.0896				Processing of Capped Intronless Pre-mRNA	1.53	0.103	Coronavirus Pathogenesis Pathway	1.99	0.0569	MIF-mediated Glucocorticoid Regulation	4.53	0.211	Endocannabinoid Developing Neuron Pathway	2.28	0.0551
			3-phosphoinositide Degradation	1.6	0.0647	nNOS Signaling in Neurons	1.9	0.102				Butyrophilin (BTN) family interactions	1.51	0.167	Protein ubiquitination	1.98	0.121	HER-2 Signaling in Breast Cancer	4.53	0.0917	IL-17A Signaling in Airway Cells	2.27	0.0735
			GABAergic Receptor Signaling Pathway (Enhanced)	1.59	0.0714	NAFLD Signaling Pathway	1.89	0.0578				Neddylation	1.51	0.0447	MyD88 dependent cascade initiated on endosome	1.98	0.121	FXR/RXR Activation	4.52	0.0974	Regulation of CDH19 Expression and Function	2.27	0.286
			Hepatic Cholestasis	1.58	0.0625	Glycation Signaling Pathway	1.89	0.0578				MHC class II antigen presentation	1.5	0.0547	TP53 Regulates Transcription of Cell Cycle Genes	1.97	0.098	ISG15 antiviral mechanism	4.49	0.149	eNOS Signaling	2.26	0.0497
			Sialic acid metabolism	1.57	0.121	SPINK1 General Cancer Pathway	1.89	0.0882				Glioma Signaling	1.5	0.0547	Assembly of RNA Polymerase II Complex	1.97	0.098	Tight Junction Signaling	4.43	0.0994	PPARα/RXRα Activation	2.25	0.0457
			Glyoxylate metabolism and glycine degradation	1.57	0.158	Class I MHC mediated antigen processing and presentation	1.87	0.0499				Transcriptional regulation of granulopoiesis	1.5	0.0784	5-aminoimidazole Ribonucleotide Biosynthesis I	1.96	0.167	SUMOylation of immune response proteins	4.38	0.385	IL-6 Signaling	2.25	0.0543
			GPER1 signaling	1.55	0.0777	Isoleucine Degradation I	1.87	0.167				Chronic Myeloid Leukemia Signaling	1.47	0.0427	GDP-glucose Biosynthesis	1.96	0.167	Autophagy	4.29	0.0909	TCF dependent signaling in response to WNT	2.23	0.0455
			Xenobiotic Metabolism General Signaling Pathway	1.54	0.0675	Phospholipases	1.86	0.087				Microautophagy Signaling Pathway	1.47	0.0503	Adipogenesis pathway	1.95	0.0647	Renin-Angiotensin Signaling	4.29	0.116	RAF-independent MAPK1/3 activation	2.21	0.13
			Colorectal Cancer Metastasis Signaling	1.54	0.0593	Activation of Matrix Metalloproteinases	1.86	0.121				POU5F1 (OCT4), SOX2, NANOG activate genes related to proliferation	1.44	0.154	Mitochondrial Dysfunction	1.94	0.0477	NGF Signaling	4.29	0.116	Differential Regulation of Cytokine Production in Intestinal Epithelial Cells by IL-17A and IL-17F	2.21	0.13
			D-myo-inositol-5-phosphate Metabolism	1.53	0.0631	Axonal Guidance Signaling	1.85	0.0463				RHO GTPase cycle	1.42	0.0378	DAG and IP3 signaling	1.94	0.0962	Ephrin Receptor Signaling	4.28	0.0936	Basal Cell Carcinoma Signaling	2.19	0.0704
			Miro GTPase Cycle	1.53	0.25	Gα12/13 Signaling	1.83	0.0672				Huntington's Disease Signaling	1.41	0.0418	iNOS Signaling	1.94	0.0962	Role of IL-17A in Psoriasis	4.2	0.357	Oxytocin in Brain Signaling Pathway	2.18	0.0446
			Phosphatidylethanolamine Biosynthesis II	1.53	0.25	NR1H2 and NR1H3-mediated signaling	1.83	0.098				Meiotic synapsis	1.4	0.0727	Role of PKR in Interferon Induction and Antiviral Response	1.93	0.0643	p38 MAPK Signaling	4.17	0.113	14-3-3-mediated Signaling	2.17	0.0526
			Signaling by ERBB2	1.52	0.1	Fructose metabolism	1.81	0.286				Colanic Acid Building Blocks Biosynthesis	1.38	0.143	RAN Signaling	1.89	0.158	Th2 Pathway	4.12	0.106	P2Y Purinergic Receptor Signaling Pathway	2.17	0.0526
			Regulation of the Epithelial Mesenchymal Transition in Development Pathway	1.51	0.0814	Glioma Invasiveness Signaling	1.81	0.0845				DNA Damage/Telomere Stress Induced Senescence	1.38	0.0714	Toll Like Receptor 3 (TLR3) Cascade	1.89	0.114	Signaling by SCF-KIT	4.12	0.186	CXCR4 Signaling	2.17	0.0479
			Bile Acid Biosynthesis, Neutral Pathway	1.51	0.15	Chondroitin Sulfate Biosynthesis	1.81	0.0845				Late endosomal microautophagy	1.35	0.0882	Signaling by MST1	1.88	0.286	Oncostatin M Signaling	4.12	0.186	Ephrin Receptor Signaling	2.16	0.0443
			Iron homeostasis signaling pathway	1.5	0.069	Ferroptosis Signaling Pathway	1.8	0.0662				Fatty Acid Biosynthesis Initiation II	1.33	0.5	Aryl hydrocarbon receptor signalling	1.88	0.286	Regulation of NFE2L2 gene expression	4.12	0.5	Pyroptosis Signaling Pathway	2.16	0.0588
			RAR Activation	1.48	0.053	Fcγ Receptor-mediated Phagocytosis in Macrophages and Monocytes	1.77	0.0753				GDP-L-fucose Biosynthesis I (from GDP-D-mannose)	1.33	0.5	Retinoate Biosynthesis II	1.88	0.286	Differential Regulation of Cytokine Production in Intestinal Epithelial Cells by IL-17A and IL-17F	4.08	0.261	ID1 Signaling Pathway	2.15	0.0441
			Transcriptional Regulation by NPAS4	1.48	0.114	Role of MAPK Signaling in Promoting the Pathogenesis of Influenza	1.77	0.0696				Glycine Biosynthesis I	1.33	0.5	Regulation of eIF4 and p70S6K Signaling	1.87	0.057	Sertoli Cell-Sertoli Cell Junction Signaling	4.05	0.085	Gαq Signaling	2.14	0.0473
			Phospholipases	1.47	0.087	Dermatan Sulfate Biosynthesis	1.75	0.0822				Regulation of cholesterol biosynthesis by SREBP (SREBF)	1.33	0.133	Response to elevated platelet cytosolic Ca2+	1.87	0.0629	Role of Osteoblasts, Osteoclasts and Chondrocytes in Rheumatoid Arthritis	4.05	0.0873	Sheddase Signaling Pathway	2.14	0.0439
			Glutamine Biosynthesis I	1.46	1	Amyotrophic Lateral Sclerosis Signaling	1.75	0.069				Fatty Acid Activation	1.33	0.133	RHO GTPases Activate NADPH Oxidases	1.85	0.111	UVA-Induced MAPK Signaling	4	0.122	Superpathway of Inositol Phosphate Compounds	2.13	0.0412
			L-cysteine Degradation II	1.46	1	Retinol Biosynthesis	1.73	0.0926				Signaling by the B Cell Receptor (BCR)	1.32	0.0471	Transcriptional activity of SMAD2/SMAD3:SMAD4 heterotrimer	1.81	0.0893	C-type lectin receptors (CLRs)	3.99	0.103	Ferroptosis Signaling Pathway	2.12	0.0515
			Adenine and Adenosine Salvage VI	1.46	1	Cholecystokinin/Gastrin-mediated Signaling	1.73	0.0684				Oncogene Induced Senescence	1.32	0.0857	Metabolism of folate and pterines	1.81	0.108	Other interleukin signaling	3.97	0.25	Aldosterone Signaling in Epithelial Cells	2.11	0.0468
			Sulfite Oxidation IV	1.46	1	Parkinson's Signaling Pathway	1.71	0.0506							Nucleotide Excision Repair Pathway	1.81	0.108	Interleukin-6 family signaling	3.97	0.25	Incretin synthesis, secretion, and inactivation	2.11	0.12
			Endoplasmic Reticulum Stress Pathway	1.45	0.143	Sphingosine-1-phosphate Signaling	1.71	0.0678							Senescence-Associated Secretory Phenotype (SASP)	1.78	0.0769	p53 Signaling	3.95	0.121	trans-Golgi Network Vesicle Budding	2.09	0.0667
			PPAR Signaling	1.45	0.0741	Amino acids regulate mTORC1	1.7	0.0909							CSDE1 Signaling Pathway	1.78	0.0877	Inhibition of ARE-Mediated mRNA Degradation Pathway	3.94	0.0982	RAC Signaling	2.09	0.0507
			Glioma Signaling	1.44	0.0703	trans-Golgi Network Vesicle Budding	1.7	0.08							Unfolded Protein Response (UPR)	1.77	0.143	ILK Signaling	3.92	0.0909	Sleep REM Signaling Pathway	2.08	0.0566
			Serine biosynthesis	1.43	0.222	Histidine catabolism	1.69	0.25							SLC15A4:TASL-dependent IRF5 activation	1.76	0.25	Systemic Lupus Erythematosus in B Cell Signaling Pathway	3.92	0.0604	Huntington's Disease Signaling	2.07	0.0383
			Xenobiotic Metabolism AHR Signaling Pathway	1.43	0.0734	Sucrose Degradation V (Mammalian)	1.69	0.25							PRPP Biosynthesis I	1.76	0.25	LXR/RXR Activation	3.91	0.107	Bupropion Degradation	2.06	0.115
			BMP signaling pathway	1.42	0.0778	Histidine Degradation III	1.69	0.25							Flavin Biosynthesis IV (Mammalian)	1.76	0.25	RHO GTPase cycle	3.91	0.0689	Th2 Pathway	2.04	0.0496
			Aldosterone Signaling in Epithelial Cells	1.42	0.0643	Sphingomyelin Metabolism	1.69	0.25							Antioxidant Action of Vitamin C	1.76	0.064	DNA damage-induced 14-3-3σ Signaling	3.91	0.174	Pancreatic Secretion Signaling Pathway	2.03	0.0398
			Detoxification of Reactive Oxygen Species	1.4	0.108	ERCC6 (CSB) and EHMT2 (G9a) positively regulate rRNA expression	1.69	0.108							Transcriptional regulation by RUNX2	1.75	0.0862	Prostate Cancer Signaling	3.88	0.112	Signaling by TGFBR3	2.03	0.08
			Fatty acyl-CoA biosynthesis	1.4	0.108	Regulation of lipid metabolism by PPARalpha	1.69	0.0672							Glioblastoma Multiforme Signaling	1.74	0.0568	OAS antiviral response	3.87	0.444	Syndecan interactions	2.01	0.111
			Mitochondrial Fatty Acid Beta-Oxidation	1.4	0.108	PAK Signaling	1.69	0.0672							Role of BRCA1 in DNA Damage Response	1.73	0.075	Pathogenesis of Multiple Sclerosis	3.87	0.444	Pyroptosis	2.01	0.111
			Superpathway of Methionine Degradation	1.4	0.108	DNA Damage/Telomere Stress Induced Senescence	1.67	0.0893							Fructose metabolism	1.72	0.136	fMLP Signaling in Neutrophils	3.84	0.105	Gap junction trafficking and regulation	2	0.0784
			Retinol Biosynthesis	1.4	0.0926	CXCR4 Signaling	1.67	0.0599							Glucose and Glucose-1-phosphate Degradation	1.72	0.136	BAG2 Signaling Pathway	3.84	0.126	Neurotrophin/TRK Signaling	2	0.0633
			Cardiac Hypertrophy Signaling	1.39	0.0577	MIF-mediated Glucocorticoid Regulation	1.65	0.105							Intrinsic Pathway for Apoptosis	1.72	0.0847	ERK5 Signaling	3.78	0.135	3-phosphoinositide Biosynthesis	2	0.0417
			Amino acids regulate mTORC1	1.37	0.0909	Complement System	1.61	0.103							Transcriptional and post-translational regulation of MITF-M expression and activity	1.72	0.0847	Regulation of mRNA stability by proteins that bind AU-rich elements	3.75	0.124	IL-17A Signaling in Fibroblasts	1.98	0.0625
			RAF/MAP kinase cascade	1.36	0.0573	RUNX1 regulates megakaryocyte differentiation and platelet function	1.61	0.0862							MyD88-independent TLR4 cascade	1.69	0.1	Sirtuin Signaling Pathway	3.75	0.0772	Role of MAPK Signaling in Inhibiting the Pathogenesis of Influenza	1.98	0.0625
			Osteoarthritis Pathway	1.36	0.0583	Cancer Drug Resistance by Drug Efflux	1.61	0.0862							RUNX1 regulates megakaryocyte differentiation and platelet function	1.69	0.0833	Syndecan interactions	3.66	0.222	TNFR1 Signaling	1.97	0.0769
			Androgen Signaling	1.35	0.0629	Aldosterone Signaling in Epithelial Cells	1.6	0.0585							Response of EIF2AK4 (GCN2) to amino acid deficiency	1.68	0.0667	IL-15 Production	3.66	0.107	Tight Junction Signaling	1.97	0.0442
			Apelin Adipocyte Signaling Pathway	1.35	0.0753	Signaling by MET	1.6	0.0759							Serine biosynthesis	1.67	0.13	Acute Myeloid Leukemia Signaling	3.62	0.12	Erythropoietin Signaling Pathway	1.97	0.0442
			Fatty Acid α-oxidation	1.35	0.13	Thrombin Signaling	1.59	0.0541							Interconversion of nucleotide di- and triphosphates	1.66	0.0723	Differential Regulation of Cytokine Production in Macrophages and T Helper Cells by IL-17A and IL-17F	3.62	0.278	Degradation of the extracellular matrix	1.96	0.0617
			O-linked glycosylation	1.35	0.0708	Adrenergic Receptor Signaling Pathway (Enhanced)	1.58	0.0558							TCA Cycle II (Eukaryotic)	1.65	0.0976	MAP kinase activation	3.57	0.179	Dopamine Receptor Signaling	1.96	0.0617
			Neurotransmitter clearance	1.34	0.2	PPARα/RXRα Activation	1.58	0.0558							DNA Methylation and Transcriptional Repression Signaling	1.64	0.0654	NGF-stimulated transcription	3.57	0.179	POU5F1 (OCT4), SOX2, NANOG repress genes related to differentiation	1.95	0.2
			Glucose and Glucose-1-phosphate Degradation	1.34	0.2	G alpha (12/13) signalling events	1.58	0.075							Sumoylation Pathway	1.64	0.0654	Neutrophil Extracellular Trap Signaling Pathway	3.48	0.0678	Aryl Hydrocarbon Receptor Signaling	1.94	0.0437
			Autophagy	1.33	0.0591	Signaling by NODAL	1.57	0.13							DDX58/IFIH1-mediated induction of interferon-alpha/beta	1.63	0.0714	PPARα/RXRα Activation	3.47	0.0863	ERK/MAPK Signaling	1.94	0.0407
			GPCR-Mediated Integration of Enteroendocrine Signaling Exemplified by an L Cell	1.32	0.08	Androgen Biosynthesis	1.57	0.13							Fanconi Anemia Pathway	1.62	0.0952	FasL/ CD95L signaling	3.46	0.6	Cardiac Hypertrophy Signaling	1.93	0.0385
			CDK5 Signaling	1.31	0.0696	Dermatan Sulfate Biosynthesis (Late Stages)	1.55	0.0833							Purine Nucleotides De Novo Biosynthesis II	1.62	0.0952	Role of PI3K/AKT Signaling in the Pathogenesis of Influenza	3.44	0.134	Senescence Pathway	1.93	0.0367
			Role of MAPK Signaling in Promoting the Pathogenesis of Influenza	1.31	0.0696	IL-3 Signaling	1.55	0.0741							MHC class II antigen presentation	1.61	0.0602	Signaling by NTRK3 (TRKC)	3.4	0.2	PD-1, PD-L1 cancer immunotherapy pathway	1.93	0.0526
			MITF-M-dependent gene expression	1.31	0.0737	Methylglyoxal Degradation VI	1.55	1							D-myo-inositol-5-phosphate Metabolism	1.59	0.0516	Airway Pathology in Chronic Obstructive Pulmonary Disease	3.37	0.105	Melatonin Degradation I	1.92	0.0602
			Thrombin Signaling	1.31	0.0586	RET signaling	1.54	0.0976							Antigen Presentation Pathway	1.59	0.093	HOTAIR Regulatory Pathway	3.34	0.0904	BEX2 Signaling Pathway	1.92	0.0602
			Regulation of RUNX1 Expression and Activity	1.3	0.125	Visual phototransduction	1.53	0.082							EIF2 Signaling	1.58	0.0498	HGF Signaling	3.32	0.0985	RAF/MAP kinase cascade	1.91	0.0382
			Histamine Degradation	1.3	0.125	IGF-1 Signaling	1.52	0.0667							Ovarian Cancer Signaling	1.57	0.0559	Signaling by Leptin	3.31	0.333	Dopamine-DARPP32 Feedback in cAMP Signaling	1.89	0.0428
			Neurotransmitter release cycle	1.3	0.1	MyD88:MAL(TIRAP) cascade initiated on plasma membrane	1.51	0.0952							Neurotransmitter uptake and metabolism In glial cells	1.57	0.2	Hematopoiesis from Multipotent Stem Cells	3.31	0.333	Lymphotoxin β Receptor Signaling	1.89	0.0727
						Neurotransmitter clearance	1.5	0.2							Tetrahydrofolate Salvage from 5,10-methenyltetrahydrofolate	1.57	0.2	FAT10 Signaling Pathway	3.3	0.143	Regulation of CDH11 Expression and Function	1.88	0.1
						ATF6 (ATF6-alpha) activates chaperone genes	1.5	0.2							NAD Biosynthesis III	1.57	0.2	GM-CSF Signaling	3.29	0.129	Type II Diabetes Mellitus Signaling	1.87	0.0461
						Calcium Transport I	1.5	0.2							Nephrin family interactions	1.57	0.12	CSDE1 Signaling Pathway	3.24	0.14	Role of MAPK Signaling in the Pathogenesis of Influenza	1.87	0.0588
						Citrulline Biosynthesis	1.5	0.2							ISGylation Signaling Pathway	1.57	0.0631	Sphingosine-1-phosphate Signaling	3.24	0.102	Metallothioneins bind metals	1.87	0.182
						WNK Renal Signaling Pathway	1.48	0.0654							Glioma Signaling	1.56	0.0588	Signaling by the B Cell Receptor (BCR)	3.23	0.0882	Prostanoid Biosynthesis	1.87	0.182
						Triacylglycerol Degradation	1.45	0.0781							Induction of Apoptosis by HIV1	1.53	0.0758	S100 Family Signaling Pathway	3.21	0.0559	CD27 Signaling in Lymphocytes	1.86	0.0714
						Metabolism of porphyrins	1.43	0.115							RHO GTPases activate PAKs	1.52	0.115	PTEN Signaling	3.21	0.0915	CNTF Signaling	1.86	0.0714
						Bupropion Degradation	1.43	0.115							Leucine Degradation I	1.52	0.115	Germ Cell-Sertoli Cell Junction Signaling	3.21	0.0877	D-myo-inositol (1,4,5,6)-Tetrakisphosphate Biosynthesis	1.85	0.0421
						The Visual Cycle	1.43	0.115							RNA polymerase II transcribes snRNA genes	1.51	0.0667	Ferroptosis Signaling Pathway	3.2	0.0956	D-myo-inositol (3,4,5,6)-tetrakisphosphate Biosynthesis	1.85	0.0421
						Oleate Biosynthesis II (Animals)	1.43	0.182							Mitotic Roles of Polo-Like Kinase	1.5	0.0746	NFE2L2 regulating inflammation associated genes	3.17	0.5	PAK Signaling	1.85	0.0504
						Ketolysis	1.43	0.182							Costimulation by the CD28 family	1.5	0.0571	Dissolution of Fibrin Clot	3.16	0.308	Autism Signaling Pathway	1.85	0.0356
						Pyridoxal 5'-phosphate Salvage Pathway	1.42	0.0769							Hereditary Breast Cancer Signaling	1.5	0.0571	MAPK targets/ Nuclear events mediated by MAP kinases	3.16	0.182	TNF signaling	1.84	0.0702
						ABRA Signaling Pathway	1.4	0.0682							Aggrephagy	1.49	0.087	Autism Signaling Pathway	3.13	0.0712	HIPPO signaling	1.83	0.0575
						Integrin signaling	1.39	0.111							Creatine-phosphate Biosynthesis	1.49	0.182	NAP1L1 Transcription Regulation Signaling Pathway	3.12	0.112	BAG2 Signaling Pathway	1.83	0.0575
						Complement cascade	1.39	0.0588							NAD Salvage Pathway III	1.49	0.182	HIF1α Signaling	3.11	0.0802	GNRH Signaling	1.83	0.0417
						Oxidative Ethanol Degradation III	1.38	0.0746							p75 NTR receptor-mediated signalling	1.49	0.0539	Sleep REM Signaling Pathway	3.09	0.104	NRF2-mediated Oxidative Stress Response	1.83	0.037
						SNARE Signaling Pathway	1.37	0.0584							UDP-N-acetyl-D-galactosamine Biosynthesis II	1.48	0.111	Ceramide Signaling	3.05	0.11	Renin-Angiotensin Signaling	1.81	0.0496
						Lysine catabolism	1.35	0.167							TAK1-dependent IKK and NF-kappa-B activation	1.46	0.0851	Tumoricidal Function of Hepatic Natural Killer Cells	2.99	0.208	Cancer Drug Resistance by Drug Efflux	1.81	0.069
						γ-glutamyl Cycle	1.35	0.167							NAD Signaling Pathway	1.46	0.0533	G-Protein Coupled Receptor Signaling	2.99	0.056	Xenobiotic Metabolism CAR Signaling Pathway	1.81	0.0388
						CDP-diacylglycerol Biosynthesis I	1.35	0.107							Semaphorin interactions	1.46	0.0725	Hypoxia Signaling in the Cardiovascular System	2.95	0.115	RIPK1-mediated regulated necrosis	1.81	0.0938
						Glycolysis I	1.35	0.107							Retinoid metabolism and transport	1.43	0.0714	Interleukin-15 signaling	2.91	0.267	NOD1/2 Signaling Pathway	1.8	0.0412
						Protein Kinase A Signaling	1.34	0.0441							UFMylation Signaling Pathway	1.43	0.0714	UFMylation Signaling Pathway	2.91	0.125	Superpathway of Melatonin Degradation	1.79	0.0562
						Cell junction organization	1.32	0.0652							Complex I biogenesis	1.43	0.0714	RAF/MAP kinase cascade	2.88	0.0725	Regulation of Cellular Mechanics by Calpain Protease	1.79	0.0562
						ERBB Signaling	1.3	0.0645							Citric acid cycle (TCA cycle)	1.43	0.0833	Caveolar-mediated Endocytosis Signaling	2.87	0.113	p75 NTR receptor-mediated signalling	1.79	0.0443
						Nonhomologous End-Joining (NHEJ)	1.3	0.0816							Cell surface interactions at the vascular wall	1.43	0.0487	IL-7 Signaling Pathway	2.87	0.113	Signaling by ERBB4	1.79	0.0678
						Nucleosome assembly	1.3	0.0816							Bladder Cancer Signaling	1.42	0.0588	Transcriptional regulation by RUNX3	2.87	0.104	Activation of Matrix Metalloproteinases	1.77	0.0909
															Interleukin-9 signaling	1.42	0.167	Prolactin Signaling	2.87	0.104	Synaptogenesis Signaling Pathway	1.77	0.0347
															Serine Biosynthesis	1.42	0.167	Mitochondrial Division Signaling Pathway	2.87	0.0843	L1CAM interactions	1.77	0.0484
															Glutaminergic Receptor Signaling Pathway (Enhanced)	1.41	0.0437	Transcriptional regulation of granulopoiesis	2.85	0.137	Degradation of beta-catenin by the destruction complex	1.76	0.0549
															MIF Regulation of Innate Immunity	1.4	0.0816	NAD Signaling Pathway	2.81	0.0867	MAPK6/MAPK4 signaling	1.74	0.0543
															Methionine Degradation I (to Homocysteine)	1.4	0.103	FLT3 Signaling in Hematopoietic Progenitor Cells	2.79	0.11	Acute Myeloid Leukemia Signaling	1.74	0.0543
															Folate Transformations I	1.4	0.103	Transcriptional regulation of white adipocyte differentiation	2.72	0.107	Necroptosis Signaling Pathway	1.74	0.0432
															Role of p14/p19ARF in Tumor Suppression	1.4	0.103	Relaxin Signaling	2.65	0.0833	Nephron development	1.73	0.154
															Regulation of TP53 Activity through Phosphorylation	1.39	0.0625	Leukocyte Extravasation Signaling	2.65	0.0773	3-phosphoinositide Degradation	1.72	0.0398
															TP53 Regulates Transcription of Cell Death Genes	1.38	0.08	Role of Cytokines in Mediating Communication between Immune Cells	2.65	0.127	RANK Signaling in Osteoclasts	1.72	0.0538
															Galactose catabolism	1.35	0.154	RAC Signaling	2.64	0.087	ERBB Signaling	1.72	0.0538
															D-glucuronate Degradation I	1.35	0.154	CNTF Signaling	2.61	0.125	Kinesins	1.71	0.0645
															Cell Cycle: G2/M DNA Damage Checkpoint Regulation	1.35	0.0784	p75 NTR receptor-mediated signalling	2.61	0.0823	MHC class II antigen presentation	1.71	0.0469
															TRIM21 Intracellular Antibody Signaling Pathway	1.34	0.0388	Axonal Guidance Signaling	2.59	0.0579	Transcriptional Regulation by MECP2	1.69	0.0635
															NAD biosynthesis II (from tryptophan)	1.33	0.0968	Translocation of SLC2A4 (GLUT4) to the plasma membrane	2.57	0.111	IL-2 Signaling	1.69	0.0635
															GPCR-Mediated Nutrient Sensing in Enteroendocrine Cells	1.33	0.056	Protein Kinase A Signaling	2.57	0.0613	ROBO SLIT Signaling Pathway	1.69	0.0465
															Granzyme A Signaling	1.33	0.0667	L1CAM interactions	2.54	0.0887	Oxytocin Signaling Pathway	1.68	0.0351
															Factors Promoting Cardiogenesis in Vertebrates	1.32	0.0526	Extracellular matrix organization	2.52	0.0935	Beta-catenin independent WNT signaling	1.68	0.039
															Immunogenic Cell Death Signaling Pathway	1.32	0.06	Paxillin Signaling	2.52	0.0935	CLEAR Signaling Pathway	1.67	0.035
															Natural Killer Cell Signaling	1.3	0.0478	IL-13 Signaling Pathway	2.51	0.088	Class B/2 (Secretin family receptors)	1.67	0.0521
															Cilium Assembly	1.3	0.0478	Senescence-Associated Secretory Phenotype (SASP)	2.5	0.108	Prolactin Signaling	1.67	0.0521
															Signaling by NOTCH3	1.3	0.0755	Nicotinate metabolism	2.48	0.161	Non-Small Cell Lung Cancer Signaling	1.67	0.0521
																		Signaling by CSF1 (M-CSF) in myeloid cells	2.48	0.161	D-myo-inositol-5-phosphate Metabolism	1.67	0.0388
																		Aryl Hydrocarbon Receptor Signaling	2.47	0.0765	Formation of axial mesoderm	1.66	0.143
																		Actin Nucleation by ARP-WASP Complex	2.45	0.0978	Guanosine Nucleotides Degradation III	1.66	0.143
																		Interleukin-9 signaling	2.43	0.3	VEGF Signaling	1.65	0.0515
																		Neddylation	2.42	0.0691	HGF Signaling	1.65	0.0455
																		Factors involved in megakaryocyte development and platelet production	2.42	0.0968	Small Cell Lung Cancer Signaling	1.63	0.051
																		Signaling by Rho Family GTPases	2.4	0.0672	Death Receptor Signaling	1.63	0.051
																		Growth Hormone Signaling	2.39	0.104	WNT/Ca+ pathway	1.63	0.0606
																		Type I Diabetes Mellitus Signaling	2.39	0.0566	Phagosome Maturation	1.62	0.0409
																		Gap Junction Signaling	2.37	0.0629	TWEAK Signaling	1.61	0.0789
																		Dendritic Cell Maturation	2.37	0.0544	MIF-mediated Glucocorticoid Regulation	1.61	0.0789
																		Renal Cell Carcinoma Signaling	2.36	0.103	Inhibition of Matrix Metalloproteases	1.61	0.0789
																		Airway Inflammation in Asthma	2.35	0.152	Notch Signaling	1.61	0.0789
																		MSP-RON Signaling Pathway	2.35	0.113	CD40 Signaling	1.6	0.0597
																		Phagosome Maturation	2.31	0.076	ERBB4 Signaling	1.6	0.0597
																		KEAP1-NFE2L2 pathway	2.3	0.0789	Ribonucleotide Reductase Signaling Pathway	1.59	0.0402
																		Role of MAPK Signaling in Promoting the Pathogenesis of Influenza	2.29	0.087	Cellular response to heat stress	1.58	0.0495
																		Gα12/13 Signaling	2.28	0.0821	mTOR Signaling	1.57	0.0372
																		Thrombopoietin Signaling	2.28	0.109	Superpathway of Citrulline Metabolism	1.55	0.125
																		Amyotrophic Lateral Sclerosis Signaling	2.27	0.0862	Transcriptional Regulation by VENTX	1.55	0.075
																		Neutrophil degranulation	2.26	0.0566	GM-CSF Signaling	1.54	0.0571
																		Signaling by NTRK1 (TRKA)	2.26	0.0988	Multiple Sclerosis Signaling Pathway	1.54	0.0367
																		Chemokine Signaling	2.26	0.0988	Calcium Signaling	1.54	0.0367
																		Ribonucleotide Reductase Signaling Pathway	2.25	0.0747	Insulin Receptor Signaling	1.54	0.0429
																		Oncogene Induced Senescence	2.24	0.143	Signaling by NOTCH4	1.52	0.0426
																		Bladder Cancer Signaling	2.19	0.084	Mechanisms of Viral Exit from Host Cells	1.52	0.0732
																		NFE2L2 regulating anti-oxidant/detoxification enzymes	2.19	0.174	Apoptosis Signaling	1.52	0.0476
																		Virus Entry via Endocytic Pathways	2.16	0.0833	Translocation of SLC2A4 (GLUT4) to the plasma membrane	1.5	0.0556
																		Mitotic G2-G2/M phases	2.14	0.07	Apelin Endothelial Signaling Pathway	1.49	0.0417
																		Mouse Embryonic Stem Cell Pluripotency	2.13	0.0874	Putrescine Biosynthesis III	1.48	0.5
																		Interleukin-7 signaling	2.12	0.167	Glutamine Degradation I	1.48	0.5
																		Vitamin-C Transport	2.12	0.167	Hepatic Cholestasis	1.48	0.0357
																		Ephrin A Signaling	2.12	0.078	Nuclear Cytoskeleton Signaling Pathway	1.48	0.0357
																		Trafficking and processing of endosomal TLR	2.09	0.231	Telomerase Signaling	1.47	0.0463
																		Glioma Invasiveness Signaling	2.03	0.0986	G alpha (s) signalling events	1.47	0.0414
																		Post-translational protein phosphorylation	2.02	0.0841	Glycation Signaling Pathway	1.47	0.0356
																		Endocannabinoid Cancer Inhibition Pathway	2.01	0.0753	ERK5 Signaling	1.47	0.0541
																		Transport of inorganic cations/anions and amino acids/oligopeptides	2	0.0833	Xenobiotic Metabolism AHR Signaling Pathway	1.46	0.0459
																		BMP signaling pathway	1.99	0.0889	Differential Regulation of Cytokine Production in Macrophages and T Helper Cells by IL-17A and IL-17F	1.46	0.111
																		Citrulline-Nitric Oxide Cycle	1.99	0.4	Nicotine Degradation III	1.45	0.0533
																		MicroRNA Biogenesis Signaling Pathway	1.98	0.0691	Sphingolipid metabolism	1.44	0.0455
																		Integrin Signaling	1.98	0.067	Assembly and cell surface presentation of NMDA receptors	1.44	0.0682
																		Docosahexaenoic Acid (DHA) Signaling	1.97	0.0635	Aggrephagy	1.44	0.0682
																		ATF4 activates genes in response to endoplasmic reticulum stress	1.93	0.148	Acetone Degradation I (to Methylglyoxal)	1.44	0.0682
																		Response of EIF2AK1 (HRI) to heme deficiency	1.91	0.2	GDNF Family Ligand-Receptor Interactions	1.43	0.0526
																		Regulation of Actin-based Motility by Rho	1.9	0.0804	Macrophage Classical Activation Signaling Pathway	1.43	0.0372
																		Costimulation by the CD28 family	1.89	0.0758	MicroRNA Biogenesis Signaling Pathway	1.43	0.0372
																		Mitotic G1 phase and G1/S transition	1.89	0.0758	Arachidonic acid metabolism	1.42	0.0667
																		Breast Cancer Regulation by Stathmin1	1.88	0.051	Carboxyterminal post-translational modifications of tubulin	1.42	0.0667
																		Endothelin-1 Signaling	1.87	0.067	Regulation of Actin-based Motility by Rho	1.42	0.0446
																		Regulation of the Epithelial-Mesenchymal Transition Pathway	1.87	0.067	Signaling by Activin	1.41	0.105
																		WNT/β-catenin Signaling	1.86	0.069	Unfolded Protein Response (UPR)	1.41	0.105
																		NIK-->noncanonical NF-kB signaling	1.84	0.1	Antiproliferative Role of Somatostatin Receptor 2	1.41	0.0519
																		TNFs bind their physiological receptors	1.83	0.138	Growth Hormone Signaling	1.41	0.0519
																		Maturity Onset Diabetes of Young (MODY) Signaling	1.82	0.0897	Toll-like Receptor Signaling	1.41	0.0519
																		Assembly of collagen fibrils and other multimeric structures	1.8	0.0984	Defensins	1.4	0.0652
																		RHO GTPases Activate WASPs and WAVEs	1.78	0.111	MIF Regulation of Innate Immunity	1.4	0.0652
																		Regulation of TP53 Activity through Acetylation	1.77	0.133	Role of OCT4 in Mammalian Embryonic Stem Cell Pluripotency	1.4	0.0652
																		Thrombin Signaling	1.77	0.0631	IL-23 Signaling Pathway	1.4	0.0652
																		Apelin Pancreas Signaling Pathway	1.75	0.109	NF-κB Activation by Viruses	1.4	0.0513
																		PAK Signaling	1.74	0.0756	Signaling by MET	1.38	0.0506
																		IL-3 Signaling	1.74	0.0864	CDK5 Signaling	1.37	0.0435
																		ATM Signaling	1.73	0.08	Role of MAPK Signaling in Promoting the Pathogenesis of Influenza	1.37	0.0435
																		MyD88 dependent cascade initiated on endosome	1.73	0.129	Interleukin-2 family signaling	1.37	0.0638
																		Mitochondrial biogenesis	1.71	0.0938	Estrogen Biosynthesis	1.37	0.0638
																		Interleukin-2 family signaling	1.71	0.106	Signaling by Hippo	1.37	0.1
																		Wax and plasmalogen biosynthesis	1.68	0.286	Purine Nucleotides Degradation II (Aerobic)	1.37	0.1
																		RHO GTPases activate IQGAPs	1.68	0.125	Endothelin-1 Signaling	1.37	0.0361
																		D-myo-inositol-5-phosphate Metabolism	1.68	0.0631	Neutrophil Extracellular Trap Signaling Pathway	1.37	0.0291
																		DNA Damage Bypass	1.67	0.104	Corticotropin Releasing Hormone Signaling	1.37	0.039
																		Transcriptional Regulatory Network in Embryonic Stem Cells	1.66	0.0671	IL-33 Signaling Pathway	1.35	0.0357
																		DHCR24 Signaling Pathway	1.65	0.0694	Signaling by NTRK1 (TRKA)	1.34	0.0494
																		Regulation of Insulin-like Growth Factor (IGF) transport and uptake by IGFBPs	1.64	0.0726	Relaxin Signaling	1.34	0.0385
																		Inhibition of Angiogenesis by TSP1	1.63	0.121	Acetylcholine Receptor Signaling Pathway	1.34	0.0355
																		Role of MAPK Signaling in the Pathogenesis of Influenza	1.63	0.0824	ESR-mediated signaling	1.33	0.0424
																		Clathrin-mediated Endocytosis Signaling	1.63	0.0622	Apelin Liver Signaling Pathway	1.33	0.0952
																		Histone Modification Signaling Pathway	1.62	0.0567	Breast Cancer Regulation by Stathmin1	1.33	0.0263
																		Regulation of the Epithelial Mesenchymal Transition in Development Pathway	1.61	0.0814	iNOS Signaling	1.33	0.0612
																		TCR signaling	1.6	0.0714	cAMP-mediated signaling	1.32	0.0332
																		D-myo-inositol (1,4,5,6)-Tetrakisphosphate Biosynthesis	1.59	0.0632	Insulin Secretion Signaling Pathway	1.32	0.0316
																		D-myo-inositol (3,4,5,6)-tetrakisphosphate Biosynthesis	1.59	0.0632	Role of JAK family kinases in IL-6-type Cytokine Signaling	1.31	0.0482
																		PDGF Signaling	1.59	0.0805	Lactose synthesis	1.31	0.333
																		Cellular Effects of Sildenafil (Viagra)	1.58	0.0476	MTF1 activates gene expression	1.31	0.333
																		WNK Renal Signaling Pathway	1.58	0.0748	Anandamide Degradation	1.31	0.333
																		Gap junction trafficking and regulation	1.57	0.098	Microautophagy Signaling Pathway	1.31	0.0377
																		Transcriptional activity of SMAD2/SMAD3:SMAD4 heterotrimer	1.57	0.098	Virus Entry via Endocytic Pathways	1.31	0.0417
																		Cell Cycle: G2/M DNA Damage Checkpoint Regulation	1.57	0.098	Melanoma Signaling	1.31	0.06
																		STAT5 Activation	1.57	0.25	MYC Mediated Apoptosis Signaling	1.31	0.06
																		Purine Ribonucleosides Degradation to Ribose-1-phosphate	1.57	0.25	Actin Cytoskeleton Signaling	1.3	0.0329
																		Cell Cycle: G1/S Checkpoint Regulation	1.57	0.087	Nicotine Degradation II	1.3	0.0476
																		Serotonin Receptor Signaling	1.56	0.0508	PEDF Signaling	1.3	0.0476
																		Opioid Signaling Pathway	1.56	0.0567	Formation of paraxial mesoderm	1.3	0.0909
																		Telomerase Signaling	1.55	0.0741	Superpathway of D-myo-inositol (1,4,5)-trisphosphate Metabolism	1.3	0.0909
																		Coagulation System	1.55	0.114
																		Cell surface interactions at the vascular wall	1.55	0.0605
																		GP6 Signaling Pathway	1.54	0.0698
																		Transcriptional regulation by the AP-2 (TFAP2) family of transcription factors	1.51	0.111
																		Endoplasmic Reticulum Stress Pathway	1.5	0.143
																		Response to elevated platelet cytosolic Ca2+	1.49	0.0682
																		Acetylcholine Receptor Signaling Pathway	1.49	0.0609
																		Adrenergic Receptor Signaling Pathway (Enhanced)	1.49	0.0609
																		Lipoate Salvage and Modification	1.48	1
																		Asparagine Biosynthesis I	1.48	1
																		Signaling by TGF-beta Receptor Complex	1.48	0.0926
																		Superpathway of Inositol Phosphate Compounds	1.47	0.0576
																		Cell junction organization	1.47	0.0761
																		14-3-3-mediated Signaling	1.47	0.0677
																		Regulation of TP53 Activity through Phosphorylation	1.45	0.0753
																		Fcγ Receptor-mediated Phagocytosis in Macrophages and Monocytes	1.45	0.0753
																		Signaling by PTK6	1.45	0.0909
																		Human Embryonic Stem Cell Pluripotency	1.43	0.0597
																		3-phosphoinositide Degradation	1.43	0.0597
																		Nuclear Cytoskeleton Signaling Pathway	1.42	0.058
																		HSP90 chaperone cycle for steroid hormone receptors in the presence of ligand	1.39	0.0877
																		Cellular response to hypoxia	1.39	0.0789
																		mRNA Editing	1.38	0.2
																		Transcriptional Regulation by VENTX	1.36	0.1
																		Signaling by PDGF	1.36	0.0862
																		Cytoprotection by HMOX1	1.36	0.0862
																		Role of CHK Proteins in Cell Cycle Checkpoint Control	1.36	0.0862
																		RHO GTPases Activate NADPH Oxidases	1.35	0.125
																		Neuregulin Signaling	1.34	0.0672
																		VDR/RXR Activation	1.34	0.0769
																		Salvage Pathways of Pyrimidine Ribonucleotides	1.32	0.0707
																		Major pathway of rRNA processing in the nucleolus and cytosol	1.32	0.0591
																		Signaling by MET	1.32	0.0759
																		RHO GTPases activate KTN1	1.3	0.182
																		Phenylalanine and tyrosine metabolism	1.3	0.182
																		Aspartate and asparagine metabolism	1.3	0.182
																		NFE2L2 regulating tumorigenic genes	1.3	0.182
																		Role of BRCA1 in DNA Damage Response	1.3	0.075
