# Supplementary material for: Temporal transcriptomic profiling identifies core regulators in cytokine-induced gut barrier disruption in differentiated Caco-2 cells
Source: Inflamm Res. 2026 Jun 8;75(1):135. doi: 10.1007/s00011-026-02288-5 (PMC13246533; doi:10.1007/s00011-026-02288-5)
Supplement: Supplementary file 2 — Supplementary Material 2 [file 11_2026_2288_MOESM2_ESM.xlsx]

## Sheet: Sheet0
Cluster A Ingenuity Canonical Pathways	-log(p-value)	Ratio	Cluster B Ingenuity Canonical Pathways	-log(p-value)	Ratio	Cluster C Ingenuity Canonical Pathways	-log(p-value)	Ratio	Cluster D Ingenuity Canonical Pathways	-log(p-value)	Ratio	Cluster E Ingenuity Canonical Pathways	-log(p-value)	Ratio	Cluster F Ingenuity Canonical Pathways	-log(p-value)	Ratio	Cluster G Ingenuity Canonical Pathways	-log(p-value)	Ratio	Cluster H Ingenuity Canonical Pathways	-log(p-value)	Ratio
Cell Cycle Checkpoints	87.5	0.375	Glycation Signaling Pathway	13.1	0.0933	Ephrin B Signaling	3.11	0.0411	Intra-Golgi and retrograde Golgi-to-ER traffic	10.9	0.098	Cilium Assembly	4.64	0.0294	Coagulation System	13.8	0.4	XBP1(S) activates chaperone genes	4.25	0.0625	Mitochondrial translation	5.08	0.0619
Mitotic Metaphase and Anaphase	55.8	0.305	Role of JAK1, JAK2 and TYK2 in Interferon Signaling	12.8	0.37	RHO GTPase cycle	3.09	0.0133	Neutrophil degranulation	8.34	0.0545	Mitochondrial protein degradation	3.79	0.0408	Extrinsic Prothrombin Activation Pathway	12.6	0.625	Protein Sorting Signaling Pathway	3.75	0.022	Fanconi Anemia Pathway	3.07	0.0789
Synthesis of DNA	49.4	0.414	Interferon gamma signaling	12.6	0.153	Signaling by NOTCH1	3.05	0.039	COPII-mediated vesicle transport	8.25	0.151	Ketone body metabolism	3.47	0.2	Formation of Fibrin Clot (Clotting Cascade)	11.7	0.333	Synaptogenesis Signaling Pathway	2.85	0.0126	Cleavage and Polyadenylation of Pre-mRNA	2.75	0.154
Mitotic Prometaphase	48.5	0.307	IL-27 Signaling Pathway	11.7	0.119	Tight Junction Signaling	2.99	0.0221	COPI-mediated anterograde transport	7.69	0.118	Ketogenesis	3.31	0.167	Regulation of Insulin-like Growth Factor (IGF) transport and uptake by IGFBPs	11.1	0.161	Role of IL-17F in Allergic Inflammatory Airway Diseases	2.64	0.0435	Deadenylation-dependent mRNA decay	2.58	0.0536
Mitotic G1 phase and G1/S transition	38.1	0.348	iNOS Signaling	11.3	0.224	Neutrophil degranulation	2.96	0.0126	Protein Sorting Signaling Pathway	7.33	0.0824	Role of IL-17A in Arthritis	3.24	0.0517	DHCR24 Signaling Pathway	10.7	0.146	Inositol phosphate metabolism	2.6	0.0417	Mitochondrial biogenesis	2.42	0.0469
HDR through Homologous Recombination (HRR) or Single Strand Annealing (SSA)	32.4	0.333	Macrophage Classical Activation Signaling Pathway	10.5	0.0904	ILK Signaling	2.85	0.0202	Cargo concentration in the ER	6.41	0.206	Reelin Signaling in Neurons	3.2	0.0286	LXR/RXR Activation	10.6	0.153	Intra-Golgi and retrograde Golgi-to-ER traffic	2.42	0.0147	CDP-diacylglycerol Biosynthesis I	2.08	0.0714
Kinetochore Metaphase Signaling Pathway	30.2	0.336	Role of PKR in Interferon Induction and Antiviral Response	10.4	0.108	Calcium Signaling	2.7	0.0183	Microautophagy Signaling Pathway	5.58	0.0755	CD40 Signaling	3.06	0.0448	Post-translational protein phosphorylation	10.3	0.168	ERK5 Signaling	2.23	0.027	Processing of Capped Intronless Pre-mRNA	2.05	0.069
Cell Cycle Control of Chromosomal Replication	29.5	0.509	Production of Nitric Oxide and Reactive Oxygen Species in Macrophages	10.3	0.0885	COPI-mediated anterograde transport	2.7	0.0294	Collagen degradation	5.52	0.125	GM-CSF Signaling	3	0.0429	Phase II - Conjugation of compounds	10.2	0.165	FLT3 Signaling in Hematopoietic Progenitor Cells	2.15	0.0244	Phosphatidylglycerol Biosynthesis II (Non-plastidic)	2.03	0.0667
RHO GTPases Activate Formins	29	0.281	Hepatic Fibrosis Signaling Pathway	10.3	0.0576	Sleep REM Signaling Pathway	2.65	0.0283	RHO GTPase cycle	5.19	0.0444	Insulin Secretion Signaling Pathway	2.92	0.0175	LPS/IL-1 Mediated Inhibition of RXR Function	10.1	0.0976	Melanocyte Development and Pigmentation Signaling	2	0.0204	Lipoate Biosynthesis and Incorporation II	2.01	0.5
Mitotic G2-G2/M phases	28.5	0.226	Death Receptor Signaling	10.2	0.133	Signaling by NOTCH2	2.5	0.0588	Regulation of cholesterol biosynthesis by SREBP (SREBF)	4.34	0.267	Angiopoietin Signaling	2.88	0.039	Acute Phase Response Signaling	9.95	0.12	Inositol Pyrophosphates Biosynthesis	1.97	0.143	Fatty Acid Biosynthesis Initiation II	2.01	0.5
Role of BRCA1 in DNA Damage Response	28.3	0.4	JAK/STAT Signaling	9.93	0.145	ROBO SLIT Signaling Pathway	2.41	0.0233	XBP1(S) activates chaperone genes	4.27	0.125	Germ Cell-Sertoli Cell Junction Signaling	2.87	0.0234	Phase I - Functionalization of compounds	9.93	0.159	Cargo recognition for clathrin-mediated endocytosis	1.94	0.019	Glutamine Degradation I	2.01	0.5
Activation of the pre-replicative complex	27.7	0.632	Neuroinflammation Signaling Pathway	9.83	0.0633	Mechanisms of Viral Exit from Host Cells	2.34	0.0488	Caveolar-mediated Endocytosis Signaling	3.88	0.0875	Aldosterone Signaling in Epithelial Cells	2.87	0.0234	Plasma lipoprotein assembly, remodeling, and clearance	8.72	0.184	Sleep REM Signaling Pathway	1.93	0.0189	Palmitate Biosynthesis I (Animals)	1.84	0.333
DNA Replication Pre-Initiation	23.8	0.302	Interferon Signaling	9.71	0.243	Signaling by NOTCH3	2.17	0.04	DHCR24 Signaling Pathway	3.69	0.0625	Neurotrophin/TRK Signaling	2.85	0.038	Intrinsic Prothrombin Activation Pathway	8.58	0.256	NGF Signaling	1.82	0.0165	Resolution of Abasic Sites (AP sites)	1.83	0.0526
NER (Nucleotide Excision Repair, Enhanced Pathway)	22.9	0.312	Pathogen Induced Cytokine Storm Signaling Pathway	9.46	0.0573	Signaling by TGF-beta Receptor Complex	2.11	0.037	Serine biosynthesis	3.67	0.333	LPS-stimulated MAPK Signaling	2.76	0.0353	Xenobiotic Metabolism PXR Signaling Pathway	8.32	0.0996	p38 MAPK Signaling	1.8	0.0161	Neurotransmitter release cycle	1.79	0.05
S Phase	22.8	0.295	Role of Macrophages, Fibroblasts and Endothelial Cells in Rheumatoid Arthritis	8.91	0.0593	Fcgamma receptor (FCGR) dependent phagocytosis	2.1	0.0181	Ion channel transport	3.57	0.0546	FGF Signaling	2.75	0.0349	Peroxisomal protein import	7.65	0.188	Gαs Signaling	1.79	0.0159	mRNA 3 Prime End Processing Signaling Pathway	1.75	0.0268
Regulation of mitotic cell cycle	22.4	0.319	Autophagy	8.48	0.0727	Germ Cell-Sertoli Cell Junction Signaling	2.07	0.0175	RAB GEFs exchange GTP for GDP on RABs	3.56	0.0778	Acute Myeloid Leukemia Signaling	2.66	0.0326	PXR/RXR Activation	7.42	0.179	Clathrin-mediated endocytosis	1.77	0.0155	Mitotic Prometaphase	1.74	0.0195
Telomere Maintenance	20.8	0.284	NAFLD Signaling Pathway	8.34	0.0711	Signaling by ERBB4	2.04	0.0339	Macroautophagy	3.46	0.0896	RANK Signaling in Osteoclasts	2.65	0.0323	Retinoid metabolism and transport	7.32	0.227	MSP-RON Signaling in Cancer Cells Pathway	1.69	0.014	Generic Transcription Pathway	1.72	0.014
Hereditary Breast Cancer Signaling	19.8	0.229	MSP-RON Signaling in Macrophages Pathway	8.04	0.1	Semaphorin Signaling in Neurons	2.04	0.0339	Retinoid metabolism and transport	3.44	0.114	ERBB Signaling	2.65	0.0323	Bile acid and bile salt metabolism	7.22	0.222	PTEN Signaling	1.63	0.0131	Transcription from mitochondrial promoters	1.71	0.25
Regulation of TP53 Activity through Phosphorylation	15.9	0.25	IL-12 Signaling and Production in Macrophages	7.89	0.0661	GADD45 Signaling	2.02	0.0333	Production of Nitric Oxide and Reactive Oxygen Species in Macrophages	3.4	0.0521	ILK Signaling	2.64	0.0202	Xenobiotic Metabolism Signaling	7.2	0.0788	D-myo-inositol (1,4,5)-trisphosphate Degradation	1.61	0.0625	BER (Base Excision Repair) Pathway	1.71	0.0455
Nucleosome assembly	15.4	0.367	IL-10 Signaling	7.74	0.0839	N-acetylglucosamine Degradation II	2.01	0.25	trans-Golgi Network Vesicle Budding	3.19	0.08	Xenobiotic Metabolism Signaling	2.64	0.0152	Xenobiotic Metabolism CAR Signaling Pathway	6.93	0.0905	Protein Kinase A Signaling	1.6	0.00735	Nucleosome assembly	1.62	0.0408
Role of CHK Proteins in Cell Cycle Checkpoint Control	15.2	0.328	BEX2 Signaling Pathway	7.58	0.12	UFMylation Signaling Pathway	1.97	0.0312	Atherosclerosis Signaling	3.15	0.0584	Prolactin Signaling	2.61	0.0312	Peroxisomal lipid metabolism	6.67	0.276	1D-myo-inositol Hexakisphosphate Biosynthesis II (Mammalian)	1.59	0.0588	Pentose Phosphate Pathway (Oxidative Branch)	1.62	0.2
Mismatch Repair in Eukaryotes	15.1	0.619	Acute Phase Response Signaling	7.54	0.0733	Signaling by MST1	1.91	0.2	Signaling by MET	3.07	0.0759	VEGF Signaling	2.6	0.0309	CLEAR Signaling Pathway	6.6	0.0804	D-myo-inositol (1,3,4)-trisphosphate Biosynthesis	1.59	0.0588	Selenocysteine Biosynthesis II (Archaea and Eukaryotes)	1.54	0.167
Somitogenesis	14.4	0.327	PEDF Signaling	7.53	0.119	CMP-N-acetylneuraminate Biosynthesis I (Eukaryotes)	1.91	0.2	Pancreatic Secretion Signaling Pathway	3.06	0.0438	Role of Tissue Factor in Cancer	2.56	0.0191	Glycerophospholipid biosynthesis	6.55	0.117	Gastrin-CREB signalling pathway via PKC and MAPK	1.56	0.0556	RHO GTPases Activate Formins	1.5	0.0214
Resolution of Abasic Sites (AP sites)	13.3	0.348	Regulation of the Epithelial Mesenchymal Transition by Growth Factors Pathway	7.45	0.0722	Intra-Golgi and retrograde Golgi-to-ER traffic	1.86	0.0147	Iron homeostasis signaling pathway	2.99	0.0552	Lanosterol Biosynthesis	2.56	1	Aspirin ADME	6.22	0.205	Unfolded Protein Response (UPR)	1.54	0.0526	Triacylglycerol Biosynthesis	1.5	0.0351
DNA Damage Bypass	13	0.304	CGAS-STING Signaling Pathway	7.36	0.087	Role of Tissue Factor in Cancer	1.83	0.0144	Class I MHC mediated antigen processing and presentation	2.98	0.0367	Neuropathic Pain Signaling in Dorsal Horn Neurons	2.55	0.0297	Response to elevated platelet cytosolic Ca2+	5.63	0.106	Superpathway of D-myo-inositol (1,4,5)-trisphosphate Metabolism	1.48	0.0455	RNA Polymerase II Transcription	1.43	0.02
Mitotic Prophase	12.9	0.197	IL-17A Signaling in Airway Cells	7.24	0.132	RHOGDI Signaling	1.77	0.0136	LPS/IL-1 Mediated Inhibition of RXR Function	2.98	0.0404	HIF1α Signaling	2.53	0.0189	Neutrophil degranulation	5.6	0.0608	Ephrin Receptor Signaling	1.41	0.00985	rRNA modification in the mitochondrion	1.42	0.125
Protein Ubiquitination Pathway	12.8	0.124	Sertoli Cell-Germ Cell Junction Signaling Pathway (Enhanced)	7.18	0.0633	Regulation of CDH19 Expression and Function	1.77	0.143	Signaling by Rho Family GTPases	2.83	0.041	Role of p14/p19ARF in Tumor Suppression	2.53	0.069	FXR/RXR Activation	5.51	0.0872	Miscellaneous transport and binding events	1.41	0.0385	NFE2L2 regulates pentose phosphate pathway genes	1.42	0.125
Deubiquitination	12.8	0.127	Osteoarthritis Pathway	7.11	0.0625	Ceramide Degradation	1.77	0.143	Chondroitin Sulfate Degradation (Metazoa)	2.8	0.176	Regulation of TP53 Activity through Acetylation	2.5	0.0667	Valine Degradation I	5.37	0.3	Integrin signaling	1.39	0.037	UFMylation Signaling Pathway	1.41	0.0312
Regulation of mRNA stability by proteins that bind AU-rich elements	12.2	0.217	FAT10 Cancer Signaling Pathway	7.09	0.157	Regulation of the Epithelial Mesenchymal Transition in Development Pathway	1.72	0.0233	Assembly of collagen fibrils and other multimeric structures	2.79	0.082	Superpathway of Cholesterol Biosynthesis	2.5	0.0667	Iron homeostasis signaling pathway	5.15	0.0966	CDP-diacylglycerol Biosynthesis I	1.37	0.0357	Cell Cycle Checkpoints	1.35	0.0147
Regulation of Apoptosis	12.1	0.296	Th1 and Th2 Activation Pathway	7.08	0.0739	ABRA Signaling Pathway	1.71	0.0227	Protein Kinase A Signaling	2.7	0.0343	IGF-1 Signaling	2.5	0.0286	TYSND1 cleaves peroxisomal proteins	5.03	0.571	Autophagy	1.34	0.00909	Protein lipoylation	1.32	0.1
SUMOylation of DNA replication proteins	12.1	0.326	IL-9 Signaling	7.03	0.2	Degradation of beta-catenin by the destruction complex	1.68	0.022	IL-12 Signaling and Production in Macrophages	2.64	0.0413	WNK Renal Signaling Pathway	2.48	0.028	Fatty Acid β-oxidation I	4.89	0.2	Activation of kainate receptors upon glutamate binding	1.34	0.0333	Citrulline Biosynthesis	1.32	0.1
Nucleotide Excision Repair	11.9	0.188	Immunogenic Cell Death Signaling Pathway	6.97	0.104	Osteoarthritis Pathway	1.68	0.0125	Clathrin-mediated endocytosis	2.64	0.0543	Paxillin Signaling	2.48	0.028	Serotonin Degradation	4.74	0.111	Phosphatidylglycerol Biosynthesis II (Non-plastidic)	1.34	0.0333
Cohesin Chromatin Regulation Pathway	11.5	0.121	Tumor Microenvironment Pathway	6.97	0.0722	Cell junction organization	1.67	0.0217	CLEAR Signaling Pathway	2.61	0.0385	Role of NFAT in Cardiac Hypertrophy	2.42	0.0175	Mitochondrial Fatty Acid Beta-Oxidation	4.72	0.189	ERK/MAPK Signaling	1.34	0.00905
Neddylation	11.5	0.124	Th1 Pathway	6.85	0.088	Interleukin-1 processing	1.66	0.111	LXR/RXR Activation	2.6	0.0534	IL-9 Signaling	2.37	0.0571	Retinoate Biosynthesis I	4.63	0.154	Signaling by CSF1 (M-CSF) in myeloid cells	1.33	0.0323
Fanconi Anemia Pathway	11.5	0.333	Wound Healing Signaling Pathway	6.81	0.0593	Sphingosine and Sphingosine-1-phosphate Metabolism	1.66	0.111	Response to elevated platelet cytosolic Ca2+	2.58	0.053	PAK Signaling	2.35	0.0252	Integrin cell surface interactions	4.58	0.118	MAPK targets/ Nuclear events mediated by MAP kinases	1.3	0.0303
FAT10 Signaling Pathway	11.4	0.271	Interferon alpha/beta signaling	6.81	0.118	Folate Transformations I	1.62	0.1	TBC/RABGAPs	2.48	0.0909	Fc Epsilon RI Signaling	2.34	0.025	Ethanol Degradation IV	4.54	0.222
BAG2 Signaling Pathway	11.4	0.213	Cachexia Signaling Pathway	6.8	0.0489	p53 Signaling	1.61	0.0202	3-phosphoinositide Biosynthesis	2.45	0.0417	Fatty acyl-CoA biosynthesis	2.32	0.0541	Paracetamol ADME	4.35	0.207
NIK-->noncanonical NF-kB signaling	11.1	0.258	NLR signaling pathways	6.76	0.143	Signaling by Rho Family GTPases	1.55	0.0112	Ephrin A Signaling	2.42	0.0496	Th1 Pathway	2.29	0.024	Ethanol Degradation II	4.35	0.167
Signaling by NOTCH4	10.9	0.16	Pyroptosis Signaling Pathway	6.72	0.098	Signaling by VEGF	1.54	0.0185	ERK5 Signaling	2.42	0.0676	Endocannabinoid Developing Neuron Pathway	2.27	0.0236	TR/RXR Activation	4.27	0.0916
MAPK6/MAPK4 signaling	10.8	0.198	IL-6 Signaling	6.71	0.0853	Mitochondrial calcium ion transport	1.5	0.0769	Autophagy	2.4	0.0409	Glycerophospholipid biosynthesis	2.26	0.0234	Iron uptake and transport	4.17	0.133
SUMOylation of DNA damage response and repair proteins	10.5	0.221	Hepatic Fibrosis / Hepatic Stellate Cell Activation	6.64	0.0677	Cholecystokinin/Gastrin-mediated Signaling	1.48	0.0171	Thrombin Signaling	2.37	0.0405	Glioma Signaling	2.26	0.0234	Signaling by Insulin receptor	4.15	0.156
TNFR2 non-canonical NF-kB pathway	10.4	0.235	DDX58/IFIH1-mediated induction of interferon-alpha/beta	6.57	0.111	Formation of axial mesoderm	1.47	0.0714	Other interleukin signaling	2.35	0.125	Glycine Biosynthesis I	2.26	0.5	Noradrenaline and Adrenaline Degradation	4.15	0.156
Transcriptional regulation by RUNX3	10.3	0.186	IL-33 Signaling Pathway	6.54	0.0663	Sphingosine-1-phosphate Signaling	1.47	0.0169	G alpha (12/13) signalling events	2.27	0.0625	IL-6 Signaling	2.25	0.0233	Amyotrophic Lateral Sclerosis Signaling	4.1	0.0948
KEAP1-NFE2L2 pathway	10.2	0.147	ILK Signaling	6.49	0.0657	Response of EIF2AK1 (HRI) to heme deficiency	1.44	0.0667	Syndecan interactions	2.21	0.111	HGF Signaling	2.22	0.0227	Branched-chain amino acid catabolism	4.02	0.238
Hedgehog ligand biogenesis	10.1	0.225	PI3K/AKT Signaling	6.39	0.0644	RHOA Signaling	1.44	0.0163	Atorvastatin ADME	2.18	0.222	Gα12/13 Signaling	2.2	0.0224	Degradation of the extracellular matrix	3.99	0.111
Transcriptional Regulation by E2F6	9.9	0.333	TAK1-dependent IKK and NF-kappa-B activation	6.31	0.159	Processing of SMDT1	1.42	0.0625	Superpathway of Inositol Phosphate Compounds	2.12	0.037	Hereditary Breast Cancer Signaling	2.17	0.0217	Regulation of TLR by endogenous ligand	3.82	0.217
Metabolism of polyamines	9.63	0.211	PD-1, PD-L1 cancer immunotherapy pathway	6.26	0.0877	Metabolism of folate and pterines	1.39	0.0588	3-phosphoinositide Degradation	2.12	0.0398	NRF2-mediated Oxidative Stress Response	2.16	0.0148	Amyloid Processing	3.79	0.137
Mitotic Roles of Polo-Like Kinase	9.47	0.224	Interleukin-10 signaling	6.24	0.156	Germ layer formation at gastrulation	1.39	0.0588	Irritable Bowel Syndrome Signaling Pathway	2.09	0.0345	Insulin Receptor Signaling	2.15	0.0214	Methylglyoxal Degradation III	3.73	0.162
Regulation of RUNX2 expression and activity	9.45	0.205	Role of Tissue Factor in Cancer	6.22	0.0622	Specification of the neural plate border	1.39	0.0588	Prednisone ADME	2.09	0.2	Apelin Pancreas Signaling Pathway	2.14	0.0435	Putrescine Degradation III	3.63	0.2
Cellular response to hypoxia	9.28	0.2	Induction of Apoptosis by HIV1	6.2	0.121	1D-myo-inositol Hexakisphosphate Biosynthesis II (Mammalian)	1.39	0.0588	D-myo-inositol-5-phosphate Metabolism	2.06	0.0388	IL-23 Signaling Pathway	2.14	0.0435	Ion channel transport	3.46	0.071
Hedgehog 'on' state	9.16	0.144	Pulmonary Fibrosis Idiopathic Signaling Pathway	6.12	0.0491	D-myo-inositol (1,3,4)-trisphosphate Biosynthesis	1.39	0.0588	Endosomal Sorting Complex Required For Transport (ESCRT)	2.04	0.0968	Endocannabinoid Cancer Inhibition Pathway	2.1	0.0205	Xenobiotic Metabolism General Signaling Pathway	3.38	0.0736
Estrogen-mediated S-phase Entry	9.05	0.385	Role of RIG1-like Receptors in Antiviral Innate Immunity	6.11	0.149	Role of Osteoclasts in Rheumatoid Arthritis Signaling Pathway	1.37	0.00943	CXCR4 Signaling	2.03	0.0419	Semaphorin Neuronal Repulsive Signaling Pathway	2.09	0.0203	Pulmonary Fibrosis Idiopathic Signaling Pathway	3.2	0.0552
BER (Base Excision Repair) Pathway	8.76	0.273	MYC Mediated Apoptosis Signaling	5.92	0.14	Formation of definitive endoderm	1.37	0.0556	Glycosaminoglycan metabolism	2.03	0.0469	NAD Signaling Pathway	2.07	0.02	Sucrose Degradation V (Mammalian)	3.2	0.375
ATM Signaling	8.67	0.17	Pancreatic Adenocarcinoma Signaling	5.89	0.08	Formation of the nephric duct	1.37	0.0556	Clathrin-mediated Endocytosis Signaling	2.02	0.0383	Melanoma Signaling	2.07	0.04	Signaling by Retinoic Acid	3.2	0.13
Transcriptional regulation by RUNX1	8.62	0.135	p75 NTR receptor-mediated signalling	5.82	0.0696	Differential Regulation of Cytokine Production in Macrophages and T Helper Cells by IL-17A and IL-17F	1.37	0.0556	Pexophagy	2.01	0.182	WNT/SHH Axonal Guidance Signaling Pathway	2.05	0.0197	Isoleucine Degradation I	3.18	0.222
PTEN Regulation	8.52	0.133	Macrophage Alternative Activation Signaling Pathway	5.81	0.0625	SNARE Signaling Pathway	1.35	0.0146	Germ Cell-Sertoli Cell Junction Signaling	1.98	0.0409	p75 NTR receptor-mediated signalling	2.01	0.019	Tryptophan Degradation X (Mammalian, via Tryptamine)	3.18	0.161
Processing of Capped Intron-Containing Pre-mRNA	8.46	0.0993	TNFR1 Signaling	5.8	0.135	Adipogenesis pathway	1.35	0.0145	Phagosome Maturation	1.98	0.0409	UVB-Induced MAPK Signaling	2	0.037	Serotonin Receptor Signaling	3.16	0.0487
Degradation of beta-catenin by the destruction complex	8.27	0.172	HMGB1 Signaling	5.77	0.0688	Ephrin A Signaling	1.33	0.0142	Activation of Matrix Metalloproteinases	1.96	0.0909	Ovarian Cancer Signaling	2	0.0189	PPARα/RXRα Activation	3.16	0.066
Inhibition of ARE-Mediated mRNA Degradation Pathway	8.27	0.129	TRAIL signaling	5.76	0.444	Neuroinflammation Signaling Pathway	1.32	0.00904	Butyrophilin (BTN) family interactions	1.93	0.167	HMGB1 Signaling	1.99	0.0187	Estrogen Biosynthesis	3.15	0.128
ABC-family proteins mediated transport	8.18	0.149	Necroptosis Signaling Pathway	5.72	0.0679	Role of Macrophages, Fibroblasts and Endothelial Cells in Rheumatoid Arthritis	1.3	0.0089	Triacylglycerol Degradation	1.91	0.0625	Lymphotoxin β Receptor Signaling	1.99	0.0364	Glycosaminoglycan metabolism	3.11	0.0781
Cellular response to heat stress	8.08	0.156	Colorectal Cancer Metastasis Signaling	5.71	0.0519				Nucleotide catabolism	1.89	0.0857	Xenobiotic Metabolism General Signaling Pathway	1.97	0.0184	SPINK1 Pancreatic Cancer Pathway	3.1	0.106
TP53 Regulates Transcription of Cell Cycle Genes	7.96	0.235	CDX Gastrointestinal Cancer Signaling Pathway	5.69	0.0609				RHOGDI Signaling	1.89	0.0362	CNTF Signaling	1.97	0.0357	Neuroprotective Role of THOP1 in Alzheimer's Disease	3.05	0.0769
Interleukin-1 family signaling	7.62	0.137	Lymphotoxin β Receptor Signaling	5.63	0.127				STAT3 Pathway	1.86	0.0432	EGF Signaling	1.97	0.0357	Bile Acid Biosynthesis, Neutral Pathway	3	0.2
DNA damage-induced 14-3-3σ Signaling	7.43	0.239	Apoptosis Signaling	5.61	0.0857				Tight Junction Signaling	1.85	0.0387	Autism Signaling Pathway	1.96	0.0129	Sphingolipid metabolism	2.99	0.0818
Hedgehog 'off' state	7.38	0.14	RHO GTPase cycle	5.54	0.04				Abacavir ADME	1.84	0.0597	Carnitine synthesis	1.96	0.25	Superpathway of Melatonin Degradation	2.98	0.0899
Beta-catenin independent WNT signaling	7.25	0.105	Pulmonary Healing Signaling Pathway	5.53	0.0588				PXR/RXR Activation	1.84	0.0597	Methylmalonyl Pathway	1.96	0.25	Regulation of Cellular Mechanics by Calpain Protease	2.98	0.0899
Cell Cycle: G2/M DNA Damage Checkpoint Regulation	6.93	0.216	Natural Killer Cell Signaling	5.53	0.0588				Role of Osteoclasts in Rheumatoid Arthritis Signaling Pathway	1.83	0.0314	Proline Biosynthesis I	1.96	0.25	Clathrin-mediated Endocytosis Signaling	2.92	0.0622
Mitochondrial translation	6.86	0.147	IL-3 Signaling	5.51	0.0988				Mitochondrial Fatty Acid Beta-Oxidation	1.83	0.0811	CXCR4 Signaling	1.94	0.018	Role of Tissue Factor in Cancer	2.92	0.0622
Mismatch Repair	6.78	0.333	Chronic Myeloid Leukemia Signaling	5.5	0.0498				GPER1 signaling	1.82	0.0485	Endometrial Cancer Signaling	1.91	0.0333	Synaptogenesis Signaling Pathway	2.92	0.0536
TCR signaling	6.68	0.126	TWEAK Signaling	5.47	0.158				LGI-ADAM interactions	1.8	0.143	Netrin Signaling	1.9	0.0172	Calcium Transport I	2.89	0.3
DNA Methylation and Transcriptional Repression Signaling	6.58	0.14	IL-8 Signaling	5.44	0.0577				Triglyceride metabolism	1.8	0.0789	MSP-RON Signaling Pathway	1.89	0.0323	Signaling by TGF-beta Receptor Complex	2.83	0.111
Gene Silencing by RNA	6.52	0.139	Cyclophilin Signaling Pathway	5.35	0.052				FLT3 Signaling	1.77	0.0769	Th1 and Th2 Activation Pathway	1.88	0.017	Orexin Signaling Pathway	2.82	0.0581
SUMOylation of SUMOylation proteins	6.47	0.257	Irritable Bowel Syndrome Signaling Pathway	5.35	0.0483				Dopamine Degradation	1.77	0.0769	IL-2 Signaling	1.87	0.0317	Androgen Biosynthesis	2.76	0.174
TP53 Regulates Transcription of DNA Repair Genes	6.21	0.167	Ceramide Signaling	5.13	0.0879				Pulmonary Fibrosis Idiopathic Signaling Pathway	1.77	0.0307	Peroxisomal protein import	1.86	0.0312	NAD biosynthesis II (from tryptophan)	2.76	0.273
Huntington's Disease Signaling	6.12	0.0853	PTEN Signaling	5.1	0.0654				Extracellular matrix organization	1.76	0.0467	Thrombopoietin Signaling	1.86	0.0312	PAK Signaling	2.75	0.0756
MicroRNA Biogenesis Signaling Pathway	6.12	0.101	Renin-Angiotensin Signaling	5.1	0.0744				Glioma Invasiveness Signaling	1.76	0.0563	Superpathway of Serine and Glycine Biosynthesis I	1.86	0.2	Dopamine Degradation	2.71	0.128
SUMOylation of ubiquitinylation proteins	6.04	0.231	Hepatitis B Chronic Liver Pathogenesis Signaling Pathway	5.1	0.0585				Chondroitin Sulfate Biosynthesis	1.76	0.0563	2-oxobutanoate Degradation I	1.86	0.2	Triacylglycerol Biosynthesis	2.71	0.105
DNA Double-Strand Break Repair by Homologous Recombination	5.96	0.429	CD40 Signaling	5.05	0.104				D-myo-inositol (1,4,5,6)-Tetrakisphosphate Biosynthesis	1.75	0.0368	dTMP De Novo Biosynthesis	1.86	0.2	Tryptophan Degradation III (Eukaryotic)	2.69	0.167
Meiotic recombination	5.86	0.192	Pyroptosis	4.99	0.185				D-myo-inositol (3,4,5,6)-tetrakisphosphate Biosynthesis	1.75	0.0368	Folate Polyglutamylation	1.86	0.2	Signaling by PDGF	2.67	0.103
TCF dependent signaling in response to WNT	5.82	0.0962	IL-23 Signaling Pathway	4.97	0.13				Transport of inorganic cations/anions and amino acids/oligopeptides	1.74	0.0463	ERB2-ERBB3 Signaling	1.85	0.0308	Ketogenesis	2.64	0.25
Cilium Assembly	5.78	0.0957	Regulation of the Epithelial-Mesenchymal Transition Pathway	4.97	0.0567				Acute Phase Response Signaling	1.74	0.0366	Role of Macrophages, Fibroblasts and Endothelial Cells in Rheumatoid Arthritis	1.84	0.0119	Caveolar-mediated Endocytosis Signaling	2.6	0.0875
Class I MHC mediated antigen processing and presentation	5.59	0.0729	Interleukin-1 family signaling	4.88	0.0698				Dermatan Sulfate Biosynthesis	1.72	0.0548	Abacavir ADME	1.82	0.0299	MyD88:MAL(TIRAP) cascade initiated on plasma membrane	2.57	0.119
mRNA 3 Prime End Processing Signaling Pathway	5.52	0.124	ID1 Signaling Pathway	4.76	0.0539				Molecular Mechanisms of Cancer	1.7	0.0231	Ribavirin ADME	1.82	0.0299	Metabolism of porphyrins	2.55	0.154
Histone Modification Signaling Pathway	5.42	0.08	Angiopoietin Signaling	4.65	0.0909				Osteoarthritis Pathway	1.69	0.0333	Role of PI3K/AKT Signaling in the Pathogenesis of Influenza	1.82	0.0299	The Visual Cycle	2.55	0.154
Cyclins and Cell Cycle Regulation	5.36	0.14	Coronavirus Pathogenesis Pathway	4.63	0.0521				Regulation of Actin-based Motility by Rho	1.68	0.0446	ERBB4 Signaling	1.82	0.0299	Metabolism of water-soluble vitamins and cofactors	2.54	0.0854
SUMOylation of RNA binding proteins	5.32	0.191	NF-κB Activation by Viruses	4.61	0.0897				Plasma lipoprotein assembly, remodeling, and clearance	1.66	0.0526	IL-17A Signaling in Airway Cells	1.81	0.0294	Transport of vitamins, nucleosides, and related molecules	2.52	0.116
Nuclear Cytoskeleton Signaling Pathway	5.26	0.0885	RIPK1-mediated regulated necrosis	4.61	0.156				Neddylation	1.64	0.0325	SPINK1 General Cancer Pathway	1.81	0.0294	PI Metabolism	2.48	0.0833
Ribosomal Quality Control Signaling Pathway	5.22	0.0824	TREM1 Signaling	4.58	0.0886				Transcriptional regulation of pluripotent stem cells	1.64	0.118	IL-17 Signaling	1.8	0.0159	Extracellular matrix organization	2.47	0.0748
Glucose metabolism	5.17	0.116	ISGylation Signaling Pathway	4.55	0.0734				Sertoli Cell-Sertoli Cell Junction Signaling	1.63	0.0324	Role of JAK1 and JAK3 in γc Cytokine Signaling	1.8	0.029	Class I MHC mediated antigen processing and presentation	2.46	0.0472
Signaling by ROBO receptors	5.09	0.0833	IL-17A Signaling in Fibroblasts	4.54	0.0875				Collagen chain trimerization	1.63	0.0682	GNRH Signaling	1.78	0.0156	Integrin Signaling	2.45	0.0574
Ribonucleotide Reductase Signaling Pathway	5.06	0.0966	Role of Chondrocytes in Rheumatoid Arthritis Signaling Pathway	4.49	0.0625				p75 NTR receptor-mediated signalling	1.62	0.038	Glioma Invasiveness Signaling	1.78	0.0282	Aryl Hydrocarbon Receptor Signaling	2.44	0.0601
Microautophagy Signaling Pathway	4.99	0.1	Hematoma Resolution Signaling Pathway	4.49	0.0463				Epithelial Adherens Junction Signaling	1.62	0.038	Leukocyte Extravasation Signaling	1.77	0.0155	Arachidonic acid metabolism	2.44	0.111
C-type lectin receptors (CLRs)	4.82	0.097	FLT3 Signaling in Hematopoietic Progenitor Cells	4.47	0.0854				Sphingosine-1-phosphate Signaling	1.6	0.0424	Regulation of the Epithelial-Mesenchymal Transition Pathway	1.77	0.0155	Glutamate and glutamine metabolism	2.44	0.214
Mitochondrial protein import	4.71	0.145	Tight Junction Signaling	4.47	0.0552				Dermatan Sulfate Degradation (Metazoa)	1.59	0.111	Regulation of the Epithelial Mesenchymal Transition by Growth Factors Pathway	1.77	0.0155	Colanic Acid Building Blocks Biosynthesis	2.44	0.214
Activation of anterior HOX genes in hindbrain during early embryogenesis	4.7	0.131	TNF signaling	4.42	0.105				β-alanine Degradation I	1.56	0.5	Acetylcholine Receptor Signaling Pathway	1.75	0.0152	CDP-diacylglycerol Biosynthesis I	2.43	0.143
PKR-mediated signaling	4.65	0.129	Folate Signaling Pathway	4.42	0.105				Unfolded Protein Response (UPR)	1.54	0.105	Melatonin Signaling	1.74	0.027	Xenobiotic Metabolism AHR Signaling Pathway	2.42	0.0734
SUMOylation of chromatin organization proteins	4.6	0.141	LPS-stimulated MAPK Signaling	4.37	0.0824				RHO GTPases activate CIT	1.54	0.105	Human Embryonic Stem Cell Pluripotency	1.73	0.0149	Stearate Biosynthesis I (Animals)	2.42	0.0923
Metabolism of non-coding RNA	4.42	0.15	IL-17 Signaling	4.31	0.0529				RHO GTPases Activate ROCKs	1.54	0.105	Adrenomedullin signaling pathway	1.72	0.0149	Role of Osteoblasts in Rheumatoid Arthritis Signaling Pathway	2.4	0.0542
Signaling by the B Cell Receptor (BCR)	4.27	0.0874	Role of Osteoblasts, Osteoclasts and Chondrocytes in Rheumatoid Arthritis	4.3	0.048				GABA synthesis, release, reuptake and degradation	1.54	0.105	Leptin Signaling in Obesity	1.72	0.0263	Oxidative Ethanol Degradation III	2.35	0.0896
RNA Polymerase I Transcription	4.19	0.127	HER-2 Signaling in Breast Cancer	4.3	0.048				Coronavirus Replication Pathway	1.52	0.0359	GDNF Family Ligand-Receptor Interactions	1.72	0.0263	Phenylalanine Degradation IV (Mammalian, via Side Chain)	2.35	0.2
Mitotic Telophase/Cytokinesis	4.12	0.294	Retinoic acid Mediated Apoptosis Signaling	4.25	0.0984				PFKFB4 Signaling Pathway	1.51	0.0612	Macropinocytosis Signaling	1.72	0.0263	FOXO-mediated transcription of oxidative stress, metabolic and neuronal genes	2.32	0.133
RAF/MAP kinase cascade	4.02	0.0725	Role of Osteoclasts in Rheumatoid Arthritis Signaling Pathway	4.25	0.0409				Integrin cell surface interactions	1.5	0.0471	Wax and plasmalogen biosynthesis	1.71	0.143	Glutathione Redox Reactions I	2.32	0.133
Cell Cycle: G1/S Checkpoint Regulation	3.93	0.13	Cytosolic sensors of pathogen-associated DNA	4.14	0.0938				Gαs Signaling	1.49	0.0397	Natural Killer Cell Signaling	1.71	0.0147	Phosphatidylglycerol Biosynthesis II (Non-plastidic)	2.32	0.133
NoRC negatively regulates rRNA expression	3.88	0.129	Role of Osteoblasts in Rheumatoid Arthritis Signaling Pathway	4.12	0.0458				Platelet homeostasis	1.49	0.0465	Antiproliferative Role of Somatostatin Receptor 2	1.71	0.026	Axonal Guidance Signaling	2.32	0.0425
Fc epsilon receptor (FCERI) signaling	3.76	0.0762	Activation of IRF by Cytosolic Pattern Recognition Receptors	4.06	0.0909				HIPPO signaling	1.47	0.046	Growth Hormone Signaling	1.71	0.026	RAC Signaling	2.32	0.0652
Neutrophil degranulation	3.75	0.0587	Ephrin Receptor Signaling	4.05	0.0493				Glycerophospholipid biosynthesis	1.47	0.0391	NF-κB Activation by Viruses	1.7	0.0256	Melatonin Degradation II	2.3	0.4
Sumoylation Pathway	3.72	0.103	April Mediated Signaling	4.03	0.119				MHC class II antigen presentation	1.47	0.0391	Renal Cell Carcinoma Signaling	1.7	0.0256	Galactose Degradation I (Leloir Pathway)	2.3	0.4
ESR-mediated signaling	3.69	0.0952	HOTAIR Regulatory Pathway	4.01	0.0542				Amyloid fiber formation	1.44	0.0449	Thyroid Cancer Signaling	1.69	0.0253	Lactose Degradation III	2.3	0.4
Aryl Hydrocarbon Receptor Signaling	3.6	0.0798	Sertoli Cell-Sertoli Cell Junction Signaling	4.01	0.0445				Superpathway of Melatonin Degradation	1.44	0.0449	Integrin Signaling	1.69	0.0144	Acetate Conversion to Acetyl-CoA	2.3	0.4
ISG15 antiviral mechanism	3.56	0.117	SPINK1 General Cancer Pathway	3.99	0.0882				Colorectal Cancer Metastasis Signaling	1.43	0.0296	IL-7 Signaling Pathway	1.68	0.025	Sertoli Cell-Sertoli Cell Junction Signaling	2.29	0.0526
p53 Signaling	3.38	0.101	Signaling by SCF-KIT	3.98	0.116				Insertion of tail-anchored proteins into the endoplasmic reticulum membrane	1.43	0.0909	Activin Inhibin Signaling Pathway	1.67	0.0142	Phospholipases	2.29	0.087
PRC2 methylates histones and DNA	3.31	0.162	B Cell Activating Factor Signaling	3.98	0.116				Cell junction organization	1.39	0.0435	IL-3 Signaling	1.67	0.0247	nNOS Signaling in Neurons	2.28	0.102
Nucleotide Excision Repair Pathway	3.31	0.162	Oncostatin M Signaling	3.98	0.116				4-aminobutyrate Degradation I	1.38	0.333	FLT3 Signaling in Hematopoietic Progenitor Cells	1.66	0.0244	FOXO-mediated transcription of cell death genes	2.26	0.188
HER-2 Signaling in Breast Cancer	3.14	0.0696	Costimulation by the CD28 family	3.96	0.0606				Cardiac β-adrenergic Signaling	1.38	0.0333	3-phosphoinositide Biosynthesis	1.65	0.0139	Autism Signaling Pathway	2.24	0.0485
Complement System	3.12	0.15	Role of JAK1 and JAK3 in γc Cytokine Signaling	3.95	0.087				Signaling by PTK6	1.38	0.0545	Estrogen-Dependent Breast Cancer Signaling	1.65	0.0241	Apelin Adipocyte Signaling Pathway	2.24	0.0753
HDR through MMEJ (alt-NHEJ)	3.09	0.25	fMLP Signaling in Neutrophils	3.94	0.0602				Xenobiotic Metabolism Signaling	1.36	0.0273	JAK/STAT Signaling	1.65	0.0241	Thrombin signalling through proteinase activated receptors (PARs)	2.22	0.125
Pancreatic Adenocarcinoma Signaling	3.08	0.0866	Activin Inhibin Signaling Pathway	3.9	0.0472				SNARE Signaling Pathway	1.36	0.0365	PI Metabolism	1.64	0.0238	NR1H2 and NR1H3-mediated signaling	2.2	0.098
RNA polymerase II transcribes snRNA genes	3.06	0.1	Interleukin-7 signaling	3.9	0.167				Heparan Sulfate Biosynthesis (Late Stages)	1.35	0.0421	PEDF Signaling	1.64	0.0238	Glutathione-mediated Detoxification	2.2	0.098
Meiotic synapsis	3.02	0.123	Glucocorticoid Receptor Signaling	3.87	0.0299				Xenobiotic Metabolism PXR Signaling Pathway	1.35	0.0303	ERK/MAPK Signaling	1.62	0.0136	Phagosome Maturation	2.19	0.0585
Nucleotide biosynthesis	3.01	0.143	Ferroptosis Signaling Pathway	3.87	0.0588				Xenobiotic Metabolism CAR Signaling Pathway	1.34	0.0302	VEGF Family Ligand-Receptor Interactions	1.62	0.0233	Metabolism of Angiotensinogen to Angiotensins	2.19	0.176
Chronic Myeloid Leukemia Signaling	3.01	0.0636	Ribonucleotide Reductase Signaling Pathway	3.86	0.0517				Triacylglycerol Biosynthesis	1.34	0.0526	Thrombin Signaling	1.62	0.0135	Leukotriene Biosynthesis	2.19	0.176
Pyridoxal 5'-phosphate Salvage Pathway	2.96	0.107	DNA damage-induced 14-3-3σ Signaling	3.83	0.109				Class B/2 (Secretin family receptors)	1.34	0.0417	PDGF Signaling	1.61	0.023	Mitochondrial Dysfunction	2.17	0.0464
DNA Damage/Telomere Stress Induced Senescence	2.88	0.117	RAC Signaling	3.83	0.058				Reelin Signaling in Neurons	1.33	0.0357	NAP1L1 Transcription Regulation Signaling Pathway	1.59	0.0225	Endocannabinoid Cancer Inhibition Pathway	2.16	0.0616
Chromatin organization	2.88	0.0637	Growth hormone receptor signaling	3.82	0.16				Insulin processing	1.32	0.08	Role of Osteoblasts, Osteoclasts and Chondrocytes in Rheumatoid Arthritis	1.58	0.0131	Arginine Biosynthesis IV	2.13	0.333
Salvage Pathways of Pyrimidine Ribonucleotides	2.84	0.0862	STAT3 Pathway	3.81	0.0576				IL-1 Signaling	1.32	0.0412	Ceramide Signaling	1.57	0.022	Tryptophan Degradation to 2-amino-3-carboxymuconate Semialdehyde	2.13	0.333
RAN Signaling	2.79	0.211	Multiple Sclerosis Signaling Pathway	3.8	0.0459				Dopamine-DARPP32 Feedback in cAMP Signaling	1.32	0.0321	Protein lipoylation	1.56	0.1	Zymosterol Biosynthesis	2.13	0.333
Ovarian Cancer Signaling	2.74	0.0745	Interleukin-2 family signaling	3.79	0.106				Melanocyte Development and Pigmentation Signaling	1.31	0.0408	Citrulline Biosynthesis	1.56	0.1	Nicotine Degradation III	2.11	0.08
Small Cell Lung Cancer Signaling	2.74	0.09	Th2 Pathway	3.76	0.0567				Semaphorin Signaling in Neurons	1.3	0.0508	Folate Transformations I	1.56	0.1	Ephrin Receptor Signaling	2.11	0.0542
Cristae formation	2.7	0.152	Interleukin-20 family signaling	3.75	0.154							Sertoli Cell-Germ Cell Junction Signaling Pathway (Enhanced)	1.54	0.0127	Retinol Biosynthesis	2.1	0.0926
Deadenylation-dependent mRNA decay	2.68	0.108	S100 Family Signaling Pathway	3.74	0.0267							Non-Small Cell Lung Cancer Signaling	1.53	0.0208	Asparagine N-linked glycosylation	2.07	0.064
Folate Signaling Pathway	2.68	0.0964	Erythropoietin Signaling Pathway	3.73	0.0497							IL-12 Signaling and Production in Macrophages	1.52	0.0124	Amino acids regulate mTORC1	2.06	0.0909
Major pathway of rRNA processing in the nucleolus and cytosol	2.68	0.0699	MSP-RON Signaling in Cancer Cells Pathway	3.72	0.0559							NAD Phosphorylation and Dephosphorylation	1.52	0.0909	VDR/RXR Activation	2.03	0.0769
Cachexia Signaling Pathway	2.64	0.0553	PPAR Signaling	3.71	0.0648							Ketolysis	1.52	0.0909	Glioma Signaling	2.01	0.0625
Kinesins	2.64	0.106	Syndecan interactions	3.69	0.148							Glycine Betaine Degradation	1.52	0.0909	Glutaminergic Receptor Signaling Pathway (Enhanced)	2	0.0456
Cytosolic iron-sulfur cluster assembly	2.62	0.19	Estrogen Receptor Signaling	3.69	0.034							Actin Cytoskeleton Signaling	1.52	0.0123	Myelination Signaling Pathway	1.99	0.0455
DNA Double Strand Break Response	2.6	0.104	Endocannabinoid Cancer Inhibition Pathway	3.66	0.0548							Superpathway of Inositol Phosphate Compounds	1.52	0.0123	Fructose metabolism	1.99	0.286
Assembly of RNA Polymerase II Complex	2.56	0.118	Interleukin-4 and Interleukin-13 signaling	3.64	0.0631							Melanocyte Development and Pigmentation Signaling	1.51	0.0204	Metabolism of steroid hormones	1.95	0.105
mRNA Capping	2.53	0.139	Neutrophil degranulation	3.55	0.0314							Small Cell Lung Cancer Signaling	1.51	0.0204	Triglyceride metabolism	1.95	0.105
B-WICH complex positively regulates rRNA expression	2.43	0.111	Amyotrophic Lateral Sclerosis Signaling	3.52	0.0603							UVA-Induced MAPK Signaling	1.51	0.0204	p75 NTR receptor-mediated signalling	1.95	0.057
Nonhomologous End-Joining (NHEJ)	2.43	0.111	Prostate Cancer Signaling	3.52	0.0603							p53 Signaling	1.51	0.0202	Cachexia Signaling Pathway	1.92	0.0435
Cell Cycle Regulation by BTG Family Proteins	2.42	0.132	Role of JAK family kinases in IL-6-type Cytokine Signaling	3.51	0.0723							Apelin Cardiomyocyte Signaling Pathway	1.5	0.02	Thyroid Hormone Metabolism II (via Conjugation and/or Degradation)	1.91	0.0833
Assembly of RNA Polymerase I Complex	2.41	0.25	NOD1/2 Signaling Pathway	3.51	0.0464							GPER1 signaling	1.47	0.0194	Estrogen-Dependent Breast Cancer Signaling	1.91	0.0723
RNA Polymerase II Transcription	2.38	0.0705	Signaling by NTRK3 (TRKC)	3.51	0.133							Mouse Embryonic Stem Cell Pluripotency	1.47	0.0194	Role of JAK family kinases in IL-6-type Cytokine Signaling	1.91	0.0723
Oxidative Stress Induced Senescence	2.31	0.0842	Cardiac Hypertrophy Signaling (Enhanced)	3.48	0.0297							Chromatin organization	1.46	0.0118	Melatonin Degradation I	1.91	0.0723
Senescence Pathway	2.28	0.0557	SUMOylation of immune response proteins	3.46	0.231							Cholesterol Biosynthesis I	1.45	0.0769	Nicotine Degradation II	1.88	0.0714
Adipogenesis pathway	2.27	0.0719	PPARα/RXRα Activation	3.46	0.0457							Cholesterol Biosynthesis II (via 24,25-dihydrolanosterol)	1.45	0.0769	Gamma carboxylation, hypusinylation, hydroxylation, and arylsulfatase activation	1.88	0.082
Formation of WDR5-containing histone-modifying complexes	2.23	0.119	CD27 Signaling in Lymphocytes	3.43	0.0893							Cholesterol Biosynthesis III (via Desmosterol)	1.45	0.0769	Superoxide Radicals Degradation	1.87	0.25
Complex III assembly	2.21	0.148	CNTF Signaling	3.43	0.0893							Cardiac Hypertrophy Signaling	1.44	0.0115	Sphingomyelin Metabolism	1.87	0.25
RNA Polymerase III Transcription	2.19	0.116	NGF Signaling	3.41	0.0579							Telomerase Signaling	1.44	0.0185	Docosahexaenoic Acid (DHA) Signaling	1.84	0.0476
p75 NTR receptor-mediated signalling	2.16	0.0659	IL-15 Production	3.39	0.0574							Glutamate and glutamine metabolism	1.42	0.0714	Glucose metabolism	1.84	0.0698
Mitochondrial RNA degradation	2.15	0.143	Dendritic Cell Maturation	3.36	0.028							Assembly of RNA Polymerase III Complex	1.42	0.0714	Signaling by NODAL	1.81	0.13
Pyrimidine Deoxyribonucleotides De Novo Biosynthesis I	2.15	0.114	Role of IL-17A in Arthritis	3.36	0.0862							PD-1, PD-L1 cancer immunotherapy pathway	1.39	0.0175	Parkinson's Signaling Pathway	1.81	0.0443
Role of p14/p19ARF in Tumor Suppression	2.1	0.138	TNFR2 Signaling	3.34	0.121							Mevalonate Pathway I	1.39	0.0667	CDX Gastrointestinal Cancer Signaling Pathway	1.78	0.0508
Azathioprine ADME	2.07	0.109	Systemic Lupus Erythematosus in B Cell Signaling Pathway	3.31	0.0261							Amyotrophic Lateral Sclerosis Signaling	1.38	0.0172	Adrenergic Receptor Signaling Pathway (Enhanced)	1.78	0.0508
Regulation of endogenous retroelements	2.03	0.0755	4-1BB Signaling in T Lymphocytes	3.29	0.118							Sleep NREM Signaling Pathway	1.38	0.0172	Smooth Muscle Contraction	1.77	0.093
M-decay: degradation of maternal mRNAs by maternally stored factors	2.03	0.106	Mitochondrial Division Signaling Pathway	3.28	0.0482							Prostate Cancer Signaling	1.38	0.0172	Atorvastatin ADME	1.77	0.222
Aldosterone Signaling in Epithelial Cells	1.91	0.0608	Senescence Pathway	3.28	0.0367							Cholecystokinin/Gastrin-mediated Signaling	1.37	0.0171	Leucine Degradation I	1.77	0.222
Protein ubiquitination	1.9	0.121	Cell junction organization	3.27	0.0652							Serotonin Receptor Signaling	1.37	0.00847	Role of MAPK Signaling in Promoting the Pathogenesis of Influenza	1.76	0.0609
Transcriptional regulation of granulopoiesis	1.88	0.098	Acute Myeloid Leukemia Signaling	3.27	0.0652							Sphingosine-1-phosphate Signaling	1.37	0.0169	Hepatic Fibrosis Signaling Pathway	1.76	0.0408
RHO GTPase cycle	1.77	0.046	Role of Hypercytokinemia/hyperchemokinemia in the Pathogenesis of Influenza	3.27	0.0652							Mismatch Repair	1.36	0.0625	Glioblastoma Multiforme Signaling	1.74	0.0526
Prostate Cancer Signaling	1.73	0.0667	RANK Signaling in Osteoclasts	3.24	0.0645							Superpathway of Citrulline Metabolism	1.36	0.0625	Elastic fibre formation	1.74	0.0909
PRPP Biosynthesis I	1.72	0.25	HIF1α Signaling	3.23	0.0425							Virus Entry via Endocytic Pathways	1.35	0.0167	Acetone Degradation I (to Methylglyoxal)	1.74	0.0909
rRNA modification in the nucleus and cytosol	1.7	0.0779	Molecular Mechanisms of Cancer	3.21	0.0243							Nitric Oxide Signaling in the Cardiovascular System	1.35	0.0167	PI3K/AKT Signaling	1.72	0.0495
Pentose phosphate pathway	1.69	0.105	Caspase activation via Death Receptors in the presence of ligand	3.18	0.188							MSP-RON Signaling in Macrophages Pathway	1.35	0.0167	Sphingosine-1-phosphate Signaling	1.71	0.0593
ERCC6 (CSB) and EHMT2 (G9a) positively regulate rRNA expression	1.65	0.103	IL-1 Signaling	3.15	0.0619							Eicosanoid Signaling	1.35	0.0106	Regulation of lipid metabolism by PPARalpha	1.69	0.0588
Sirtuin Signaling Pathway	1.64	0.0483	Role of JAK2 in Hormone-like Cytokine Signaling	3.13	0.0769							Renin-Angiotensin Signaling	1.35	0.0165	Antioxidant Action of Vitamin C	1.69	0.0588
Non-Small Cell Lung Cancer Signaling	1.63	0.0686	p53 Signaling	3.1	0.0606							NGF Signaling	1.35	0.0165	Beta-catenin independent WNT signaling	1.68	0.0488
Intrinsic Pathway for Apoptosis	1.63	0.0847	ERK/MAPK Signaling	3.1	0.0407							Oxytocin Signaling Pathway	1.34	0.0105	Sheddase Signaling Pathway	1.68	0.0488
GADD45 Signaling	1.6	0.0833	Hepatic Cholestasis	3.06	0.0402							Role of NANOG in Mammalian Embryonic Stem Cell Pluripotency	1.34	0.0163	Neurotransmitter clearance	1.68	0.2
Interconversion of nucleotide di- and triphosphates	1.56	0.0723	GM-CSF Signaling	2.98	0.0714							Metabolism of folate and pterines	1.33	0.0588	Ketone body metabolism	1.68	0.2
ID1 Signaling Pathway	1.55	0.0537	RAR Activation	2.95	0.03							Transcriptional regulation of pluripotent stem cells	1.33	0.0588	Prednisone ADME	1.68	0.2
Purine Nucleotides De Novo Biosynthesis II	1.55	0.0952	Class I MHC mediated antigen processing and presentation	2.95	0.0315							IL-13 Signaling Pathway	1.32	0.016	Nitric Oxide Signaling in the Cardiovascular System	1.67	0.0583
MHC class II antigen presentation	1.5	0.0602	Myelination Signaling Pathway	2.94	0.0333							Pancreatic Adenocarcinoma Signaling	1.32	0.016	D-myo-inositol (1,4,5)-Trisphosphate Biosynthesis	1.67	0.115
Glycolysis I	1.48	0.0909	PIP3 activates AKT signaling	2.91	0.0476							G-Protein Coupled Receptor Signaling	1.31	0.007	Semaphorin Neuronal Repulsive Signaling Pathway	1.66	0.0541
Coronavirus Pathogenesis Pathway	1.47	0.0521	Signaling by VEGF	2.9	0.0556							GP6 Signaling Pathway	1.3	0.0155	Signaling by Rho Family GTPases	1.65	0.0448
Cellular response to mitochondrial stress	1.45	0.182	Interleukin-12 family signaling	2.89	0.15										Glutamine Biosynthesis I	1.64	1
Glioma Signaling	1.45	0.0588	CLEAR Signaling Pathway	2.88	0.035										Methylglyoxal Degradation VI	1.64	1
Pre-NOTCH Expression and Processing	1.43	0.0674	TP53 Regulates Transcription of Cell Death Genes	2.86	0.0909										Colorectal Cancer Metastasis Signaling	1.63	0.0444
Pyrimidine Ribonucleotides De Novo Biosynthesis	1.42	0.0746	Leukocyte Extravasation Signaling	2.85	0.0412										Integrin signaling	1.63	0.111
DNA methylation	1.38	0.107	Type II Diabetes Mellitus Signaling	2.82	0.0461										Digestion	1.63	0.111
Butyrophilin (BTN) family interactions	1.38	0.167	Acetylcholine Receptor Signaling Pathway	2.8	0.0406										Gap Junction Signaling	1.62	0.0419
Unfolded protein response	1.35	0.0645	Toll-like Receptor Signaling	2.8	0.0649										Role of NANOG in Mammalian Embryonic Stem Cell Pluripotency	1.62	0.0569
Processing of Capped Intronless Pre-mRNA	1.34	0.103	Role of Pattern Recognition Receptors in Recognition of Bacteria and Viruses	2.79	0.0455										Phenylalanine and tyrosine metabolism	1.59	0.182
Bladder Cancer Signaling	1.32	0.0588	Hypoxia Signaling in the Cardiovascular System	2.77	0.0641										Oleate Biosynthesis II (Animals)	1.59	0.182
Cleavage and Polyadenylation of Pre-mRNA	1.31	0.154	Human Embryonic Stem Cell Pluripotency	2.75	0.0398										Ketolysis	1.59	0.182
Pentose Phosphate Pathway (Non-oxidative Branch)	1.31	0.154	Sphingosine-1-phosphate Signaling	2.71	0.0508										Protein Sorting Signaling Pathway	1.59	0.0495
Gluconeogenesis I	1.31	0.08	Docosahexaenoic Acid (DHA) Signaling	2.7	0.0357										PTEN Signaling	1.59	0.0523
			Estrogen-Dependent Breast Cancer Signaling	2.65	0.0602										Glycolysis I	1.58	0.107
			Other interleukin signaling	2.65	0.125										Actin Cytoskeleton Signaling	1.58	0.0453
			Interleukin-6 family signaling	2.65	0.125										PFKFB4 Signaling Pathway	1.58	0.0816
			Tumoricidal Function of Hepatic Natural Killer Cells	2.65	0.125										Signaling by TGFBR3	1.55	0.08
			Inflammasome pathway	2.65	0.125										Cell surface interactions at the vascular wall	1.55	0.0465
			Transcriptional Regulatory Network in Embryonic Stem Cells	2.64	0.0427										EGR2 and SOX10-mediated initiation of Schwann cell myelination	1.54	0.103
			Role of NANOG in Mammalian Embryonic Stem Cell Pluripotency	2.62	0.0488										MHC class II antigen presentation	1.54	0.0547
			FGF Signaling	2.58	0.0581										trans-Golgi Network Vesicle Budding	1.53	0.0667
			Gαq Signaling	2.56	0.0414										GP6 Signaling Pathway	1.52	0.0543
			PDGF Signaling	2.56	0.0575										Leptin Signaling in Obesity	1.51	0.0658
			IL-17A Signaling in Gastric Cells	2.55	0.115										Superpathway of Cholesterol Biosynthesis	1.51	0.1
			Germ Cell-Sertoli Cell Junction Signaling	2.54	0.0409										Cyclophilin Signaling Pathway	1.51	0.044
			NAP1L1 Transcription Regulation Signaling Pathway	2.52	0.0562										Ovarian Cancer Signaling	1.5	0.0503
			GP6 Signaling Pathway	2.51	0.0465										Pancreatic Secretion Signaling Pathway	1.49	0.0438
			Intrinsic Pathway for Apoptosis	2.5	0.0727										Autophagy	1.49	0.0455
			BMP signaling pathway	2.5	0.0556										Eicosanoid Signaling	1.49	0.0424
			Regulation of NFE2L2 gene expression	2.49	0.25										RHOGDI Signaling	1.48	0.0452
			Interleukin-3, Interleukin-5 and GM-CSF signaling	2.48	0.0714										ERK/MAPK Signaling	1.48	0.0452
			HGF Signaling	2.46	0.0455										RHO GTPase cycle	1.48	0.0378
			Factors involved in megakaryocyte development and platelet production	2.44	0.0538										Cardiac conduction	1.47	0.053
			Gα12/13 Signaling	2.43	0.0448										HGF Signaling	1.47	0.053
			Gap Junction Signaling	2.39	0.0299										Oxytocin Signaling Pathway	1.47	0.0421
			Interleukin-1 processing	2.39	0.222										Glutamate binding, activation of AMPA receptors and synaptic plasticity	1.47	0.0968
			Prolactin Signaling	2.38	0.0521										Maturity Onset Diabetes of Young (MODY) Signaling	1.47	0.0641
			T Cell Exhaustion Signaling Pathway	2.37	0.0247										Necroptosis Signaling Pathway	1.46	0.0494
			Signaling by CSF3 (G-CSF)	2.37	0.1										Apoptosis Signaling	1.46	0.0571
			GADD45 Signaling	2.37	0.0667										Trafficking and processing of endosomal TLR	1.46	0.154
			TGF-β Signaling	2.36	0.0515										Passive transport by Aquaporins	1.46	0.154
			VEGF Signaling	2.36	0.0515										Dissolution of Fibrin Clot	1.46	0.154
			Small Cell Lung Cancer Signaling	2.34	0.051										Cholesterol Biosynthesis I	1.46	0.154
			Crosstalk between Dendritic Cells and Natural Killer Cells	2.34	0.051										Cholesterol Biosynthesis II (via 24,25-dihydrolanosterol)	1.46	0.154
			Type I Diabetes Mellitus Signaling	2.34	0.0254										Cholesterol Biosynthesis III (via Desmosterol)	1.46	0.154
			Signaling by ALK	2.33	0.0968										Thyroid Cancer Signaling	1.45	0.0633
			Ephrin A Signaling	2.32	0.0426										Gα12/13 Signaling	1.44	0.0522
			Dopamine-DARPP32 Feedback in cAMP Signaling	2.32	0.0374										G alpha (12/13) signalling events	1.43	0.0625
			ATM Signaling	2.3	0.05										Paxillin Signaling	1.42	0.0561
			Interleukin-9 signaling	2.29	0.2										Sensory processing of sound by outer hair cells of the cochlea	1.42	0.0727
			Apelin Endothelial Signaling Pathway	2.28	0.0417										PPAR Signaling	1.41	0.0556
			Thrombopoietin Signaling	2.27	0.0625										IL-3 Signaling	1.41	0.0617
			Airway Inflammation in Asthma	2.25	0.0909										Atherosclerosis Signaling	1.4	0.0511
			Inhibition of Angiogenesis by TSP1	2.25	0.0909										Activation of Matrix Metalloproteinases	1.4	0.0909
			Mouse Embryonic Stem Cell Pluripotency	2.25	0.0485										Phototransduction Pathway	1.4	0.0714
			Endothelin-1 Signaling	2.24	0.0361										Carnitine metabolism	1.4	0.143
			WNT/Ca+ pathway	2.22	0.0606										Tryptophan catabolism	1.4	0.143
			IGF-1 Signaling	2.21	0.0476										Choline Biosynthesis III	1.4	0.143
			NAD biosynthesis II (from tryptophan)	2.21	0.182										Role of Osteoblasts, Osteoclasts and Chondrocytes in Rheumatoid Arthritis	1.39	0.0437
			Neutrophil Extracellular Trap Signaling Pathway	2.2	0.0266										Cargo concentration in the ER	1.37	0.0882
			Serotonin Receptor Signaling	2.2	0.0254										Transport of bile salts and organic acids, metal ions and amine compounds	1.35	0.0595
			Role of PI3K/AKT Signaling in the Pathogenesis of Influenza	2.2	0.0597										Cardiac Hypertrophy Signaling (Enhanced)	1.35	0.0353
			NAD Signaling Pathway	2.19	0.04										RAR Activation	1.34	0.0369
			Paxillin Signaling	2.18	0.0467										β-alanine Degradation I	1.34	0.5
			GPVI-mediated activation cascade	2.18	0.0857										4-hydroxyproline Degradation I	1.34	0.5
			Pancreatic Secretion Signaling Pathway	2.17	0.0319										Sulfate Activation for Sulfonation	1.34	0.5
			Telomerase Signaling	2.16	0.0463										Thiosulfate Disproportionation III (Rhodanese)	1.34	0.5
			Signaling by Leptin	2.13	0.167										Glycerol-3-phosphate Shuttle	1.34	0.5
			Relaxin Signaling	2.11	0.0385										Glutamate Biosynthesis II	1.34	0.5
			Beta-catenin independent WNT signaling	2.11	0.0341										Glutamate Degradation X	1.34	0.5
			Glioma Invasiveness Signaling	2.11	0.0563										Regulation of cholesterol biosynthesis by SREBP (SREBF)	1.34	0.133
			Granulocyte Adhesion and Diapedesis	2.1	0.034										Fatty Acid Activation	1.34	0.133
			Epithelial Adherens Junction Signaling	2.09	0.038										Transcriptional Regulation by NPAS4	1.33	0.0857
			MyD88-independent TLR4 cascade	2.08	0.0789										Binding and Uptake of Ligands by Scavenger Receptors	1.31	0.0526
			MIF-mediated Glucocorticoid Regulation	2.08	0.0789										Platelet homeostasis	1.31	0.0581
			Nephron development	2.06	0.154										VEGF Family Ligand-Receptor Interactions	1.31	0.0581
			Synaptogenesis Signaling Pathway	2.06	0.0284										Endometrial Cancer Signaling	1.3	0.0667
			CDK5 Signaling	2.05	0.0435										Dermatan Sulfate Biosynthesis (Late Stages)	1.3	0.0667
			Role of MAPK Signaling in Promoting the Pathogenesis of Influenza	2.05	0.0435										Role of Chondrocytes in Rheumatoid Arthritis Signaling Pathway	1.3	0.0486
			MAP kinase activation	2.05	0.0769										Role of Macrophages, Fibroblasts and Endothelial Cells in Rheumatoid Arthritis	1.3	0.0386
			Regulation of TP53 Expression and Degradation	2.05	0.0769
			Senescence-Associated Secretory Phenotype (SASP)	2.05	0.0541
			Inhibition of ARE-Mediated mRNA Degradation Pathway	2.03	0.0368
			Transcriptional Regulation by VENTX	2.02	0.075
			Macropinocytosis Signaling	2.01	0.0526
			PAK Signaling	1.99	0.042
			Antioxidant Action of Vitamin C	1.99	0.042
			Cellular Effects of Sildenafil (Viagra)	1.99	0.0216
			Antiproliferative Role of Somatostatin Receptor 2	1.99	0.0519
			Growth Hormone Signaling	1.99	0.0519
			Virus Entry via Endocytic Pathways	1.98	0.0417
			PKR-mediated signaling	1.97	0.0513
			Renal Cell Carcinoma Signaling	1.97	0.0513
			Signaling by MET	1.95	0.0506
			Signaling by the B Cell Receptor (BCR)	1.94	0.0353
			Interleukin-15 signaling	1.94	0.133
			Role of MAPK Signaling in Inhibiting the Pathogenesis of Influenza	1.93	0.05
			TEC Kinase Signaling	1.91	0.0225
			Signaling by NTRK1 (TRKA)	1.91	0.0494
			Dopamine Receptor Signaling	1.91	0.0494
			IL-13 Signaling Pathway	1.91	0.04
			Systemic Lupus Erythematosus in T Cell Signaling Pathway	1.9	0.0217
			TCR signaling	1.89	0.0397
			Signal regulatory protein family interactions	1.89	0.125
			D-myo-inositol (1,4,5)-trisphosphate Degradation	1.89	0.125
			Endocannabinoid Developing Neuron Pathway	1.88	0.0394
			Transcriptional regulation of white adipocyte differentiation	1.86	0.0476
			Insulin Secretion Signaling Pathway	1.86	0.0281
			MIF Regulation of Innate Immunity	1.85	0.0652
			Role of IL-17F in Allergic Inflammatory Airway Diseases	1.85	0.0652
			Apelin Pancreas Signaling Pathway	1.85	0.0652
			ROBO SLIT Signaling Pathway	1.85	0.0388
			Huntington's Disease Signaling	1.84	0.0279
			FOXO-mediated transcription of cell cycle genes	1.83	0.118
			Regulation of the Epithelial Mesenchymal Transition in Development Pathway	1.82	0.0465
			Protein Kinase A Signaling	1.81	0.0245
			HIPPO signaling	1.81	0.046
			BAG2 Signaling Pathway	1.81	0.046
			P2Y Purinergic Receptor Signaling Pathway	1.8	0.0376
			Aryl Hydrocarbon Receptor Signaling	1.8	0.0328
			Melanoma Signaling	1.76	0.06
			Atherosclerosis Signaling	1.75	0.0365
			Actin Cytoskeleton Signaling	1.74	0.0288
			Insulin Receptor Signaling	1.71	0.0357
			Fcγ Receptor-mediated Phagocytosis in Macrophages and Monocytes	1.71	0.043
			Neddylation	1.71	0.0285
			Signaling by NOTCH4	1.7	0.0355
			MITF-M-dependent gene expression	1.68	0.0421
			Transcriptional regulation by RUNX3	1.67	0.0417
			Signaling by TGF-beta Receptor Complex	1.67	0.0556
			Putrescine Biosynthesis III	1.66	0.5
			Endoplasmic Reticulum Stress Pathway	1.66	0.0952
			C-type lectin receptors (CLRs)	1.65	0.0345
			Iron homeostasis signaling pathway	1.65	0.0345
			Signaling by PTK6	1.65	0.0545
			Sensory processing of sound by outer hair cells of the cochlea	1.65	0.0545
			Melanocyte Development and Pigmentation Signaling	1.64	0.0408
			UVA-Induced MAPK Signaling	1.64	0.0408
			EGF Signaling	1.63	0.0536
			Superpathway of D-myo-inositol (1,4,5)-trisphosphate Metabolism	1.62	0.0909
			Sumoylation Pathway	1.6	0.0396
			Signaling by PDGF	1.59	0.0517
			Cytoprotection by HMOX1	1.59	0.0517
			Role of CHK Proteins in Cell Cycle Checkpoint Control	1.59	0.0517
			Cancer Drug Resistance by Drug Efflux	1.59	0.0517
			RAF-independent MAPK1/3 activation	1.58	0.087
			Fc epsilon receptor (FCERI) signaling	1.57	0.0291
			Deubiquitination	1.56	0.0264
			Mitotic Prophase	1.55	0.0385
			RHO GTPases Activate NADPH Oxidases	1.55	0.0833
			IL-22 Signaling	1.55	0.0833
			Tryptophan Degradation III (Eukaryotic)	1.55	0.0833
			Endometrial Cancer Signaling	1.55	0.05
			PCP (Planar Cell Polarity) Pathway	1.55	0.05
			Integrin Signaling	1.55	0.0287
			Axonal Guidance Signaling	1.54	0.0212
			Signaling by Rho Family GTPases	1.53	0.0261
			Xenobiotic Metabolism Signaling	1.52	0.0242
			Extracellular matrix organization	1.52	0.0374
			MyD88 cascade initiated on plasma membrane	1.52	0.08
			MSP-RON Signaling Pathway	1.51	0.0484
			Ovarian Cancer Signaling	1.5	0.0314
			mTOR Signaling	1.5	0.0279
			IL-2 Signaling	1.49	0.0476
			Lactose synthesis	1.49	0.333
			Glycine Biosynthesis III	1.49	0.333
			Tetrahydrobiopterin Biosynthesis I	1.49	0.333
			Tetrahydrobiopterin Biosynthesis II	1.49	0.333
			HEY1 Signaling Pathway	1.48	0.0311
			Bupropion Degradation	1.48	0.0769
			ERB2-ERBB3 Signaling	1.46	0.0462
			Fcgamma receptor (FCGR) dependent phagocytosis	1.44	0.0301
			Opioid Signaling Pathway	1.43	0.0248
			Breast Cancer Regulation by Stathmin1	1.43	0.0197
			Abacavir ADME	1.43	0.0448
			Ribavirin ADME	1.43	0.0448
			PXR/RXR Activation	1.43	0.0448
			Agranulocyte Adhesion and Diapedesis	1.41	0.0265
			TNFs bind their physiological receptors	1.4	0.069
			Role of p14/p19ARF in Tumor Suppression	1.4	0.069
			Sensory processing of sound by inner hair cells of the cochlea	1.39	0.0435
			Glioblastoma Multiforme Signaling	1.39	0.0292
			Phagosome Maturation	1.39	0.0292
			ESR-mediated signaling	1.38	0.0339
			Regulation of lipid metabolism by PPARalpha	1.37	0.0336
			Bladder Cancer Signaling	1.37	0.0336
			FOXO-mediated transcription of oxidative stress, metabolic and neuronal genes	1.37	0.0667
			Regulation of CDH11 Expression and Function	1.37	0.0667
			Spermine and Spermidine Degradation I	1.36	0.25
			NAD Biosynthesis III	1.36	0.25
			Netrin Signaling	1.36	0.0287
			T Cell Receptor Signaling	1.36	0.0193
			Nicotinate metabolism	1.34	0.0645
			Signaling by CSF1 (M-CSF) in myeloid cells	1.34	0.0645
			MyD88 dependent cascade initiated on endosome	1.34	0.0645
			LPS/IL-1 Mediated Inhibition of RXR Function	1.33	0.0236
			p38 MAPK Signaling	1.32	0.0323
			Histone Modification Signaling Pathway	1.31	0.0233
			Asparagine N-linked glycosylation	1.31	0.032
