# Supplementary material for: Temporal transcriptomic profiling identifies core regulators in cytokine-induced gut barrier disruption in differentiated Caco-2 cells
Source: Inflamm Res. 2026 Jun 8;75(1):135. doi: 10.1007/s00011-026-02288-5 (PMC13246533; doi:10.1007/s00011-026-02288-5)
Supplement: Supplementary file 3 — Supplementary Material 3 [file 11_2026_2288_MOESM3_ESM.xlsx]

## Sheet: Sheet0
Cluster 1 Upstream Regulator	Molecule Type	p-value of overlap	Cluster 2 Upstream Regulator	Molecule Type	p-value of overlap	Cluster 3 Upstream Regulator	Molecule Type	p-value of overlap	Cluster 4 Upstream Regulator	Molecule Type	p-value of overlap	Cluster 5 Upstream Regulator	Molecule Type	p-value of overlap	Cluster 6 Upstream Regulator	Molecule Type	p-value of overlap	Cluster 7 Upstream Regulator	Molecule Type	p-value of overlap	Cluster 8 Upstream Regulator	Molecule Type	p-value of overlap
beta-estradiol	chemical - endogenous mammalian	2.13e-08	HNF4A	transcription regulator	1.11e-16	HNF1A	transcription regulator	3.46e-27	KAT6A	enzyme	5.16e-09	E2F4	transcription regulator	2.01e-81	IGF2BP1	translation regulator	2.42e-34	poly rI:rC-RNA	biologic drug	1.86e-120	TNF	cytokine	3.25e-39
ELF3-AS1	other	1.66e-07	beta-estradiol	chemical - endogenous mammalian	3.09e-13	HNF4A	transcription regulator	2.26e-26	NUPR1	transcription regulator	9.46e-08	l-asparaginase	biologic drug	4.12e-68	MYC	transcription regulator	7.24e-29	IFNG	cytokine	4.93e-117	lipopolysaccharide	chemical drug	5.82e-29
TP63	transcription regulator	1.56e-06	HNF1A	transcription regulator	4.91e-13	dexamethasone	chemical drug	6.05e-19	PBX3	transcription regulator	9.45e-07	Eldr	other	1.29e-50	CST5	other	3.56e-22	TNF	cytokine	5.57e-103	beta-estradiol	chemical - endogenous mammalian	3.61e-26
GLI1	transcription regulator	3.32e-06	CHKB	kinase	3.76e-07	PPARA	ligand-dependent nuclear receptor	2.29e-16	MEIS1	transcription regulator	3.48e-06	MAGI1	enzyme	2.07e-49	HNF4A	transcription regulator	8.82e-17	INTERFERON ALPHA (family)	group	3.04e-92	IL1B	cytokine	6.18e-23
EHMT1	enzyme	6.22e-06	bezafibrate	chemical drug	6.21e-07	NR1H4	ligand-dependent nuclear receptor	5.17e-16	IRX3	transcription regulator	1.23e-05	COPS5	transcription regulator	1.44e-48	TP53	transcription regulator	8.32e-16	lipopolysaccharide	chemical drug	2.67e-91	IFNG	cytokine	4.71e-21
genistein	chemical drug	7.3e-06	TCF7L2	transcription regulator	1.31e-06	FOXA2	transcription regulator	5.27e-15	cisplatin	chemical drug	1.64e-05	CEBPB	transcription regulator	1.53e-44	5-methyltetrahydrofolic acid	chemical - endogenous mammalian	2.37e-14	CHROMR	other	4.09e-80	TGFB1	growth factor	1.07e-20
CALB1	other	2.62e-05	SLC27A2	transporter	1.69e-06	beta-estradiol	chemical - endogenous mammalian	5.94e-15	MIR17HG	other	3.51e-05	CDKN1A	kinase	1.75e-44	NRF1	transcription regulator	5.14e-14	IFNAR1	transmembrane receptor	4.49e-74	dexamethasone	chemical drug	4.32e-20
TSC2	other	3.48e-05	SMARCAL1	enzyme	2.1e-06	chenodeoxycholic acid	chemical - endogenous mammalian	7.57e-14	NKX2-1	transcription regulator	0.000228	E2F1	transcription regulator	3.48e-44	IL2	cytokine	6.26e-13	TNF (family)	group	1.18e-72	NFKB (complex)	complex	4.26e-17
CBX5	transcription regulator	3.94e-05	TCTN1	other	2.26e-06	TSC2	other	1e-13	HNF4A	transcription regulator	0.00028	E2F (family)	group	4.99e-43	CD 437	chemical drug	8.07e-13	TREX1	enzyme	4.39e-72	IGF1	growth factor	5.41e-17
FLCN	other	4.85e-05	PPARA:RXRA Coactivator	complex	9.31e-06	ELF3-AS1	other	5.09e-13	TIA1	other	0.000312	TFEB	transcription regulator	4.8e-42	1,2-dithiole-3-thione	chemical reagent	1.65e-12	STAT1	transcription regulator	3.38e-71	PD98059	chemical - kinase inhibitor	1.45e-16
TP73	transcription regulator	5.75e-05	ESR1	ligand-dependent nuclear receptor	9.53e-06	pirinixic acid	chemical toxicant	5.62e-13	THZ531	chemical drug	0.00036	TP53	transcription regulator	6.09e-42	tretinoin	chemical drug	1.71e-12	pyridostatin	chemical reagent	2.28e-70	EGF	growth factor	5.47e-16
ziritaxestat	chemical drug	5.87e-05	clofibrate	chemical drug	1.21e-05	methapyrilene	chemical drug	1.05e-12	MYO6	other	0.000362	torkinib	chemical drug	2.01e-40	BCR (complex)	complex	1.85e-12	NFKB (complex)	complex	2.39e-67	forskolin	chemical toxicant	1.77e-15
molybdenum disulfide	chemical reagent	7.23e-05	ARID1A	transcription regulator	1.32e-05	elaidic acid	chemical - endogenous mammalian	1.33e-12	GFI1B	transcription regulator	0.000441	aflatoxin B1	chemical - endogenous non-mammalian	2.38e-40	NFE2L2	transcription regulator	3.09e-12	IRGM	enzyme	1.26e-66	progesterone	chemical - endogenous mammalian	5.14e-15
SATB1	transcription regulator	0.000128	dexamethasone	chemical drug	1.73e-05	nitrofurantoin	chemical drug	1.49e-12	XIST	other	0.000442	TBX3	transcription regulator	2.67e-39	CD3 (complex)	complex	7.2e-12	IL1B	cytokine	2.18e-66	tetradecanoylphorbol acetate	chemical drug	5.47e-15
INHBE	growth factor	0.000159	ONECUT1	transcription regulator	2.05e-05	TGFB1	growth factor	2.01e-11	CHCHD3	transcription regulator	0.000601	RB1	transcription regulator	3.9e-39	ibrutinib	chemical drug	7.94e-12	vidutolimod	chemical drug	3.53e-66	PDGF-BB (complex)	complex	6.8e-15
estradiol valerate	chemical drug	0.000243	PPARA	ligand-dependent nuclear receptor	2.68e-05	MTDH	transcription regulator	2.47e-11	pinometostat	chemical drug	0.000651	discodermolide	chemical drug	1.34e-37	IFNG	cytokine	1.06e-11	IRF7	transcription regulator	7.58e-65	AGT	growth factor	6.85e-15
dexamethasone	chemical drug	0.000264	levodopa	chemical - endogenous mammalian	2.92e-05	ASPSCR1-TFE3	fusion gene/product	4.03e-11	androgen	chemical drug	0.000652	RABL6	other	1.93e-36	WTAP	other	2.25e-11	IFNA2	cytokine	4.16e-64	HRAS	enzyme	1.05e-14
GFRAL	transmembrane receptor	0.000354	MI-2-2	chemical reagent	4.26e-05	genistein	chemical drug	4.23e-11	NR5A1	ligand-dependent nuclear receptor	0.000676	CDKN2A	enzyme	8.45e-36	KRAS	enzyme	2.64e-11	IL4	cytokine	5.42e-64	NR3C1	ligand-dependent nuclear receptor	1.86e-14
progesterone	chemical - endogenous mammalian	0.00038	8-bromo-cAMP	chemical reagent	6.73e-05	RXRA	ligand-dependent nuclear receptor	5.24e-11	PUM2	other	0.000751	CKAP2L	other	1.9e-35	UBQLN2	other	3.69e-11	IMMUNOGLOBULIN (complex)	complex	4.17e-62	IL4	cytokine	1.05e-13
STAT5A	transcription regulator	0.000471	palmitic acid	chemical - endogenous mammalian	6.99e-05	PPARGC1A	transcription regulator	6.37e-11	MOGAT1	enzyme	0.000792	dextran sulfate	chemical drug	9.71e-35	ST1926	chemical drug	4.67e-11	STING1	ion channel	1.64e-61	calcitriol	chemical drug	1.36e-13
OAT	enzyme	0.000472	MAP4K4	kinase	9.15e-05	INSULIN (family)	group	1.02e-10	LDB1	transcription regulator	0.000834	eltanexor	chemical drug	1.07e-34	2-amino-1-methyl-6-phenylimidazo-4-5-b-pyridine	chemical toxicant	6.95e-11	IRF1	transcription regulator	2.67e-61	poly rI:rC-RNA	biologic drug	1.72e-13
ACTIVIN RECEPTOR (family)	group	0.000512	DNMT1	enzyme	9.79e-05	AHR	ligand-dependent nuclear receptor	1.15e-10	NUP98-DDX10	fusion gene/product	0.000974	let-7 (includes others)	microRNA	1.78e-34	KAT2A	enzyme	1.36e-10	IFNL1	cytokine	1.75e-60	U0126	chemical drug	5.66e-13
PPARG	ligand-dependent nuclear receptor	0.000675	KLF15	transcription regulator	0.000109	GW 4064	chemical toxicant	1.39e-10	FABP2	transporter	0.00102	NUPR1	transcription regulator	9.19e-34	poly rI:rC-RNA	biologic drug	2.47e-10	IL27	cytokine	6.67e-59	AHR	ligand-dependent nuclear receptor	7.28e-13
UMOD	other	0.000764	sea cucumber body wall meal	chemical reagent	0.000114	LEP	growth factor	2.34e-10	HISTONE H2A (family)	group	0.00107	TBX2	transcription regulator	1.5e-33	5-fluorouracil	chemical drug	3.3e-10	PRL	cytokine	8.68e-59	GLI1	transcription regulator	7.44e-13
NPAT	transcription regulator	0.000978	rosiglitazone	chemical drug	0.000147	AGT	growth factor	2.94e-10	SPRING1	other	0.0011	CCND1	transcription regulator	3.1e-30	PHF12	transcription regulator	3.64e-10	F3	transmembrane receptor	3.32e-58	PRKCD	kinase	1.21e-12
sodium chloride	chemical - endogenous mammalian	0.00101	copper sulfate	chemical drug	0.000161	TO-901317	chemical reagent	3.05e-10	UCA1	other	0.00128	EP400	other	5.39e-27	let-7 (includes others)	microRNA	4.38e-10	CSF1	cytokine	6.89e-58	TP53	transcription regulator	1.49e-12
diethylstilbestrol	chemical drug	0.00102	pirinixic acid	chemical toxicant	0.000176	SMARCAL1	enzyme	5.47e-10	EGR3	transcription regulator	0.00131	E2F3	transcription regulator	5.84e-26	SAHM1	chemical reagent	5.91e-10	dexamethasone	chemical drug	1.06e-57	CTNNB1	transcription regulator	3.98e-12
HMGA1	transcription regulator	0.00105	PPARG	ligand-dependent nuclear receptor	0.000179	NCOR2	transcription regulator	9.09e-10	RAR/RXR/RETINOIC ACID (complex)	complex	0.0014	RB (family)	group	6.52e-26	CpG ODN 2006	chemical reagent	6.31e-10	RIPK2	kinase	2.12e-55	IL2	cytokine	5.35e-12
trapidil	chemical drug	0.00105	valproic acid	chemical drug	0.000186	D-glucose	chemical - endogenous mammalian	2.17e-09	CDKN2A	enzyme	0.00145	ERBB2	kinase	1.4e-25	folic acid	chemical - endogenous mammalian	6.99e-10	ETV3	transcription regulator	2.26e-54	ERK (family)	group	6.55e-12
OXGR1	G-protein coupled receptor	0.00105	ACSS2	enzyme	0.000213	lipopolysaccharide	chemical drug	3.58e-09	TCF7	transcription regulator	0.00146	MYC	transcription regulator	1.64e-25	beta-estradiol	chemical - endogenous mammalian	8.27e-10	ZNF750	transcription regulator	1.79e-53	TP63	transcription regulator	7.81e-12
taprostene	chemical reagent	0.00105	ciprofibrate	chemical drug	0.000229	IL20	cytokine	3.84e-09	Slc22a1	transporter	0.00149	ZBTB17	transcription regulator	3.14e-25	OVA-8	chemical reagent	9.34e-10	resiquimod	chemical drug	8.92e-52	NFKBIA	transcription regulator	8.69e-12
PGR	ligand-dependent nuclear receptor	0.00106	fenofibrate	chemical drug	0.000238	NR3C1	ligand-dependent nuclear receptor	6.48e-09	TRIM28	transcription regulator	0.00155	TNFRSF9	transmembrane receptor	1.5e-24	prostaglandin J2	chemical - endogenous mammalian	1.05e-09	RNASEH2B	other	5.61e-51	SMAD4	transcription regulator	9.02e-12
EGR3	transcription regulator	0.00114	INSULIN (family)	group	0.000242	RASSF1	other	8.67e-09	BMI1	transcription regulator	0.00164	YY1	transcription regulator	4.07e-24	MYCN	transcription regulator	1.58e-09	STAT3	transcription regulator	7.01e-50	CREB1	transcription regulator	1.38e-11
miR-3648 (miRNAs w/seed GCCGCGG)	mature microRNA	0.00115	AP2 (family)	group	0.000251	ciprofibrate	chemical drug	8.89e-09	FGF10	growth factor	0.00181	MPT0B291	chemical reagent	7.71e-24	CD40	transmembrane receptor	2.54e-09	IFN BETA (family)	group	4.07e-49	bleomycin	biologic drug	1.79e-11
INHBA	growth factor	0.00128	medroxyprogesterone acetate	chemical drug	0.000274	gentamicin	chemical drug	9.51e-09	tunicamycin	chemical - endogenous non-mammalian	0.00185	CD3E	transmembrane receptor	8.25e-24	HSF2	transcription regulator	2.73e-09	NONO	transcription regulator	1.48e-48	WNT3A	cytokine	2.06e-11
ARNT	transcription regulator	0.00143	ADIPOR1	other	0.000291	8-bromo-cAMP	chemical reagent	1.04e-08	SLC22A2	transporter	0.00245	CSF2	cytokine	9.73e-24	CEBPB	transcription regulator	3.27e-09	RIGI	enzyme	9.89e-48	ESR1	ligand-dependent nuclear receptor	2.2e-11
CG (complex)	complex	0.00151	mir-10 (includes others)	microRNA	0.000338	trans-hydroxytamoxifen	chemical drug	1.05e-08	FARSA	enzyme	0.00245	calcitriol	chemical drug	1.16e-23	EGFR	kinase	3.32e-09	BANF1	other	6.82e-47	SMAD3	transcription regulator	3.25e-11
ARG2	enzyme	0.00152	methotrexate	chemical drug	0.00035	rosiglitazone	chemical drug	1.08e-08	miR-221-3p (and other miRNAs w/seed GCUACAU)	mature microRNA	0.00276	fulvestrant	chemical drug	1.81e-23	resiquimod	chemical drug	3.33e-09	STAG2	other	1.51e-45	TLR4	transmembrane receptor	3.95e-11
Z36	chemical reagent	0.00155	halofuginone	chemical drug	0.000352	corticosterone	chemical - endogenous mammalian	1.24e-08	KMT2A	enzyme	0.00315	E2F6	transcription regulator	1.56e-22	MAGI1	enzyme	1.25e-08	CD40LG	cytokine	3.45e-45	FGF2	growth factor	4.37e-11
eltrombopag	chemical drug	0.00155	MEX3A	other	0.000352	PPARG	ligand-dependent nuclear receptor	1.42e-08	miR-486-5p (and other miRNAs w/seed CCUGUAC)	mature microRNA	0.00321	E2F2	transcription regulator	4.01e-22	tanespimycin	chemical drug	1.9e-08	RELA	transcription regulator	4.74e-45	paclitaxel	chemical drug	4.79e-11
PRDM2	transcription regulator	0.00164	TET2	enzyme	0.000368	fenofibrate	chemical drug	1.95e-08	SMO	G-protein coupled receptor	0.00336	MITF	transcription regulator	8.08e-22	lipopolysaccharide	chemical drug	2.03e-08	KLF6	transcription regulator	8.79e-45	BMP7	growth factor	6.56e-11
OXTR	G-protein coupled receptor	0.00165	CAPN6	peptidase	0.000427	TWIST1	transcription regulator	1.95e-08	PPARGC1A	transcription regulator	0.00349	methylselenic acid	chemical reagent	6.15e-21	PAX4	transcription regulator	3.06e-08	IL1RN	cytokine	1.92e-44	D-glucose	chemical - endogenous mammalian	1.06e-10
STAT5B	transcription regulator	0.00166	MIR17HG	other	0.000463	L-triiodothyronine	chemical - endogenous mammalian	2.16e-08	ATP5IF1	other	0.00353	entinostat	chemical drug	7.59e-21	LONP1	peptidase	3.61e-08	IFNB1	cytokine	8.03e-44	prostaglandin E2	chemical - endogenous mammalian	1.08e-10
RBPJ	transcription regulator	0.00166	L-triiodothyronine	chemical - endogenous mammalian	0.000491	INSR	kinase	2.3e-08	warburgia ugandensis dimethyl carbonate extract	chemical - endogenous non-mammalian	0.00364	RRP1B	transcription regulator	3.6e-20	geldanamycin	chemical drug	4.2e-08	ETV6	transcription regulator	3.22e-43	SB203580	chemical drug	1.22e-10
2-amino-5-phosphonovaleric acid	chemical - other	0.00167	H2BC17	other	0.000613	NCOR1	transcription regulator	3.38e-08	PABPC1L	other	0.00364	CDK4	kinase	2.17e-19	E2F1	transcription regulator	5.66e-08	SN-011	chemical reagent	1.14e-42	tetrachlorodibenzodioxin	chemical toxicant	1.48e-10
MTDH	transcription regulator	0.0017	LRP5	transmembrane receptor	0.000631	OSM	cytokine	3.66e-08	FKBP8	other	0.00364	RBL2	other	2.01e-18	TGFB1	growth factor	5.89e-08	TLR3	transmembrane receptor	2.43e-42	IMMUNOGLOBULIN (complex)	complex	1.62e-10
MITF	transcription regulator	0.00178	EGR2	transcription regulator	0.000657	methylprednisolone	chemical drug	3.67e-08	HNRNPL	other	0.00364	PCLAF	other	2.6e-18	Z-LLL-CHO	chemical - protease inhibitor	5.94e-08	MAPK1	kinase	9.1e-42	TP73	transcription regulator	1.64e-10
ARID1A	transcription regulator	0.002	GSK690693	chemical drug	0.000778	GLI1	transcription regulator	3.71e-08	UCA1	other	0.00364	HGF	growth factor	2.57e-17	valproic acid	chemical drug	6.01e-08	IFNAR (family)	group	1.95e-41	ESR2	ligand-dependent nuclear receptor	1.84e-10
miR-339-5p (and other miRNAs w/seed CCCUGUC)	mature microRNA	0.00207	mir-24 (includes others)	microRNA	0.00086	TFEB	transcription regulator	4.81e-08	mir-486 (includes others)	microRNA	0.00373	TOX	transcription regulator	3.34e-17	RICTOR	other	6.79e-08	IRF3	transcription regulator	1.92e-40	hydrogen peroxide	chemical - endogenous mammalian	1.89e-10
iopanoic acid	chemical drug	0.00207	cobalt chloride	chemical reagent	0.000927	dihydrotestosterone	chemical - endogenous mammalian	5.17e-08	N6AMT1	enzyme	0.00407	FOXM1	transcription regulator	5.64e-17	LCK	kinase	6.97e-08	NFKB1	transcription regulator	1.73e-38	KLF6	transcription regulator	2.26e-10
procysteine	chemical drug	0.00207	tamoxifen	chemical drug	0.000939	PPARD	ligand-dependent nuclear receptor	5.75e-08	beta-estradiol	chemical - endogenous mammalian	0.00416	YAP1	transcription regulator	8.46e-17	BHLHE40	transcription regulator	7.43e-08	OSM	cytokine	2.18e-38	KLF2	transcription regulator	2.38e-10
TP53	transcription regulator	0.00214	THZ531	chemical drug	0.00102	cholic acid	chemical - endogenous mammalian	6.02e-08	troglitazone	chemical drug	0.0042	cephaloridine	chemical drug	8.5e-17	bortezomib	chemical drug	1.16e-07	MAVS	other	2.44e-38	tretinoin	chemical drug	3.13e-10
levodopa	chemical - endogenous mammalian	0.00246	capsaicin	chemical drug	0.00106	HNRNPA2B1	other	7.45e-08	miR-293-5p (and other miRNAs w/seed CUCAAAC)	mature microRNA	0.00431	H2AZ1	other	9.49e-17	COPS5	transcription regulator	1.26e-07	LDL (complex)	complex	7.61e-38	INTERFERON ALPHA (family)	group	4.01e-10
copper chloride	chemical toxicant	0.00255	NCKAP1L	other	0.00111	TCF1/3/4 (family)	group	1.06e-07	ATR	kinase	0.00431	FOXO3	transcription regulator	1.17e-16	MKKS	other	1.39e-07	adavosertib	chemical drug	1.15e-36	FOS	transcription regulator	4.97e-10
OSM	cytokine	0.00264	TCF7	transcription regulator	0.00113	methotrexate	chemical drug	1.3e-07	POU2F2	transcription regulator	0.0046	CASR	G-protein coupled receptor	1.29e-16	FL3	chemical reagent	1.74e-07	camptothecin	chemical drug	8.88e-36	IGG (complex)	complex	5.74e-10
NR3C1	ligand-dependent nuclear receptor	0.00267	UCP1	transporter	0.00117	ESR1	ligand-dependent nuclear receptor	1.54e-07	RYR1	ion channel	0.00479	HSF1	transcription regulator	2.49e-16	IL4	cytokine	2.01e-07	IGG (complex)	complex	1.3e-35	SSTR2	G-protein coupled receptor	6.68e-10
CRNDE	other	0.00267	raloxifene	chemical drug	0.00117	KDM6A	enzyme	1.77e-07	mir-25 (includes others)	microRNA	0.00479	RPS15	other	2.92e-16	MMP3	peptidase	2.59e-07	1,1-diarylethylene-diammonium derivative	chemical reagent	1.33e-35	miR-155-5p (miRNAs w/seed UAAUGCU)	mature microRNA	6.91e-10
ASPSCR1-TFE3	fusion gene/product	0.0027	RXRA	ligand-dependent nuclear receptor	0.0012	phenobarbital	chemical drug	2.03e-07	CDK2AP1	other	0.00479	RBL1	transcription regulator	9e-16	BO-653	chemical drug	4.4e-07	doxorubicin	chemical drug	2.47e-35	IL6	cytokine	6.94e-10
TFEB	transcription regulator	0.00271	2-nitrotoluene	chemical toxicant	0.00121	mifepristone	chemical drug	2.36e-07	H3-3A/3B	group	0.00484	VEGF (family)	group	1.72e-15	TCF4	transcription regulator	5.31e-07	CITED2	transcription regulator	4.65e-35	TGFBR2	kinase	8.15e-10
TGFB1	growth factor	0.00282	CERS3	transcription regulator	0.00121	PXR/RXRA/PXR LIGAND/RETINOIC ACID (complex)	complex	5.1e-07	PUM1	other	0.00493	volasertib	chemical drug	2.17e-15	DT-061	chemical reagent	6.3e-07	IRF9	transcription regulator	7.38e-35	CD40LG	cytokine	9.96e-10
TWF1	kinase	0.00291	KCNAB1	ion channel	0.00121	fluticasone propionate	chemical drug	5.21e-07	CBX4	transcription regulator	0.00504	MYOD1	transcription regulator	1.11e-14	ARID3A	transcription regulator	6.35e-07	NKX2-3	transcription regulator	1.34e-34	8-bromo-cAMP	chemical reagent	1.44e-09
NCOA5	other	0.00291	SCUBE1	transmembrane receptor	0.00121	CTNNB1	transcription regulator	6.67e-07	dBET6	chemical reagent	0.00504	E2F7	transcription regulator	1.19e-14	gamma-secretase inhibitor compound E	chemical reagent	6.72e-07	CpG ODN 2006	chemical reagent	1.81e-34	EPHA2	kinase	2.33e-09
staurosporine	chemical drug	0.00298	miR-101b-3p (miRNAs w/seed UACAGUA)	mature microRNA	0.00121	TGFB2	growth factor	6.94e-07	mir-210	microRNA	0.00533	KDM5B	enzyme	1.39e-14	metribolone	chemical reagent	1.05e-06	tretinoin	chemical drug	2.34e-34	ARID1A	transcription regulator	2.35e-09
GCR/GLUCOCORTICOID (complex)	complex	0.0031	HTT	transcription regulator	0.00132	NPC1	transporter	7.94e-07	dimethyl n-oxalyl-glycine	chemical reagent	0.00552	TOR1AIP1	other	1.48e-14	ESR2	ligand-dependent nuclear receptor	1.22e-06	TLR4	transmembrane receptor	3.5e-34	HDAC (family)	group	2.42e-09
INPP4B	phosphatase	0.0031	QRFP	other	0.00133	levodopa	chemical - endogenous mammalian	8.37e-07	miR-92a-3p (and other miRNAs w/seed AUUGCAC)	mature microRNA	0.00564	HNF4A	transcription regulator	2.08e-14	MXD1	transcription regulator	1.27e-06	TNIK	kinase	3.64e-34	PTEN	phosphatase	3.09e-09
YIPF6	other	0.00341	toluidine blue	chemical reagent	0.00133	CEBPA	transcription regulator	9.05e-07	EP300	transcription regulator	0.0057	telapristone acetate	chemical drug	2.72e-14	miR-16-5p (and other miRNAs w/seed AGCAGCA)	mature microRNA	1.3e-06	IL1A	cytokine	2.51e-33	tunicamycin	chemical - endogenous non-mammalian	3.12e-09
Hg2+	chemical - endogenous non-mammalian	0.00341	PKD1	ion channel	0.00136	NR1I3	ligand-dependent nuclear receptor	9.21e-07	PDK1	kinase	0.00584	LDLR	transporter	2.97e-14	BAG3	other	1.37e-06	NFKBIA	transcription regulator	5.27e-33	TGF BETA (family)	group	3.21e-09
LH (complex)	complex	0.00359	CTNNB1	transcription regulator	0.00136	TNF	cytokine	1.2e-06	rebemadlin	chemical reagent	0.00599	E2F8	transcription regulator	3.98e-14	methylprednisolone	chemical drug	1.41e-06	IGE (complex)	complex	6.98e-33	IKBKB	kinase	3.31e-09
GABARAPL1	other	0.00368	NR2F2	ligand-dependent nuclear receptor	0.0014	RORC	ligand-dependent nuclear receptor	1.28e-06	ACSS2	enzyme	0.00619	FDI6	chemical reagent	1.38e-13	TYA-018	chemical reagent	1.75e-06	EIF2AK2	kinase	1.19e-32	VEGFA	growth factor	4.46e-09
LMK-235	chemical reagent	0.0041	NUPR1	transcription regulator	0.00147	RXR (family)	group	1.29e-06	miR-18a-5p (and other miRNAs w/seed AAGGUGC)	mature microRNA	0.00633	CCNE1	transcription regulator	3.07e-13	TAFAZZIN	enzyme	1.9e-06	tetradecanoylphorbol acetate	chemical drug	1.42e-32	5-N-ethylcarboxamido adenosine	chemical reagent	6.95e-09
ATN1	transcription regulator	0.00413	WWTR1-AS1	other	0.00147	SMARCA4	transcription regulator	1.43e-06	LILRB1	transmembrane receptor	0.00633	BNIP3L	other	3.53e-13	sirolimus	chemical drug	2.15e-06	DUSP1	phosphatase	1.63e-32	ANGPT2	growth factor	7.42e-09
ceruletide	biologic drug	0.00417	FABP1	transporter	0.00151	cantharidin	chemical drug	1.58e-06	KDM3B	enzyme	0.00693	copper gluconate	chemical drug	4.91e-13	EIF4E	translation regulator	2.38e-06	IL17A	cytokine	8.31e-32	KRAS	enzyme	8.67e-09
IPMK	kinase	0.00434	HIBCH	enzyme	0.00165	thyroid hormone	chemical - endogenous mammalian	1.58e-06	maslinic acid	chemical - endogenous non-mammalian	0.00705	AZD5153	chemical drug	5.54e-13	EPAS1	transcription regulator	2.75e-06	UBAP1	other	1.47e-31	P38 MAPK (family)	group	9.26e-09
ODC1	enzyme	0.00504	ATP5IF1	other	0.00165	NFIC	transcription regulator	1.64e-06	HOTAIRM1	other	0.00711	PTGER2	G-protein coupled receptor	1.19e-12	IL3	cytokine	2.81e-06	IRF2	transcription regulator	1.94e-31	FOXO1	transcription regulator	9.36e-09
EOGT	enzyme	0.00505	MED1	transcription regulator	0.0018	PGR	ligand-dependent nuclear receptor	1.66e-06	BTNL2	transmembrane receptor	0.00732	ARVib-7	chemical reagent	1.35e-12	CHD8	enzyme	3.44e-06	SB203580	chemical drug	2.04e-31	EML4-ALK	fusion gene/product	9.66e-09
KMT2C	transcription regulator	0.00505	L 663536	chemical reagent	0.00181	NR1I2	ligand-dependent nuclear receptor	1.71e-06	SMARCAL1	enzyme	0.00754	ARVib-31	chemical reagent	1.35e-12	RBL2	other	3.57e-06	IFN (family)	group	2.6e-31	PGR	ligand-dependent nuclear receptor	1.13e-08
GNAZ	enzyme	0.00505	amiodarone	chemical drug	0.00187	medroxyprogesterone acetate	chemical drug	1.9e-06	EGR2	transcription regulator	0.00769	SMARCB1	transcription regulator	1.89e-12	doxorubicin	chemical drug	3.72e-06	KRAS	enzyme	6.12e-31	Ca2+	chemical - endogenous mammalian	1.23e-08
C1QTNF2	other	0.00505	Aldh1a1	enzyme	0.0019	progesterone	chemical - endogenous mammalian	1.92e-06	OVOL2	transcription regulator	0.00819	STX18	transporter	2e-12	HSF1	transcription regulator	3.85e-06	TGFB1	growth factor	1.01e-30	STAT3	transcription regulator	1.39e-08
PSMD4	other	0.00505	TRIM31	enzyme	0.0019	TCF (family)	group	1.95e-06	HOXA3	transcription regulator	0.00819	ESR2	ligand-dependent nuclear receptor	2.38e-12	CMTM3	cytokine	3.92e-06	STAT2	transcription regulator	1.46e-30	bucladesine	chemical toxicant	1.64e-08
CBLC	enzyme	0.00505	budesonide	chemical drug	0.00196	propylthiouracil	chemical drug	1.97e-06	miR-3648 (miRNAs w/seed GCCGCGG)	mature microRNA	0.0084	N6AMT1	enzyme	2.96e-12	CD40LG	cytokine	4.27e-06	TICAM1	other	2.16e-30	BMP4	growth factor	2.55e-08
1-(2,5-dimethoxy-4-iodophenyl)-2-aminopropane	chemical reagent	0.00505	TO-901317	chemical reagent	0.00207	FOXO1	transcription regulator	2.49e-06	CDX2	transcription regulator	0.00843	ATP7B	transporter	3.5e-12	NAT8L	enzyme	4.59e-06	Salmonella enterica serotype abortus equi lipopolysaccharide	chemical toxicant	2.49e-30	SRF	transcription regulator	2.84e-08
ethacrynic acid	chemical drug	0.00505	CHCHD5	other	0.00207	HNF1B	transcription regulator	2.67e-06	BIN1	other	0.00845	BMS-690514	chemical drug	5.15e-12	UBTF	transcription regulator	4.59e-06	TCR (complex)	complex	3.73e-30	IKZF1	transcription regulator	3e-08
N-COR (family)	group	0.00509	PCTP	transporter	0.00207	ACOX1	enzyme	3.82e-06	GLI1	transcription regulator	0.00893	ZNF768	other	5.58e-12	IFT88	other	5.53e-06	SOCS1	other	6.72e-30	NPM1	transcription regulator	3.07e-08
mibolerone	chemical drug	0.00558	TGIF1	transcription regulator	0.00216	NFE2L2	transcription regulator	4.44e-06	HOXA10	transcription regulator	0.00956	RAD51	enzyme	5.97e-12	MEK (family)	group	5.95e-06	CSF2	cytokine	9.89e-30	JUN	transcription regulator	3.08e-08
SGPL1	enzyme	0.00581	EP300	transcription regulator	0.00219	tunicamycin	chemical - endogenous non-mammalian	4.69e-06	RUNX1	transcription regulator	0.00974	UCHL3	peptidase	8.06e-12	gentamicin	chemical drug	1.11e-05	3p-hpRNA	chemical reagent	1.05e-29	cisplatin	chemical drug	3.18e-08
FOXO1	transcription regulator	0.00588	D-glucose	chemical - endogenous mammalian	0.00236	SREBF1	transcription regulator	5.07e-06	OSMI-1	chemical reagent	0.00977	TCF3	transcription regulator	9.75e-12	CD28	transmembrane receptor	1.11e-05	TLR9	transmembrane receptor	1.71e-29	GDF2	growth factor	3.22e-08
GPR151	G-protein coupled receptor	0.00596	2-arachidonoylglycerol	chemical - endogenous mammalian	0.00242	SPRYD7	other	5.51e-06	LMNA	other	0.01	mir-21 (includes others)	microRNA	1.05e-11	tazemetostat	chemical drug	1.16e-05	BHLHE40	transcription regulator	1.88e-29	camptothecin	chemical drug	3.41e-08
NUDT21	other	0.00596	GLI1	transcription regulator	0.00249	enalapril	biologic drug	6.23e-06	ZGPAT	transcription regulator	0.0105	GLIS3	transcription regulator	1.13e-11	SMARCA4	transcription regulator	1.19e-05	IKBKB	kinase	3.41e-29	MYC	transcription regulator	3.97e-08
vitamin K2	chemical drug	0.00596	DGCR8	enzyme	0.00258	ESRRA	transcription regulator	6.49e-06	CPEB4	other	0.0105	asciminib	chemical drug	1.16e-11	CDK5RAP2	other	1.45e-05	cisplatin	chemical drug	5e-29	streptozocin	chemical drug	4.13e-08
IL27	cytokine	0.00627	FOXA2	transcription regulator	0.00272	AP2 (family)	group	7.47e-06	gamma-secretase inhibitor XX	chemical reagent	0.0105	hydroxyurea	chemical drug	1.37e-11	IL15	cytokine	1.56e-05	FOXC1	transcription regulator	5.18e-29	EIF2AK3	kinase	4.19e-08
SBDS	other	0.00674	chenodeoxycholic acid	chemical - endogenous mammalian	0.00275	nafenopin	chemical drug	7.47e-06	BCOR	transcription regulator	0.0107	disulfiram	chemical drug	1.7e-11	SYVN1	transporter	1.71e-05	IL2	cytokine	6.79e-29	EP300	transcription regulator	4.76e-08
GPR39	G-protein coupled receptor	0.00686	HNRNPA2B1	other	0.00276	CGA	other	7.83e-06	ML323	chemical reagent	0.0108	beta-estradiol	chemical - endogenous mammalian	2.06e-11	BBS4	other	1.76e-05	CD40	transmembrane receptor	1.19e-28	SNCA	enzyme	4.96e-08
LMX1A	transcription regulator	0.00686	HDL/CHOLESTEROL (complex)	complex	0.00278	phytohemagglutinin	chemical drug	8.39e-06	DNMT3B	enzyme	0.0111	LIN9	other	2.18e-11	etoposide	chemical drug	1.94e-05	CGAS	enzyme	2.74e-28	LY294002	chemical drug	5.45e-08
RDH10	enzyme	0.00698	ERG	transcription regulator	0.00285	SMAD3	transcription regulator	8.92e-06	LLGL2	other	0.0118	CIZ1	transporter	2.8e-11	NME1	kinase	2.08e-05	NR3C1	ligand-dependent nuclear receptor	2.93e-28	IL13	cytokine	5.62e-08
DNAJC24	other	0.00698	erchen decoction	chemical drug	0.00302	INS	other	9.4e-06	CDKN2B	transcription regulator	0.0118	KDM1A	enzyme	3.61e-11	SPTBN1	other	2.74e-05	beta-estradiol	chemical - endogenous mammalian	4.01e-28	cyclosporin A	biologic drug	5.83e-08
volinanserin	chemical drug	0.00698	UTS2R	G-protein coupled receptor	0.00302	HUWE1	transcription regulator	9.68e-06	carbohydrate	chemical - endogenous mammalian	0.0118	hydrazine	chemical toxicant	4.99e-11	miR-3648 (miRNAs w/seed GCCGCGG)	mature microRNA	2.8e-05	Irgm1	enzyme	5.89e-28	cycloheximide	chemical reagent	5.83e-08
IGF1	growth factor	0.00709	poloxamer	chemical reagent	0.00302	PD98059	chemical - kinase inhibitor	1.21e-05	MBD3	other	0.0121	TCF4	transcription regulator	6.25e-11	TRPC4AP	transporter	2.84e-05	MYD88	other	1.19e-27	RNF5	enzyme	6.31e-08
vismodegib	chemical drug	0.00711	NOP2	enzyme	0.00303	GABARAPL2	other	1.29e-05	aloe-emodin	chemical toxicant	0.0126	DYRK1A	kinase	6.33e-11	NFE2L1	transcription regulator	2.87e-05	IL6	cytokine	1.76e-27	metformin	chemical drug	6.35e-08
HLCS	enzyme	0.00711	HAMP	other	0.00303	IL6	cytokine	1.42e-05	2,2',4,4',5,5'-hexabromodiphenyl ether	chemical reagent	0.0126	STAT6	transcription regulator	6.79e-11	NOX4	enzyme	2.9e-05	IRF5	transcription regulator	2.69e-27	simvastatin	chemical drug	6.76e-08
HNRNPU	transporter	0.00711	SLC6A3	transporter	0.00303	IL13	cytokine	1.47e-05	MBOAT7	enzyme	0.0126	PTTG1	transcription regulator	7.45e-11	IMMUNOGLOBULIN (complex)	complex	2.97e-05	IL33	cytokine	2.72e-27	POU5F1	transcription regulator	7.7e-08
Scd1	enzyme	0.00782	Bmncr	other	0.00303	HFE	transmembrane receptor	1.54e-05	elesclomol	chemical drug	0.0126	PC-SPES	chemical drug	9.3e-11	MAX	transcription regulator	3.44e-05	filgrastim	biologic drug	3.13e-27	STAT5A	transcription regulator	8.66e-08
CCBE1	other	0.00783	BHLHA15	transcription regulator	0.00303	PIM1	kinase	1.56e-05	RBM14	transcription regulator	0.0126	ARL4D	enzyme	9.54e-11	decitabine	chemical drug	3.64e-05	CNOT7	transcription regulator	4.2e-27	tributyrin	chemical drug	9.78e-08
CpG ODN 2395	chemical reagent	0.00783	Go6983	chemical drug	0.00303	carbon tetrachloride	chemical toxicant	1.63e-05	RBFOX2	transcription regulator	0.0126	RHOJ	enzyme	1.21e-10	HIF1A	transcription regulator	3.66e-05	FAS	transmembrane receptor	4.32e-27	EZH2	transcription regulator	9.88e-08
PTPN3	phosphatase	0.00783	alitretinoin	chemical drug	0.00319	FAM117B	other	1.64e-05	darglitazone	chemical drug	0.0126	imipramine blue	chemical drug	1.21e-10	SFTPC	other	3.89e-05	etoposide	chemical drug	4.79e-27	BRAF	kinase	1.01e-07
idarubicin	chemical drug	0.00783	PIWIL4	other	0.00347	PPARA:RXRA Coactivator	complex	1.67e-05	TG	other	0.0129	KDM8	enzyme	1.38e-10	RPL13A	other	3.92e-05	TP63	transcription regulator	8.16e-27	trichostatin A	chemical drug	1.09e-07
STAT (family)	group	0.0079	CDKN2B	transcription regulator	0.0035	ERBB2	kinase	1.69e-05	HDAC5	transcription regulator	0.0139	JARID2	transcription regulator	1.43e-10	FUS	transcription regulator	4e-05	ZBTB10	transcription regulator	2.99e-26	TCF7L2	transcription regulator	1.18e-07
T-5224	chemical reagent	0.00808	selumetinib	chemical drug	0.00351	AR	ligand-dependent nuclear receptor	1.76e-05	GCK	kinase	0.0141	NR1H3	ligand-dependent nuclear receptor	1.44e-10	TRAP1	enzyme	4.18e-05	Pam3-Cys-Ser-Lys4	chemical reagent	5.37e-26	4-hydroxytamoxifen	chemical drug	1.21e-07
GSTO1	enzyme	0.00808	IL10RA	transmembrane receptor	0.00351	NR5A2	ligand-dependent nuclear receptor	1.85e-05	FOXP4	transcription regulator	0.0141	IGF2	growth factor	1.63e-10	mir-34 (includes others)	microRNA	4.36e-05	TGM2	enzyme	6.21e-26	Salmonella enterica serotype abortus equi lipopolysaccharide	chemical toxicant	1.32e-07
TGFBR2	kinase	0.00852	TNKS1BP1	other	0.00353	forskolin	chemical toxicant	1.92e-05	TASP1	peptidase	0.015	gefitinib	chemical drug	1.95e-10	cyclosporin A	biologic drug	4.43e-05	TREM1	transmembrane receptor	8.11e-26	RAF1	kinase	1.37e-07
AHSG	other	0.00858	DUB (family)	group	0.00355	atorvastatin	chemical drug	1.98e-05	8-hydroxyeicosapentaenoic acid	chemical - endogenous mammalian	0.015	NB115	chemical reagent	2.18e-10	cystemustine	chemical drug	5e-05	RBCK1	transcription regulator	1.77e-25	5-O-mycolyl-beta-araf-(1->2)-5-O-mycolyl-alpha-araf-(1->1')-glycerol	chemical - endogenous non-mammalian	1.4e-07
PRELP	other	0.00858	DENND5B	other	0.00355	NUCLEAR FACTOR 1 (family)	group	2.07e-05	orlistat	chemical drug	0.015	doxorubicin	chemical drug	2.95e-10	CLOCK	transcription regulator	5.17e-05	IL15	cytokine	2.02e-25	TEAD4	transcription regulator	1.44e-07
GROWTH HORMONE (family)	group	0.00863	recombinant interferon gamma	biologic drug	0.00355	GABARAP	transporter	2.07e-05	LAPTM5	other	0.0153	VDR	transcription regulator	3.03e-10	RHO	G-protein coupled receptor	5.68e-05	TTC39A-AS1	other	2.72e-25	PKC (family)	group	1.78e-07
RASSF1	other	0.00874	MRC2	transmembrane receptor	0.00355	HMGN3	other	2.07e-05	ONECUT1	transcription regulator	0.0155	ATF3	transcription regulator	3.07e-10	MMP12	peptidase	6.13e-05	ETV6-RUNX1	fusion gene/product	5.14e-25	MAPK14	kinase	1.78e-07
tung tree oil	chemical - endogenous non-mammalian	0.00888	MXD3	transcription regulator	0.00355	KRAS	enzyme	2.56e-05	AG045572	chemical reagent	0.0159	AREG	growth factor	3.39e-10	cobalt chloride	chemical reagent	6.39e-05	IFN GAMMA (complex)	complex	5.53e-25	NRG1	growth factor	1.78e-07
FSHB	other	0.00888	tretinoin tocoferil	chemical reagent	0.00355	tetradecanoylphorbol acetate	chemical drug	3.15e-05	NKX1-2	transcription regulator	0.0159	IL6	cytokine	3.57e-10	miR-1-3p (and other miRNAs w/seed GGAAUGU)	mature microRNA	6.48e-05	USP8	peptidase	6.54e-25	SOX2	transcription regulator	1.91e-07
SKL-2001	chemical reagent	0.00919	stavudine	chemical drug	0.00355	NR3C2	ligand-dependent nuclear receptor	3.37e-05	bixin	chemical drug	0.0159	CDK2	kinase	7.35e-10	HGF	growth factor	6.57e-05	TLR7	transmembrane receptor	8.94e-25	BHLHE40	transcription regulator	2.03e-07
CEBPA	transcription regulator	0.0092	RYR1	ion channel	0.00356	NR2F1	ligand-dependent nuclear receptor	3.45e-05	BYK204165	chemical reagent	0.0159	OICR-9429	chemical reagent	8.97e-10	USP21	peptidase	6.59e-05	IFNAR2	transmembrane receptor	9.64e-25	HNF1B	transcription regulator	2.09e-07
FGF8	growth factor	0.00965	PREX1	other	0.00373	cholesterol	chemical - endogenous mammalian	3.54e-05	NOTCH3 mRNA:miR-150 RISC	complex	0.0159	pirinixic acid	chemical toxicant	1e-09	SYK023	chemical reagent	6.72e-05	TNFSF11	cytokine	1.1e-24	F2	peptidase	2.22e-07
VDR	transcription regulator	0.00983	phencyclidine	chemical drug	0.00373	HRAS	enzyme	3.66e-05	NOTCH3 mRNA:miR-206 RISC	complex	0.0159	ESR1	ligand-dependent nuclear receptor	1.08e-09	rifaximin	chemical drug	6.72e-05	IFNA1/IFNA13	cytokine	2.06e-24	NOTCH1	transcription regulator	2.28e-07
dihydrotestosterone	chemical - endogenous mammalian	0.0099	HDAC5	transcription regulator	0.00383	tamoxifen	chemical drug	3.85e-05	PTEN mRNA:miR-26A RISC	complex	0.0159	CCNK	kinase	1.24e-09	MYCL	transcription regulator	7.48e-05	salmonella minnesota R595 lipopolysaccharides	chemical - endogenous non-mammalian	2.25e-24	YAP1	transcription regulator	2.29e-07
ZBTB16	transcription regulator	0.01	EPRS1	enzyme	0.00383	GABARAPL1	other	3.94e-05	SREBP1A,1C:ACACB gene	complex	0.0159	trichostatin A	chemical drug	1.36e-09	tetraethylammonium	chemical drug	7.77e-05	F2	peptidase	2.77e-24	SPOP	other	2.5e-07
RET	kinase	0.0104	GCG	other	0.00392	JUN	transcription regulator	4.03e-05	SREBP1A,2:LSS gene	complex	0.0159	SP2509	chemical reagent	1.37e-09	KLF3	transcription regulator	7.82e-05	MYC	transcription regulator	3.86e-24	MTOR	kinase	2.68e-07
SIRT6	enzyme	0.0104	RNF181	enzyme	0.00405	SP1	transcription regulator	4.05e-05	PTCH1 gene:GLI3R	complex	0.0159	NFYA	transcription regulator	1.78e-09	BRD4	kinase	8.42e-05	IL10	cytokine	4.41e-24	TET3	enzyme	2.84e-07
KMT2D	transcription regulator	0.0105	BMP7	growth factor	0.00409	taurocholic acid	chemical - endogenous mammalian	4.31e-05	TP53 Tetramer:PTEN Gene	complex	0.0159	PTEN	phosphatase	2.96e-09	E2F4	transcription regulator	8.99e-05	RC3H1	enzyme	5.12e-24	SP1	transcription regulator	3.01e-07
tretinoin	chemical drug	0.0105	lysophosphatidylcholine	chemical - other	0.00436	ursodeoxycholic acid	chemical - endogenous mammalian	4.4e-05	TP53 Tetramer:NDRG1 Gene	complex	0.0159	HIF1 (complex)	complex	4.33e-09	RAD51	enzyme	9.66e-05	E. coli B4 lipopolysaccharide	chemical toxicant	1.08e-23	torkinib	chemical drug	3.47e-07
ESTROGEN RECEPTOR (family)	group	0.0107	LGR6	G-protein coupled receptor	0.00453	gemfibrozil	chemical drug	4.4e-05	RORA:EP300:CPT1A gene	complex	0.0159	thiostrepton	biologic drug	4.95e-09	fluoride	chemical - endogenous mammalian	0.00011	EGFR	kinase	1.08e-23	curcumin	chemical drug	3.48e-07
LDHA	enzyme	0.0109	RFX3	transcription regulator	0.00453	CYP27A1	enzyme	4.41e-05	NR2E1:(CoREST complex,ATN1,HDAC3,HDAC5,HDAC7):PTEN Gene	complex	0.0159	MFN1	enzyme	5.42e-09	SUPT16H	transcription regulator	0.000115	olaparib	chemical drug	1.47e-23	PPARGC1A	transcription regulator	3.53e-07
forskolin	chemical toxicant	0.011	trans-hydroxytamoxifen	chemical drug	0.00454	cafestol	chemical - endogenous non-mammalian	4.41e-05	RUNX1:CBFB:ESR1:estrogen:KCTD6 gene	complex	0.0159	NFYB	transcription regulator	6.46e-09	BANF1	other	0.00012	PPP2CA	phosphatase	1.67e-23	CSF2	cytokine	3.57e-07
TSC1	other	0.0111	isobutylmethylxanthine	chemical toxicant	0.00481	CADM1	other	4.56e-05	RUNX1:CBFB:NFE2 gene	complex	0.0159	HNRNPAB	enzyme	8.08e-09	ATM	kinase	0.000121	TRIM24	transcription regulator	2.97e-23	MYD88	other	3.79e-07
VHL	transcription regulator	0.0112	ESRRA	transcription regulator	0.00484	rifampin	chemical drug	4.6e-05	SALL4:NuRD:PTEN gene	complex	0.0159	estrogen	chemical drug	8.91e-09	interferon beta-1a	biologic drug	0.000124	RPSA	translation regulator	3.03e-23	FOXO3	transcription regulator	4.79e-07
ID2	transcription regulator	0.0113	ACOX1	enzyme	0.00487	LHX1	transcription regulator	5.24e-05	MECOM:(PRC1.4,PRC2 (EZH2) core):PTEN gene	complex	0.0159	GON4L	transcription regulator	1.06e-08	CLDN7	other	0.000133	JUN	transcription regulator	3.09e-23	RAC1	enzyme	4.98e-07
SOX2	transcription regulator	0.0113	SP110	other	0.0049	TP63	transcription regulator	5.29e-05	SNAI1,SNAI2:PTEN gene	complex	0.0159	MTLN	other	1.23e-08	tamoxifen	chemical drug	0.000138	5-O-mycolyl-beta-araf-(1->2)-5-O-mycolyl-alpha-araf-(1->1')-glycerol	chemical - endogenous non-mammalian	3.2e-23	IL1 (family)	group	5.24e-07
TCF7L2	transcription regulator	0.0115	ZNF217	transcription regulator	0.0053	RORA	ligand-dependent nuclear receptor	5.75e-05	JUN:PTEN gene	complex	0.0159	COH29	chemical drug	1.23e-08	ONECUT1	transcription regulator	0.000165	EGF	growth factor	4.36e-23	quercetin	chemical drug	5.39e-07
IKZF3	transcription regulator	0.0116	ESR2	ligand-dependent nuclear receptor	0.0054	CDX2	transcription regulator	5.78e-05	EGR1:PTEN gene	complex	0.0159	palbociclib	chemical drug	1.23e-08	PSEN1	peptidase	0.000189	TP53	transcription regulator	5.03e-23	semaxinib	chemical drug	5.4e-07
EIF4E	translation regulator	0.0116	SPRY2	other	0.00543	FOS	transcription regulator	6.22e-05	PPARG:Fatty Acid Ligand:PTEN gene	complex	0.0159	TGFB1	growth factor	1.39e-08	daporinad	chemical drug	0.00019	MEK (family)	group	7.92e-23	KLF5	transcription regulator	5.55e-07
11-dehydrocorticosterone	chemical - endogenous mammalian	0.0117	PDLIM2	other	0.0055	NR2F2	ligand-dependent nuclear receptor	6.23e-05	ATF2:PTEN gene	complex	0.0159	RARA	ligand-dependent nuclear receptor	1.42e-08	HTT	transcription regulator	0.000194	RNY3	other	9.96e-23	ERBB2	kinase	5.91e-07
AMPK activator 991	chemical reagent	0.0117	EHMT1	enzyme	0.00551	SIRT6	enzyme	6.72e-05	MAF1:PTEN gene	complex	0.0159	OVOL2	transcription regulator	1.62e-08	ATG5	enzyme	0.000197	E. coli serotype 0127B8 lipopolysaccharide	chemical - endogenous non-mammalian	1.38e-22	oleic acid	chemical - endogenous mammalian	6e-07
aurothioglucose	chemical drug	0.0117	PLA2G1B	enzyme	0.00563	PRDM2	transcription regulator	6.83e-05	miR-17 RISC:PTEN mRNA	complex	0.0159	cobalt chloride	chemical reagent	1.87e-08	SP2509	chemical reagent	0.000199	USP18	peptidase	2.3e-22	NGF	growth factor	6.01e-07
KITLG	growth factor	0.0122	mir-802	microRNA	0.00573	FGFR2	kinase	7.06e-05	miR-19a RISC:PTEN mRNA	complex	0.0159	TRPS1	transcription regulator	2.03e-08	TGM2	enzyme	0.000212	spermine	chemical - endogenous mammalian	3.11e-22	CHUK	kinase	6.02e-07
JUNB	transcription regulator	0.0123	PRNP	other	0.00578	PKC (family)	group	7.26e-05	miR-22 RISC:PTEN mRNA	complex	0.0159	CSNK2A1	kinase	2.53e-08	IRF1	transcription regulator	0.000219	U0126	chemical drug	4.04e-22	EGFR	kinase	6.11e-07
POM121	other	0.0125	DSCAM	other	0.00589	GATA6	transcription regulator	7.26e-05	miR-25 RISC:PTEN mRNA	complex	0.0159	MK-8776	chemical drug	2.96e-08	SHH	peptidase	0.000234	ERK (family)	group	5.47e-22	IRAK4	kinase	7.24e-07
miR-26a-5p (and other miRNAs w/seed UCAAGUA)	mature microRNA	0.0126	n-3 fatty acids	chemical drug	0.00619	tributyltin	chemical reagent	7.29e-05	miR-93:PTEN mRNA	complex	0.0159	BRD4	kinase	3.17e-08	CD44	other	0.000243	TBK1	kinase	9.23e-22	TAFAZZIN	enzyme	7.76e-07
STAT4	transcription regulator	0.0126	MTOR	kinase	0.00622	actinomycin D	biologic drug	7.5e-05	miR-106 RISC:PTEN mRNA	complex	0.0159	CHI3L1	enzyme	3.22e-08	HDAC1	enzyme	0.00026	REL	transcription regulator	1.37e-21	CXCL12	cytokine	8.17e-07
8-bromo-cAMP	chemical reagent	0.0135	SERPINA6	other	0.00632	GRN	growth factor	7.72e-05	miR-214 Nonendonucleolytic RISC:PTEN mRNA	complex	0.0159	dexamethasone	chemical drug	4.06e-08	VHL	transcription regulator	0.000321	SENP3	peptidase	1.61e-21	bee venom	chemical - endogenous non-mammalian	8.27e-07
VPC-220010	chemical reagent	0.0135	LIPE	enzyme	0.00636	thioacetamide	chemical toxicant	8.39e-05	miR-205 RISC:PTEN mRNA	complex	0.0159	SPNS2	transporter	4.42e-08	mir-942	microRNA	0.000323	GFI1	transcription regulator	2.64e-21	APOE	transporter	8.35e-07
CELA3B	peptidase	0.0135	agmatine	chemical - endogenous mammalian	0.00648	MARCHF5	enzyme	8.87e-05	miR-21 Nonendonucleolytic RISC:PTEN mRNA	complex	0.0159	MED1	transcription regulator	4.71e-08	DARS1-AS1	other	0.000323	IRF8	transcription regulator	3.17e-21	GPR174	G-protein coupled receptor	9.13e-07
ETNPPL	enzyme	0.0135	GNA15	enzyme	0.00653	GRSF1	other	8.87e-05	miR-20 RISC:PTEN mRNA	complex	0.0159	DNMT1	enzyme	5.11e-08	STAT4 DIMER (complex)	complex	0.00034	GLI1	transcription regulator	3.46e-21	TLR3	transmembrane receptor	9.64e-07
ADAM12	peptidase	0.0136	CALCA	other	0.00661	gemcabene	chemical drug	8.87e-05	miR-19b RISC:PTEN mRNA	complex	0.0159	SLC2A3	transporter	5.67e-08	mir-26 (includes others)	microRNA	0.00034	PML	transcription regulator	3.54e-21	palmitic acid	chemical - endogenous mammalian	9.7e-07
zinc pyrithione	chemical reagent	0.0139	manganese	chemical - endogenous mammalian	0.00674	cycloheximide	chemical reagent	8.96e-05	NOTCH3 coactivator complex:HEYL gene	complex	0.0159	KRAS	enzyme	5.85e-08	IFNA2	cytokine	0.000346	IFN ALPHA/BETA (family)	group	3.82e-21	IL17A	cytokine	1e-06
desipramine	chemical drug	0.0139	ETNPPL	enzyme	0.00685	IL1 (family)	group	9.51e-05	NOTCH1 coactivator complex:NOTCH3 gene	complex	0.0159	dimethyl n-oxalyl-glycine	chemical reagent	5.89e-08	F2	peptidase	0.00039	JAK1	kinase	4.03e-21	hydrocortisone	chemical - endogenous mammalian	1.06e-06
promegestone	chemical drug	0.0139	mir-19 (includes others)	microRNA	0.00685	methylmercury	chemical toxicant	9.81e-05	ELF3:NOTCH3 gene	complex	0.0159	medroxyprogesterone acetate	chemical drug	6.42e-08	TRAIP	enzyme	0.000408	palmitic acid	chemical - endogenous mammalian	6.06e-21	HNF4A	transcription regulator	1.08e-06
pasireotide	biologic drug	0.0144	PH755	chemical reagent	0.00694	tetrachlorodibenzodioxin	chemical toxicant	0.000103	NOTCH3 coactivator complex:PBX1 gene	complex	0.0159	KPT-9274	chemical drug	9.09e-08	F3	transmembrane receptor	0.000423	CD3 (complex)	complex	6.27e-21	TREM1	transmembrane receptor	1.16e-06
ARNTL/CLOCK (complex)	complex	0.0144	methyleugenol	chemical toxicant	0.00694	acetaminophen	chemical drug	0.000111	NR1H3 gene:LXR:RXR:LXR ligands	complex	0.0159	TFDP1	transcription regulator	1.01e-07	U0126	chemical drug	0.000439	SMARCA4	transcription regulator	6.9e-21	ID2	transcription regulator	1.16e-06
kremezin	chemical drug	0.0144	KCND3	ion channel	0.00694	valproic acid	chemical drug	0.000112	NR1H3 mRNA:miR-613 RISC	complex	0.0159	SPARC	other	1.11e-07	RB1	transcription regulator	0.000444	prostaglandin E2	chemical - endogenous mammalian	7.23e-21	taurocholic acid	chemical - endogenous mammalian	1.22e-06
harmol	chemical - endogenous non-mammalian	0.0144	miR-515-5p (and other miRNAs w/seed UCUCCAA)	mature microRNA	0.00694	FXR/RXRα/FXR LIGAND/RETINOIC ACID (complex)	complex	0.000112	PTEN mRNA:miR-137 RISC	complex	0.0159	NDUFA13	enzyme	1.23e-07	probucol	chemical drug	0.000474	PAF1	other	8.84e-21	HBEGF	growth factor	1.22e-06
A939572	chemical reagent	0.0144	CYP8B1	enzyme	0.00694	1-(carboxymethylthio)tetradecane	chemical drug	0.000114	CEBPA gene:RUNX1:SPI1:GATA2:TAL1:FLI1:MYB	complex	0.0159	MYO1B	other	1.27e-07	acriflavine	chemical toxicant	0.000479	RNASEH2A	enzyme	8.84e-21	mifepristone	chemical drug	1.28e-06
SR 59230A	chemical reagent	0.0144	CITED1	transcription regulator	0.00694	FOXA1	transcription regulator	0.000115	CEBPA gene: LEF1	complex	0.0159	FANCE	other	1.27e-07	ARVib-7	chemical reagent	0.000513	CHUK	kinase	1.06e-20	NOTCH (family)	group	1.28e-06
AI-1	chemical reagent	0.0144	SLC27A1	transporter	0.00694	butyric acid	chemical - endogenous mammalian	0.000116	WNT1,WNT10B	group	0.0159	tazemetostat	chemical drug	1.62e-07	ARVib-31	chemical reagent	0.000513	cycloheximide	chemical reagent	1.2e-20	Z-LLL-CHO	chemical - protease inhibitor	1.31e-06
resolvin D1	chemical - endogenous mammalian	0.0145	STARD3	transporter	0.00694	FLCN	other	0.000117	UGT2B4	enzyme	0.0159	L-methionine	chemical - endogenous mammalian	1.65e-07	maslinic acid	chemical - endogenous non-mammalian	0.00053	E. coli B5 lipopolysaccharide	chemical - endogenous non-mammalian	2.27e-20	ZC3H12A	enzyme	1.31e-06
lactacystin	chemical - protease inhibitor	0.0148	CRABP2	transporter	0.00694	1,2-dithiole-3-thione	chemical reagent	0.000117	HES7:RBPJ:NICD1:MSGN1:LFNG gene	complex	0.0159	TLX1	transcription regulator	1.69e-07	IL1B	cytokine	0.000546	HGF	growth factor	2.64e-20	mycophenolic acid	chemical drug	1.43e-06
mifepristone	chemical drug	0.0148	1-butanol	chemical - endogenous non-mammalian	0.00694	NF-Y (complex)	complex	0.000119	RBPJ:NICD1:MSGN1:LFNG gene	complex	0.0159	HDAC1	enzyme	1.97e-07	LINC01018	other	0.000555	ETV7	transcription regulator	3.05e-20	ESTROGEN RECEPTOR (family)	group	1.53e-06
decitabine	chemical drug	0.0149	tesaglitazar	chemical drug	0.00694	FASN	enzyme	0.000119	HNF1B:LFNG gene	complex	0.0159	MYBL2	transcription regulator	2.04e-07	miR-12202-3p (and other miRNAs w/seed CUUCUCU)	mature microRNA	0.000555	SLC15A4	transporter	9.12e-20	FOXL2	transcription regulator	1.59e-06
FBXW7	enzyme	0.0153	ERBB2	kinase	0.00706	PKD1	ion channel	0.00012	GNB1L	other	0.0159	NMU	other	2.29e-07	dexamethasone	chemical drug	0.000566	BTK	kinase	1.58e-19	H89	chemical drug	1.6e-06
PKA CATALYTIC SUBUNIT (family)	group	0.0153	methylprednisolone	chemical drug	0.00716	4-hydroxytamoxifen	chemical drug	0.000124	PI16	other	0.0159	HELLS	enzyme	2.84e-07	bafilomycin A1	chemical drug	0.000582	HBB	enzyme	1.66e-19	GDF15	growth factor	1.64e-06
resolvin D2	chemical - endogenous mammalian	0.0153	HIF1A	transcription regulator	0.00717	streptozocin	chemical drug	0.000128	ALMS1	other	0.0159	miR-520d-5p (and other miRNAs w/seed UACAAAG)	mature microRNA	2.9e-07	SPOP	other	0.000606	paclitaxel	chemical drug	1.8e-19	WT1	transcription regulator	1.7e-06
PLA2R1	transmembrane receptor	0.0153	PLCL2	enzyme	0.00732	APC	enzyme	0.000131	CD3/TCR (complex)	complex	0.0159	CHEK1	kinase	3.12e-07	INTERFERON ALPHA (family)	group	0.000618	STAT6	transcription regulator	1.93e-19	tacrolimus	chemical drug	1.7e-06
TRPS1	transcription regulator	0.0155	HLF	transcription regulator	0.00732	halofuginone	chemical drug	0.000139	SLC51B	transporter	0.0159	ceralasertib	chemical drug	3.12e-07	MCOLN1	ion channel	0.000625	pyrrolidine dithiocarbamate	chemical reagent	2.63e-19	gentamicin	chemical drug	1.82e-06
AURK (family)	group	0.0155	miR-125b-5p (and other miRNAs w/seed CCCUGAG)	mature microRNA	0.00736	COLQ	other	0.000139	JADRR	other	0.0159	MDL 73811	chemical reagent	3.12e-07	CDH1	other	0.000625	TAB1	enzyme	2.91e-19	FGF1	growth factor	1.85e-06
ANLN	other	0.0155	GROWTH HORMONE (family)	group	0.00746	ADIPOQ	other	0.00014	TNRC6B	other	0.0159	sulindac	chemical drug	3.34e-07	PNN	other	0.000626	CG (complex)	complex	2.98e-19	HOXA13	transcription regulator	1.9e-06
OGA	enzyme	0.0156	memantine	chemical drug	0.00781	tretinoin	chemical drug	0.000153	PTENP1	other	0.0159	folic acid	chemical - endogenous mammalian	3.55e-07	SB203580	chemical drug	0.000631	ERK1/2 (family)	group	3.12e-19	HGF	growth factor	1.91e-06
TNF	cytokine	0.0156	CCND1	transcription regulator	0.00799	IL1B	cytokine	0.000155	CHMP4C	other	0.0159	tamoxifen	chemical drug	3.61e-07	RC3H1	enzyme	0.000638	SPI1	transcription regulator	3.12e-19	cis-urocanic acid	chemical drug	1.92e-06
RRAS2	enzyme	0.0158	RXR (family)	group	0.00827	SORL1	transporter	0.000156	CDC2 (family)	group	0.0159	CD 437	chemical drug	3.7e-07	SNAI1	transcription regulator	0.000652	LY294002	chemical drug	3.14e-19	LIF	cytokine	1.94e-06
trichostatin A	chemical drug	0.0168	(R)-3-hydroxybutyric acid	chemical - endogenous mammalian	0.00832	RARA	ligand-dependent nuclear receptor	0.000157	neurotropin	chemical drug	0.0159	dactolisib	chemical drug	3.91e-07	isopropyl thiogalactoside	chemical reagent	0.000665	Samsn1	other	3.26e-19	COL18A1	other	1.96e-06
EPOR	transmembrane receptor	0.0169	HNF1B	transcription regulator	0.00848	GCG	other	0.000167	SOBP	other	0.0159	selinexor	chemical drug	4.04e-07	Ube4b-Nmnat1	fusion gene/product	0.000665	IL12 (complex)	complex	3.3e-19	SS18	transcription regulator	1.99e-06
cisplatin	chemical drug	0.0173	lenalidomide	chemical drug	0.00866	ESTROGEN RECEPTOR (family)	group	0.000172	MIR4295	microRNA	0.0159	sirolimus	chemical drug	4.9e-07	MTAP	enzyme	0.000665	ZFTA-RELA	fusion gene/product	3.34e-19	IL18	cytokine	2.13e-06
ST3-Hel2A-2	chemical reagent	0.0174	FOLR1	transporter	0.00872	metribolone	chemical reagent	0.000181	miR-216a-5p (miRNAs w/seed AAUCUCA)	mature microRNA	0.0159	ROR2	kinase	5.12e-07	ETS/ELK1 (complex)	complex	0.000665	MAP3K7	kinase	4.89e-19	MAPK8	kinase	2.21e-06
ARID4A	transcription regulator	0.0174	PRKAR1A	kinase	0.00877	ERN1	kinase	0.000195	miR-690 (miRNAs w/seed AAGGCUA)	mature microRNA	0.0159	PGR	ligand-dependent nuclear receptor	5.48e-07	PDIA3P1	other	0.000665	epigallocatechin-gallate	chemical drug	5.18e-19	medroxyprogesterone acetate	chemical drug	2.23e-06
ASCC3	enzyme	0.0174	zymosan	chemical - endogenous non-mammalian	0.0089	4-phenylbutyric acid	chemical - endogenous mammalian	0.0002	Mir690	microRNA	0.0159	Irgm1	enzyme	5.76e-07	RPS19	other	0.000665	PRKCD	kinase	5.7e-19	PI3K (complex)	complex	2.34e-06
XMD1150	chemical drug	0.0174	miR-142-3p (and other miRNAs w/seed GUAGUGU)	mature microRNA	0.00891	ACSS2	enzyme	0.000216	miR-802-5p (miRNAs w/seed CAGUAAC)	mature microRNA	0.0159	ibrutinib	chemical drug	6.13e-07	anhydrovitamin A	chemical reagent	0.000665	ADAR	enzyme	5.75e-19	OGA	enzyme	2.35e-06
enoxacin	chemical drug	0.0174	mir-33 (includes others)	microRNA	0.00891	tauromuricholic acid	chemical - endogenous mammalian	0.000217	miR-593-3p (miRNAs w/seed GUCUCUG)	mature microRNA	0.0159	ID3	transcription regulator	6.2e-07	netropsin	chemical reagent	0.000665	IL10RA	transmembrane receptor	6.78e-19	topotecan	chemical drug	2.45e-06
BCL6	transcription regulator	0.0174	APP	other	0.00898	ERN2	kinase	0.000217	trans-(-)-epsilon-viniferin	chemical - endogenous non-mammalian	0.0159	dihydrotestosterone	chemical - endogenous mammalian	6.57e-07	IREB2	translation regulator	0.000678	TNFSF10	cytokine	9.71e-19	fulvestrant	chemical drug	2.46e-06
KAT6A	enzyme	0.0176	methapyrilene	chemical drug	0.00901	trichloroethylene	chemical toxicant	0.00022	MAP3K20	kinase	0.0159	torin1	chemical reagent	6.82e-07	TREX1	enzyme	0.000688	PI3K (family)	group	9.95e-19	Wy 40905	chemical reagent	2.61e-06
nelfinavir	chemical drug	0.0176	pitavastatin	chemical drug	0.00914	benzene	chemical toxicant	0.00022	cytarabine/idarubicin	chemical drug	0.0159	CTNNB1	transcription regulator	7.56e-07	TCR (complex)	complex	0.000728	IKBKE	kinase	1.62e-18	IKZF3	transcription regulator	2.61e-06
DIO3	enzyme	0.0176	streptozocin	chemical drug	0.00916	Scd1	enzyme	0.000226	AZD8186	chemical drug	0.0159	EIF4G1	translation regulator	8.75e-07	TP63	transcription regulator	0.000759	NFKB (family)	group	1.68e-18	LDL (complex)	complex	2.89e-06
colistin	biologic drug	0.0179	FABP2	transporter	0.00927	ZC3HAV1	other	0.000245	BGLT3	other	0.0159	1,4-bis[2-(3,5-dichloropyridyloxy)]benzene	chemical toxicant	9.06e-07	ADRB (family)	group	0.000765	RRAS2	enzyme	1.8e-18	GNA14	enzyme	2.93e-06
SNAI1	transcription regulator	0.0182	RBP1	transporter	0.00927	MAPK8	kinase	0.000254	ASP5878	chemical drug	0.0159	SHH	peptidase	9.21e-07	arginine methyltransferase inhibitor-1	chemical reagent	0.00087	TASL	enzyme	2.63e-18	leukotriene D4	chemical - endogenous mammalian	2.95e-06
paclitaxel	chemical drug	0.0182	nitrofen	chemical toxicant	0.00981	ATOH8	transcription regulator	0.000264	triparanol	chemical drug	0.0159	NFE2L2	transcription regulator	9.24e-07	IDH2	enzyme	0.000874	SIRT1	transcription regulator	3.54e-18	KLF11	transcription regulator	2.95e-06
PELP1	other	0.0182	OTUB1	peptidase	0.00981	cadmium	chemical toxicant	0.000266	BCR-FGFR1	fusion gene/product	0.0159	rifampin	chemical drug	9.46e-07	rebemadlin	chemical reagent	0.00088	N-acetyl-L-cysteine	chemical drug	3.89e-18	CEBPB	transcription regulator	3.13e-06
tetradecanoylphorbol acetate	chemical drug	0.0185	miR-22-3p (miRNAs w/seed AGCUGCC)	mature microRNA	0.00981	cisplatin	chemical drug	0.000268	MGA	transcription regulator	0.0162	milademetan	chemical drug	1.02e-06	FLCN	other	0.00088	FADD	other	4.3e-18	VEGF (family)	group	3.15e-06
GCR/GLUCOCORTICOID DIMER (complex)	complex	0.0185	NFE2	transcription regulator	0.0103	NR0B2	ligand-dependent nuclear receptor	0.000268	BCR-ABL1	fusion gene/product	0.0166	olaparib	chemical drug	1.02e-06	PIK3CA	kinase	0.000963	TRADD	other	4.41e-18	GSK3B	kinase	3.18e-06
kanamycin A	chemical drug	0.0187	butyric acid	chemical - endogenous mammalian	0.0103	KLF15	transcription regulator	0.000272	CDKN1B	other	0.0168	NCOA3	transcription regulator	1.02e-06	RNASEH2B	other	0.000986	NFATC2	transcription regulator	4.56e-18	RASSF1	other	3.24e-06
BCOR	transcription regulator	0.0187	KAT5	enzyme	0.0106	VDR	transcription regulator	0.000278	EHMT1	enzyme	0.0174	gemcitabine	chemical drug	1.02e-06	miR-125b-5p (and other miRNAs w/seed CCCUGAG)	mature microRNA	0.000986	stallimycin	biologic drug	4.63e-18	ERG	transcription regulator	3.3e-06
iron	chemical - endogenous mammalian	0.0187	dimethyl n-oxalyl-glycine	chemical reagent	0.0107	obeticholic acid	chemical drug	0.000279	CNTNAP4	other	0.0176	uric acid	chemical - endogenous mammalian	1.1e-06	CLPP	peptidase	0.000987	FOXO3	transcription regulator	6.53e-18	PCSK9	peptidase	3.32e-06
buspirone	chemical drug	0.0188	BMP4	growth factor	0.0108	cardiotoxin	chemical - other	0.000289	UBE2O	enzyme	0.0176	PRAME	other	1.19e-06	CHS-828	chemical drug	0.00101	palbociclib	chemical drug	8e-18	CNTF	cytokine	3.37e-06
heparin-poloxamer hydrogel	chemical reagent	0.0188	EIF2AK4	kinase	0.0109	CR1L	transmembrane receptor	0.000292	RSPO1	other	0.0176	LDHB	enzyme	1.19e-06	mir-1 (includes others)	microRNA	0.00105	VCAN	other	9.58e-18	mir-8 (includes others)	microRNA	3.57e-06
eicosa-11Z, 14Z-dienoic acid	chemical - endogenous mammalian	0.0188	Am 580	chemical reagent	0.0109	EHMT1	enzyme	0.000312	low molecular weight heparin	chemical drug	0.0176	SMARCE1	transcription regulator	1.19e-06	PC-SPES	chemical drug	0.00106	PF4	cytokine	9.64e-18	ATF4	transcription regulator	3.57e-06
3beta-5beta-17beta-androstane-3-7-diol	chemical - endogenous mammalian	0.0188	PELP1	other	0.011	FKBP10	enzyme	0.000313	FZR1	kinase	0.0176	COMMD1	transporter	1.19e-06	PTEN	phosphatase	0.00114	glutamine	chemical - endogenous mammalian	1.05e-17	TET1	enzyme	3.57e-06
rifamycin SV	chemical drug	0.0188	NFAT (family)	group	0.0111	MYC	transcription regulator	0.000326	perfluorodecanoic acid	chemical toxicant	0.0176	RNA POLYMERASE II (complex)	complex	1.2e-06	FBXW7	enzyme	0.00118	PRDM1	transcription regulator	1.07e-17	prexasertib	chemical drug	3.69e-06
BMAL1:CLOCK,NPAS2:BHLHE41 gene	complex	0.0188	SOAT2	enzyme	0.0113	ESR2	ligand-dependent nuclear receptor	0.000333	YTHDC1	other	0.018	IKK (complex)	complex	1.4e-06	TCOF1	transcription regulator	0.00122	PNPT1	enzyme	1.11e-17	IKBKG	kinase	3.7e-06
BMAL1:CLOCK,NPAS2:DBP gene	complex	0.0188	RPS11	other	0.0113	SLC16A2	transporter	0.000345	miR-223-3p (miRNAs w/seed GUCAGUU)	mature microRNA	0.018	TOB1	transcription regulator	1.41e-06	phytohemagglutinin	chemical drug	0.00127	trichostatin A	chemical drug	1.46e-17	FN1	other	3.77e-06
TP53 Tetramer:ARID3A Gene	complex	0.0188	LRP8	transmembrane receptor	0.0113	THEM6	other	0.000347	HISTONE H3 (family)	group	0.0181	AGA	enzyme	1.42e-06	CENPN	other	0.00128	ECSIT	transcription regulator	1.58e-17	MAP3K7	kinase	3.98e-06
MECP2:GAMT gene	complex	0.0188	ELAVL4	translation regulator	0.0113	oltipraz	chemical drug	0.000347	TRAP1	enzyme	0.0188	Z-LLL-CHO	chemical - protease inhibitor	1.49e-06	ID3	transcription regulator	0.0013	IRF4	transcription regulator	1.59e-17	SMARCA4	transcription regulator	4.02e-06
FOXO1,FOXO3:CITED2 gene	complex	0.0188	GJB1	transporter	0.0113	troglitazone	chemical drug	0.000355	RBM47	other	0.019	BI 2536	chemical drug	1.53e-06	ANGPT2	growth factor	0.00136	LINC00624	other	1.93e-17	miR-124-3p (and other miRNAs w/seed AAGGCAC)	mature microRNA	4.08e-06
FOXO1,FOXO3:PINK1 gene	complex	0.0188	oleic acid	chemical - endogenous mammalian	0.0115	palmitic acid	chemical - endogenous mammalian	0.000356	STAR	transporter	0.019	E2F5	transcription regulator	1.6e-06	miR-26a-5p (and other miRNAs w/seed UCAAGUA)	mature microRNA	0.00141	IFNL4	cytokine	1.93e-17	Agtr1a	G-protein coupled receptor	4.11e-06
FOXO3,FOXO4,(FOXO1):BCL6 gene	complex	0.0188	COUP-TF (family)	group	0.0115	aspirin	chemical drug	0.000378	MSC	transcription regulator	0.019	ARID3A	transcription regulator	1.65e-06	Hbb-b2	enzyme	0.00141	JQ1	chemical reagent	2.03e-17	IRF2BP1	transcription regulator	4.11e-06
FOXO1:POMC gene	complex	0.0188	PHF8	enzyme	0.0115	XBP1	transcription regulator	0.000384	CREBBP	transcription regulator	0.0195	NTRK2	kinase	1.74e-06	paclitaxel	chemical drug	0.00142	CREBBP	transcription regulator	2.06e-17	laminaran	chemical drug	4.11e-06
TEAD2,TEAD4:YAP1:FOXH1:SMAD2,3:TBXT:FOXA2 gene	complex	0.0188	KCNJ2	ion channel	0.0115	NCOA/NR1I3/RXRA (complex)	complex	0.000397	TP53	transcription regulator	0.02	HIF1A	transcription regulator	1.85e-06	BMS-690514	chemical drug	0.00147	TYK2	kinase	2.17e-17	manganese	chemical - endogenous mammalian	4.32e-06
SMAD2,3:SMAD4	group	0.0188	romidepsin	biologic drug	0.0118	MBD1	transcription regulator	0.000397	SPARC	other	0.02	KAT2A	enzyme	1.97e-06	CNOT7	transcription regulator	0.00147	PBRM1	other	2.18e-17	GROWTH HORMONE (family)	group	4.52e-06
EOMES:TBXT:GATA6:SMAD2,3:SMAD4:FOXA2 gene	complex	0.0188	THYROID HORMONE RECEPTOR (family)	group	0.0119	apicidin	chemical - endogenous non-mammalian	0.000397	KLF14	transcription regulator	0.0203	SIX2	transcription regulator	2.12e-06	SP1	transcription regulator	0.00148	PDGF-BB (complex)	complex	2.46e-17	CREB (family)	group	4.52e-06
Nlrp9b	other	0.0188	SPRY1	other	0.0119	MAPK1	kinase	0.000412	GCKR	other	0.0203	BRCA1	transcription regulator	2.12e-06	FDI6	chemical reagent	0.00153	ESR1	ligand-dependent nuclear receptor	2.62e-17	EGLN1	enzyme	4.6e-06
MPC1L	other	0.0188	benzo(a)pyrene	chemical toxicant	0.0119	CEBPD	transcription regulator	0.000413	NPFF	other	0.0203	MCL1	transporter	2.26e-06	APP	other	0.00157	butyric acid	chemical - endogenous mammalian	2.69e-17	mechlorethamine	chemical drug	4.66e-06
Clcnka	ion channel	0.0188	GSE1	other	0.0122	NQO1-DT	other	0.000425	ID3	transcription regulator	0.0208	etoposide	chemical drug	2.62e-06	DDX3X	enzyme	0.00158	IL1 (family)	group	2.77e-17	cobalt chloride	chemical reagent	4.81e-06
MITF-M:TBX2 gene	complex	0.0188	PD173074	chemical reagent	0.0124	conduritol epoxide	chemical reagent	0.000425	cyclopropanecarboxylic acid	chemical reagent	0.0209	26S PROTEASOME (complex)	complex	2.85e-06	CUL4B	other	0.00158	TRAF6	enzyme	2.91e-17	zeaxanthin dipalmitate	chemical - endogenous non-mammalian	4.95e-06
MITF-M dimer:ATP6V1B2 gene	complex	0.0188	NTRK1	kinase	0.0125	quinapril	chemical drug	0.000425	DCAF13	other	0.0209	TRAIP	enzyme	3.35e-06	pirinixic acid	chemical toxicant	0.00161	PGR	ligand-dependent nuclear receptor	3.01e-17	CISH	other	5.13e-06
9030622O22Rik	other	0.0188	thioacetamide	chemical toxicant	0.0128	CEBPB	transcription regulator	0.00043	mir-132 (includes others)	microRNA	0.0209	SLC15A4	transporter	3.39e-06	miR-30c-5p (and other miRNAs w/seed GUAAACA)	mature microRNA	0.00169	TCF4	transcription regulator	3.15e-17	SND1	transcription regulator	5.21e-06
CYP2R1	enzyme	0.0188	THRB	ligand-dependent nuclear receptor	0.0129	raloxifene	chemical drug	0.00046	DNM1L	enzyme	0.0209	imatinib	chemical drug	3.45e-06	dimethyl n-oxalyl-glycine	chemical reagent	0.00174	IKBKG	kinase	3.16e-17	CSF3	cytokine	5.24e-06
resolvin D3	chemical - endogenous mammalian	0.0188	DSCAML1	other	0.0132	alitretinoin	chemical drug	0.00046	PML-RARA	fusion gene/product	0.0209	S100A6	transporter	3.57e-06	TRIB2	kinase	0.00179	fluticasone propionate	chemical drug	3.67e-17	SPP1	cytokine	5.25e-06
FBXL17	other	0.0188	APOE	transporter	0.0133	USP37	peptidase	0.000466	GSTO1	enzyme	0.0211	ATM	kinase	3.95e-06	setanaxib	chemical drug	0.00179	medroxyprogesterone acetate	chemical drug	4e-17	PRKN	enzyme	5.37e-06
BRIP1	enzyme	0.0188	TFAP2A	transcription regulator	0.0134	GUCY1B1	enzyme	0.000475	FTO	enzyme	0.0212	camptothecin	chemical drug	4.12e-06	FOLR1	transporter	0.00183	NPM1	transcription regulator	4.42e-17	lenalidomide	chemical drug	5.52e-06
TRG-CCC3-1	other	0.0188	MEIS1	transcription regulator	0.0135	ONECUT1	transcription regulator	0.000478	LMO2	transcription regulator	0.0214	5-fluoro-2-hydroxycinnamaldehyde	chemical reagent	4.19e-06	GPER1	G-protein coupled receptor	0.00185	actinomycin D	biologic drug	4.85e-17	SMPD1	enzyme	5.78e-06
DMTN	other	0.0188	aristolochic acid I	chemical toxicant	0.0135	asoprisnil	chemical drug	0.000478	SOX2	transcription regulator	0.022	5-fluoro-2-benzoyloxycinnamaldehyde	chemical reagent	4.19e-06	ULK4	kinase	0.00186	NOD2	other	5.61e-17	FTO	enzyme	5.83e-06
NAP1L2	other	0.0188	RBM39	transcription regulator	0.0135	MYL2	other	0.000478	secondhand smoke	chemical toxicant	0.0221	BAY 87-2243	chemical drug	4.19e-06	SPARC	other	0.00186	miR-182-5p (and other miRNAs w/seed UUGGCAA)	mature microRNA	6.11e-17	Pam3-Cys-Ser-Lys4	chemical reagent	5.83e-06
ASB4	transcription regulator	0.0188	GW501516	chemical drug	0.014	GLIS1	transcription regulator	0.000478	TOX	transcription regulator	0.0221	PCBP2	other	4.54e-06	NKX2-3	transcription regulator	0.00192	PD98059	chemical - kinase inhibitor	6.39e-17	MEK (family)	group	5.84e-06
cis-vaccenic acid	chemical - endogenous mammalian	0.0188	PMID 35110406 compound 9	chemical reagent	0.014	wood smoke particle	chemical reagent	0.00049	acetate	chemical - endogenous mammalian	0.0221	MYCN	transcription regulator	4.6e-06	sulforafan	chemical drug	0.00192	Bay 11-7082	chemical - kinase inhibitor	8e-17	raloxifene	chemical drug	6.21e-06
mubritinib	chemical drug	0.0188	ADAMTS9-AS2	other	0.014	LGR5	transmembrane receptor	0.00049	ADIPOQ	other	0.0223	salirasib	chemical drug	4.62e-06	HAVCR1	other	0.00196	THPO	cytokine	8.44e-17	glucocorticoid	chemical drug	6.31e-06
SYP	transporter	0.0188	SERTAD2	transcription regulator	0.014	C/EBP (family)	group	0.000494	butylated hydroxyanisol	chemical toxicant	0.0224	GADD45G	other	4.64e-06	REM2	enzyme	0.00196	bromodeoxyuridine	chemical drug	1.34e-16	RAD21L1	other	6.33e-06
KRT1	other	0.0188	duvoglustat	chemical drug	0.014	FOXA (family)	group	0.00051	CRTC3	other	0.0232	TBX21	transcription regulator	4.65e-06	SERTAD1	transcription regulator	0.00196	SP600125	chemical drug	1.35e-16	FDX1	transporter	6.33e-06
PRKAG2-AS1	other	0.0188	tetrabromobisphenol A	chemical toxicant	0.0141	NAP1L1	other	0.00051	CPT1C	enzyme	0.0232	SMAD4	transcription regulator	4.71e-06	SLC16A1-AS1	other	0.00196	BCR (complex)	complex	1.54e-16	SOS (family)	group	6.56e-06
miR-293-3p (miRNAs w/seed GUGCCGC)	mature microRNA	0.0188	ZC3H11A	other	0.0141	GALNT6	enzyme	0.00051	BPIFA1	other	0.0232	PCGEM1	other	4.82e-06	KRT18	other	0.00196	NC410	biologic drug	2.4e-16	GPER1	G-protein coupled receptor	7.03e-06
miR-467a-5p (and other miRNAs w/seed AAGUGCC)	mature microRNA	0.0188	gemfibrozil	chemical drug	0.0145	SLCO1C1	transporter	0.00052	SLC35D3	transporter	0.0232	LDHA	enzyme	5.57e-06	NMNAT3	enzyme	0.00196	erlotinib	chemical drug	2.74e-16	isoproterenol	chemical drug	7.03e-06
miR-2861 (and other miRNAs w/seed GGGCCUG)	mature microRNA	0.0188	ethanol	chemical - endogenous mammalian	0.0147	L-cystine	chemical - endogenous mammalian	0.00052	SURF1	enzyme	0.0232	USP47	peptidase	5.77e-06	indotecan	chemical drug	0.00196	ribavirin	chemical drug	2.99e-16	N-[N-(3,5-difluorophenacetyl-L-Ala)]-S-phenylglycine t-butyl ester	chemical - protease inhibitor	7.51e-06
mir-3188	microRNA	0.0188	PCGEM1	other	0.0148	pioglitazone	chemical drug	0.000521	sea cucumber body wall meal	chemical reagent	0.0232	STK11	kinase	5.98e-06	SIRT1 inhibitor III	chemical drug	0.002	VEGFA	growth factor	3.17e-16	MACROH2A1	other	7.78e-06
SMARCD2	transcription regulator	0.0188	M344	chemical reagent	0.0148	POR	enzyme	0.000525	NSUN6	enzyme	0.024	ritonavir	chemical drug	6.14e-06	vidutolimod	chemical drug	0.00208	NFKB2	transcription regulator	3.88e-16	SMC1B	enzyme	7.81e-06
R333	chemical drug	0.0188	di(2-ethylhexyl) phthalate	chemical toxicant	0.0153	ATF4	transcription regulator	0.000548	C1QBP	transcription regulator	0.024	HISTONE H4 (family)	group	6.26e-06	4-hydroxytamoxifen	chemical drug	0.0021	poly dA-dT	chemical reagent	4.71e-16	SMAD2	transcription regulator	7.92e-06
gemigliptin	chemical drug	0.0188	lipofermata	chemical reagent	0.0154	dimethyl n-oxalyl-glycine	chemical reagent	0.000556	CLOCK	transcription regulator	0.0241	TNKS1BP1	other	6.27e-06	IFNL1	cytokine	0.00213	peptidoglycan	chemical - endogenous non-mammalian	4.77e-16	CYB561A3	enzyme	8.16e-06
HOXC-AS2	other	0.0188	choline fenofibrate	chemical drug	0.0154	LEF1	transcription regulator	0.000596	MYRF	transcription regulator	0.0243	GATA1	transcription regulator	6.63e-06	cisplatin	chemical drug	0.00214	VEGF (family)	group	5.63e-16	NCR2	transmembrane receptor	8.16e-06
AVPR1B	G-protein coupled receptor	0.0188	progestin	chemical drug	0.0154	CAR/RXRα/CAR LIGAND/RETINOIC ACID (complex)	complex	0.000598	PPARD	ligand-dependent nuclear receptor	0.0251	EGLN (family)	group	6.75e-06	PAX3-FOXO1	fusion gene/product	0.00214	SSTR2	G-protein coupled receptor	6.04e-16	lamivudine	chemical drug	8.16e-06
RAB3A	enzyme	0.0188	GW3965	chemical reagent	0.0157	isobutylmethylxanthine	chemical toxicant	0.000604	EHMT2	enzyme	0.0255	NEDD9	other	7e-06	cuprizone	chemical toxicant	0.00214	CpG oligonucleotide	chemical drug	6.16e-16	TERT	enzyme	8.22e-06
MIR6076	microRNA	0.0188	FOXA1	transcription regulator	0.0158	oleic acid	chemical - endogenous mammalian	0.000611	CTNNB1	transcription regulator	0.0255	1,1-diarylethylene-diammonium derivative	chemical reagent	7.27e-06	TET2	enzyme	0.00218	APP	other	6.91e-16	ECHS1	enzyme	8.29e-06
CST4	other	0.0188	methylselenic acid	chemical reagent	0.0158	T-5224	chemical reagent	0.000667	miR-139-5p (miRNAs w/seed CUACAGU)	mature microRNA	0.0256	AK1	kinase	7.4e-06	palmitic acid	chemical - endogenous mammalian	0.00219	bortezomib	chemical drug	6.99e-16	CHROMR	other	8.59e-06
ARFRP1	enzyme	0.0188	PRELP	other	0.0163	1,4-bis[2-(3,5-dichloropyridyloxy)]benzene	chemical toxicant	0.000667	miR-330-5p (and other miRNAs w/seed CUCUGGG)	mature microRNA	0.0262	ribociclib	chemical drug	7.4e-06	miR-495-3p (and other miRNAs w/seed AACAAAC)	mature microRNA	0.00222	PTGER4	G-protein coupled receptor	7.92e-16	estrogen	chemical drug	9.07e-06
SGCE	other	0.0188	HOXC6	other	0.0163	MAT1A	enzyme	0.000723	N'-((4-oxo-4H-chromen-3-yl)methylene)nicotinohydrazide	chemical reagent	0.0262	bortezomib	chemical drug	8.41e-06	IND S1	chemical - kinase inhibitor	0.00222	Scd2	enzyme	8.26e-16	beta-carotene	chemical - endogenous mammalian	9.12e-06
ITIH4	other	0.0188	CBX5	transcription regulator	0.0164	mir-296	microRNA	0.000728	GW 6471	chemical reagent	0.0262	HDAC2	transcription regulator	8.43e-06	LRRFIP2	other	0.00229	PTGS2	enzyme	9.64e-16	miR-17-5p (and other miRNAs w/seed AAAGUGC)	mature microRNA	9.2e-06
ATP6V1B1	transporter	0.0188	GAC0001E5	chemical reagent	0.0166	mir-370	microRNA	0.000728	CYP51A1	enzyme	0.0262	progesterone	chemical - endogenous mammalian	8.64e-06	TNF	cytokine	0.00233	SP110	other	1e-15	STS	enzyme	9.55e-06
chemotherapy/tretinoin	chemical drug	0.0188	WWL229	chemical reagent	0.0166	zimelidine	chemical drug	0.000728	clopidogrel	chemical drug	0.0267	grape seed extract	chemical drug	9.01e-06	pyridostatin	chemical reagent	0.00236	sirolimus	chemical drug	1.09e-15	STAG3	other	9.55e-06
Halr1	other	0.0188	CERS5	transcription regulator	0.0166	carbonyl cyanide m-chlorophenyl hydrazone	chemical toxicant	0.00073	torkinib	chemical drug	0.027	KDM4B	enzyme	9.01e-06	HRAS	enzyme	0.0024	IL21	cytokine	1.3e-15	cantharidin	chemical drug	9.83e-06
CTD_2245E153	other	0.0188	GPR37L1	G-protein coupled receptor	0.0166	NGEF	other	0.000738	PPARA:RXRA Coactivator	complex	0.0273	UXT	transcription regulator	9.01e-06	DBH-AS1	other	0.00242	P38 MAPK (family)	group	1.38e-15	thapsigargin	chemical toxicant	1e-05
LINC01703	other	0.0188	ACOT13	enzyme	0.0166	fluoxetine	chemical drug	0.000738	HDL/CHOLESTEROL (complex)	complex	0.0273	oxaliplatin	chemical drug	9.1e-06	RFC4	enzyme	0.00242	methylprednisolone	chemical drug	1.59e-15	triamcinolone acetonide	chemical drug	1.02e-05
CBP/CREB/CRTC2	complex	0.0188	miR-340-5p (miRNAs w/seed UAUAAAG)	mature microRNA	0.0166	MEX3A	other	0.000746	HUWE1	transcription regulator	0.0274	APC (complex)	complex	9.61e-06	SENP2	peptidase	0.00242	Z-LLL-CHO	chemical - protease inhibitor	1.74e-15	INS	other	1.02e-05
daclizumab	biologic drug	0.0188	HTR2C	G-protein coupled receptor	0.0166	BMP6	growth factor	0.000748	LEF1	transcription regulator	0.0276	CCNA2	other	9.61e-06	temsirolimus	chemical drug	0.00242	RNF187	enzyme	1.74e-15	GRIN1	ion channel	1.06e-05
benzo(a)pyrene-3,6-quinone	chemical toxicant	0.0188	TBX19	transcription regulator	0.0166	bezafibrate	chemical drug	0.000748	GNAS	enzyme	0.0277	HOXC-AS3	other	9.61e-06	IRGM	enzyme	0.00246	calcitriol	chemical drug	2.06e-15	erlotinib	chemical drug	1.07e-05
monocrotaline pyrrole	chemical toxicant	0.0188	CPNE3	kinase	0.0166	SI	enzyme	0.000802	FANCC	other	0.0279	CKS1B	kinase	9.61e-06	sorafenib	chemical drug	0.00246	PI3K (complex)	complex	2.07e-15	GNAS	enzyme	1.07e-05
phorone	chemical reagent	0.0188	norisoboldine	chemical - endogenous non-mammalian	0.0166	CDCA7L	other	0.000802	TCF7L2	transcription regulator	0.0284	SKIC2	enzyme	9.82e-06	NFKBIA	transcription regulator	0.00247	MAP3K14	kinase	2.51e-15	CG (complex)	complex	1.09e-05
dextrorphan	chemical - endogenous mammalian	0.0188	MUSK	kinase	0.0166	AFM	other	0.000802	E. coli serotype 0127B8 lipopolysaccharide	chemical - endogenous non-mammalian	0.0284	5-methyltetrahydrofolic acid	chemical - endogenous mammalian	9.82e-06	lactic acid	chemical - endogenous mammalian	0.00247	trovafloxacin	chemical drug	2.59e-15	DDIT3	transcription regulator	1.15e-05
FUS-ERG	fusion gene/product	0.0188	FRK	kinase	0.0166	zopolrestat	chemical drug	0.000802	NKX2-2-AS1	other	0.0291	hydrogen peroxide	chemical - endogenous mammalian	1.01e-05	mifepristone	chemical drug	0.00248	NRAS	enzyme	3.42e-15	CBX7	other	1.16e-05
EWSR1-ERG	fusion gene/product	0.0188	COX6A2	enzyme	0.0166	(S)-2-((6Z,15Z)-20- hydroxyicosa-6,15-dienamido)succinate	chemical reagent	0.000802	ASXL1	transcription regulator	0.0291	decitabine	chemical drug	1.01e-05	DCAF13	other	0.00249	metformin	chemical drug	4.23e-15	HSF1	transcription regulator	1.18e-05
KMT2A-MLLT1	fusion gene/product	0.0188	RSAD2	enzyme	0.0166	EWSR1-WT1	fusion gene/product	0.000802	LG100268	chemical reagent	0.0291	mono-(2-ethylhexyl)phthalate	chemical toxicant	1.05e-05	diclofenac	chemical drug	0.00251	oblimersen	biologic drug	5.27e-15	APC	enzyme	1.2e-05
d(CH2)5-Tyr(Me)(2)-Thr(4)-Orn(8)-desGly(NH2)(9)-vasotocin	chemical reagent	0.0188	10,12-tricosadiynoic acid	chemical reagent	0.0166	androstenol	chemical reagent	0.000802	PPARGC1B	transcription regulator	0.0292	PPARA	ligand-dependent nuclear receptor	1.08e-05	brefeldin A	chemical - endogenous non-mammalian	0.00256	rosiglitazone	chemical drug	5.4e-15	herbimycin	chemical drug	1.22e-05
ferricyanide	chemical reagent	0.0188	afamelanotide	biologic drug	0.0166	EP300	transcription regulator	0.000867	ESR1	ligand-dependent nuclear receptor	0.0293	CDKN1C	other	1.11e-05	AICAR	chemical - endogenous mammalian	0.00256	AKT (family)	group	5.53e-15	TGFB3	growth factor	1.23e-05
dimethyl sulfoxide	chemical drug	0.0195	heroin	chemical drug	0.0166	eltrombopag	chemical drug	0.000867	miR-132-3p (and other miRNAs w/seed AACAGUC)	mature microRNA	0.0294	GW3965	chemical reagent	1.12e-05	GABA	chemical - endogenous mammalian	0.00259	IL5	cytokine	5.76e-15	NFKB1	transcription regulator	1.28e-05
HTT	transcription regulator	0.0195	PPARA/RXRA (complex)	complex	0.0168	27-hydroxycholesterol	chemical - endogenous mammalian	0.000867	MAPKAP1	other	0.0294	SMOC2	other	1.13e-05	ILK	kinase	0.00261	YAP1	transcription regulator	6.1e-15	lactic acid	chemical - endogenous mammalian	1.31e-05
ACTIVIN (family)	group	0.0197	PCK1	kinase	0.0168	glucocorticoid	chemical drug	0.000883	ID2	transcription regulator	0.0296	SPTBN1	other	1.13e-05	PIM2	kinase	0.00264	F7	peptidase	6.46e-15	IGE (complex)	complex	1.33e-05
EPO	cytokine	0.0198	DBI	other	0.0168	PCK1	kinase	0.000887	UCHL3	peptidase	0.0304	GEBR-7b	chemical reagent	1.25e-05	NELFE	other	0.00264	SASH1	other	6.89e-15	SP600125	chemical drug	1.33e-05
MAPK11	kinase	0.0202	DGAT1	enzyme	0.0168	DGAT1	enzyme	0.000887	SOX9	transcription regulator	0.0306	cucurbitacin E	chemical - endogenous non-mammalian	1.25e-05	VCP	enzyme	0.00277	IL7	cytokine	6.94e-15	bortezomib	chemical drug	1.42e-05
Rhox5	transcription regulator	0.0202	LMO2	transcription regulator	0.0168	PRKAA1	kinase	0.000891	mir-221 (includes others)	microRNA	0.0309	proTAME	chemical reagent	1.25e-05	ESR1	ligand-dependent nuclear receptor	0.0028	IFN TYPE 1 (family)	group	7.73e-15	PTH	other	1.43e-05
RNF187	enzyme	0.0203	GABA	chemical - endogenous mammalian	0.017	calcitriol	chemical drug	0.000903	SERPINA6	other	0.0314	NR4A1	ligand-dependent nuclear receptor	1.28e-05	CTNNB1	transcription regulator	0.00285	mir-183	microRNA	7.73e-15	APP	other	1.45e-05
MYO6	other	0.0203	SP1	transcription regulator	0.0172	TRIM38	other	0.000934	BRCA1	transcription regulator	0.0314	NTRK1	kinase	1.34e-05	SMYD1	transcription regulator	0.00287	SOCS3	phosphatase	8.18e-15	HIF1A	transcription regulator	1.48e-05
MTF1	transcription regulator	0.0206	SREBF1	transcription regulator	0.0173	INHA	growth factor	0.000934	NTRK2	kinase	0.0315	CDC20	other	1.36e-05	SPI1	transcription regulator	0.00296	LYN	kinase	8.18e-15	NFATC2	transcription regulator	1.48e-05
pictilisib	chemical drug	0.0206	AGMAT	enzyme	0.0174	SERPINA6	other	0.000988	ETV6-RUNX1	fusion gene/product	0.0315	ADRA1D	G-protein coupled receptor	1.36e-05	RPS15	other	0.00314	BCL6	transcription regulator	8.26e-15	kainic acid	chemical toxicant	1.51e-05
CHRM3	G-protein coupled receptor	0.0206	PTN	growth factor	0.0178	SP600125	chemical drug	0.000999	5beta-cholestane-3alpha,7alpha,12alpha,26-tetraol	chemical - endogenous mammalian	0.0316	HNF1A-AS1	other	1.46e-05	salirasib	chemical drug	0.00314	IRAK4	kinase	8.54e-15	THRB	ligand-dependent nuclear receptor	1.58e-05
TBC1D1	other	0.0206	PIM1	kinase	0.0178	phorbol 12,13-didecanoate	chemical toxicant	0.00103	cholestane-3,7,26-triol	chemical - endogenous mammalian	0.0316	TRAP1	enzyme	1.46e-05	ANO1	ion channel	0.00317	imiquimod	chemical drug	1.08e-14	BDNF	growth factor	1.62e-05
MAP1LC3B	other	0.0206	ADIPOQ	other	0.0179	FGF2	growth factor	0.00105	5beta-cholestane-3alpha,7alpha,12alpha,25-tetrol	chemical - endogenous mammalian	0.0316	ZC3H12B	other	1.89e-05	G0S2	other	0.00317	TWIST1	transcription regulator	1.14e-14	CASR	G-protein coupled receptor	1.63e-05
CPT1A	enzyme	0.0206	apatinib	chemical drug	0.0179	STAT3/STAT3 (complex)	complex	0.0011	3,7,12-trihydroxycoprostanic acid	chemical - endogenous mammalian	0.0316	COTI-2	chemical drug	1.89e-05	RBM14	transcription regulator	0.00317	TNFSF13B	cytokine	1.21e-14	TEAD2	transcription regulator	1.84e-05
mesalamine	chemical drug	0.0206	EPO	cytokine	0.0184	APH-1 (family)	group	0.0011	miR-1253 inhibitor	chemical reagent	0.0316	RICTOR	other	2.01e-05	FANCE	other	0.00317	HIF1A	transcription regulator	1.22e-14	FAS	transmembrane receptor	2e-05
estradiol-17beta-benzoate	chemical reagent	0.0206	troglitazone	chemical drug	0.0189	ABCA1	transporter	0.0011	endrin	chemical toxicant	0.0316	valproic acid	chemical drug	2.1e-05	TERF2	transcription regulator	0.00317	KMT2D	transcription regulator	1.22e-14	PDX1	transcription regulator	2e-05
PTEN	phosphatase	0.0211	FLCN	other	0.019	dicarbethoxydihydrocollidine	chemical toxicant	0.00112	guggulu extract	chemical - endogenous non-mammalian	0.0316	NRAS	enzyme	2.18e-05	desmopressin	biologic drug	0.00321	tributyrin	chemical drug	1.3e-14	ZBTB16	transcription regulator	2.01e-05
alpha-ketoglutaramate	chemical - endogenous mammalian	0.0211	CYP1B1	enzyme	0.019	APOE	transporter	0.00113	MGH-CP1	chemical drug	0.0316	NF-Y (complex)	complex	2.29e-05	imatinib	chemical drug	0.00326	CXCL12	cytokine	1.31e-14	BCL2L1	other	2.05e-05
prednisolone	chemical drug	0.0212	SALL4	transcription regulator	0.0191	SPTLC2	enzyme	0.00113	GMNC	other	0.0316	epothilone B	chemical drug	2.37e-05	FOXM1	transcription regulator	0.00338	cyclosporin A	biologic drug	1.41e-14	BCR (complex)	complex	2.1e-05
SOX9	transcription regulator	0.0216	LAS1L	other	0.0192	SFTPA2	other	0.00114	METTL8	enzyme	0.0316	FBXO5	enzyme	2.37e-05	CG (complex)	complex	0.00339	N-[N-(3,5-difluorophenacetyl-L-Ala)]-S-phenylglycine t-butyl ester	chemical - protease inhibitor	1.45e-14	sesamin	chemical - endogenous non-mammalian	2.11e-05
calcitriol	chemical drug	0.0222	CLIC1	ion channel	0.0192	CYP4A11	enzyme	0.00114	PHOSPHO1	enzyme	0.0316	JQ1	chemical reagent	2.38e-05	CDKN1A	kinase	0.00346	emactuzumab	biologic drug	1.54e-14	Bay 11-7082	chemical - kinase inhibitor	2.13e-05
TFE3	transcription regulator	0.0223	HMOX2	enzyme	0.0192	JPH1	other	0.00114	TMEM107	other	0.0316	IOX2	chemical reagent	2.4e-05	Siglecf	other	0.00352	hydrogen peroxide	chemical - endogenous mammalian	1.75e-14	STAT6	transcription regulator	2.18e-05
FSHR	G-protein coupled receptor	0.0224	CX3CL1	cytokine	0.0192	DUSP9	phosphatase	0.00114	FKRP	enzyme	0.0316	GW9662	chemical reagent	2.43e-05	FKBP5	enzyme	0.00352	SERPINE1	other	1.88e-14	THZ1	chemical drug	2.21e-05
miR-125b-5p (and other miRNAs w/seed CCCUGAG)	mature microRNA	0.0227	NR1H4	ligand-dependent nuclear receptor	0.0192	THRSP	other	0.00114	PTTG3P	other	0.0316	ADRA1A	G-protein coupled receptor	2.51e-05	NTRK1	kinase	0.00353	topotecan	chemical drug	2.05e-14	decitabine	chemical drug	2.22e-05
SYK	kinase	0.0227	EGF	growth factor	0.0194	JNJ-39933673	chemical reagent	0.00114	masitinib	chemical drug	0.0316	TPH1	enzyme	2.54e-05	EFNA1	other	0.00374	RELB	transcription regulator	2.05e-14	TCR (complex)	complex	2.22e-05
AR	ligand-dependent nuclear receptor	0.0233	FAM117B	other	0.0195	miR-30c-5p (and other miRNAs w/seed GUAAACA)	mature microRNA	0.00116	H3	other	0.0316	TAL1	transcription regulator	2.59e-05	CLUH	translation regulator	0.00375	POU5F1	transcription regulator	2.34e-14	TNFSF11	cytokine	2.29e-05
NGEF	other	0.0233	miR-483-3p (miRNAs w/seed CACUCCU)	mature microRNA	0.0196	Prl	other	0.0012	FGF20	growth factor	0.0316	8-bromo-cAMP	chemical reagent	2.64e-05	methyl pyruvate	chemical reagent	0.00386	CD276	other	2.34e-14	geldanamycin	chemical drug	2.29e-05
PI3K (family)	group	0.0235	TRIB3	kinase	0.0196	BRAF	kinase	0.00121	STAM	other	0.0316	EIF4E	translation regulator	2.74e-05	CORO6	other	0.00386	prexasertib	chemical drug	2.34e-14	HMGB1	transcription regulator	2.29e-05
HLX	transcription regulator	0.0238	CXCL10	cytokine	0.0199	HMGN1	transcription regulator	0.00122	miR-101-5p (miRNAs w/seed AGUUAUC)	mature microRNA	0.0316	HDAC3	transcription regulator	2.87e-05	NU-7026	chemical drug	0.00386	STAT5A	transcription regulator	2.55e-14	OSM	cytokine	2.34e-05
H3c10	other	0.0241	MAILR	other	0.0199	miR-335-3p (miRNAs w/seed UUUUCAU)	mature microRNA	0.00122	miR-3189-3p (miRNAs w/seed CCUUGGG)	mature microRNA	0.0316	TNFSF13	cytokine	2.87e-05	NBR2	other	0.00386	NFKB1-RELA (complex)	complex	2.64e-14	ARNT	transcription regulator	2.34e-05
PTGER1	G-protein coupled receptor	0.0241	NCOA1	transcription regulator	0.02	PRKDC	kinase	0.00127	mir-1207	microRNA	0.0316	miR-24-3p (and other miRNAs w/seed GGCUCAG)	mature microRNA	2.87e-05	CDC25B	phosphatase	0.00386	CYTOKINE (family)	group	2.96e-14	DUSP1	phosphatase	2.34e-05
PRL	cytokine	0.0241	RHO	G-protein coupled receptor	0.0203	SLC27A2	transporter	0.00127	mir-504	microRNA	0.0316	ST1926	chemical drug	2.96e-05	mir-216 (includes others)	microRNA	0.00386	HMG20A	transcription regulator	3.16e-14	CFI-402257	chemical drug	2.36e-05
PNPLA2	enzyme	0.0243	POR	enzyme	0.021	SPDEF	transcription regulator	0.00127	mir-3473 (includes others)	microRNA	0.0316	10E,12Z-octadecadienoic acid	chemical - endogenous mammalian	2.96e-05	miR-5586-5p (miRNAs w/seed AUCCAGC)	mature microRNA	0.00386	QKI	transcription regulator	3.16e-14	AZD0156	chemical drug	2.38e-05
FOXP1	transcription regulator	0.0243	TP63	transcription regulator	0.021	TWF1	kinase	0.00127	EDF1	transcription regulator	0.0316	VH032	chemical reagent	3.02e-05	HIF1A-AS3	other	0.00386	EP300	transcription regulator	3.66e-14	copper	chemical - endogenous mammalian	2.38e-05
histamine	chemical - endogenous mammalian	0.0253	LDB1	transcription regulator	0.0212	CBX5	transcription regulator	0.00129	CUDC 101	chemical drug	0.0316	let-7a-5p (and other miRNAs w/seed GAGGUAG)	mature microRNA	3.03e-05	CaCCinh-A01	chemical reagent	0.00386	IFNLR1	transmembrane receptor	3.92e-14	AKT (family)	group	2.42e-05
PITX2	transcription regulator	0.0254	PPARD	ligand-dependent nuclear receptor	0.0213	RELA	transcription regulator	0.00132	SYNJ2BP	other	0.0316	ADRB (family)	group	3.12e-05	5-iodo-6-amino-1,2-benzopyrone	chemical reagent	0.00386	HMGXB4	other	4.19e-14	RELA	transcription regulator	2.45e-05
naloxone	chemical drug	0.0258	nelfinavir	chemical drug	0.0214	PLAG1	transcription regulator	0.00135	SLC12A5	transporter	0.0316	PURPL	other	3.29e-05	(-)-isoproterenol	chemical drug	0.00386	EZH2	transcription regulator	4.28e-14	IGF1R	transmembrane receptor	2.55e-05
NLRX1	other	0.0263	ATF4	transcription regulator	0.0217	taurochenodeoxycholate	chemical - endogenous mammalian	0.00138	PNKP	kinase	0.0316	PSME3	peptidase	3.29e-05	AGT	growth factor	0.00394	TLR2	transmembrane receptor	4.63e-14	IL1A	cytokine	2.56e-05
HNF4A	transcription regulator	0.0264	SND1	transcription regulator	0.0217	NTRK1	kinase	0.00142	OTC	enzyme	0.0316	TIP60 (complex)	complex	3.33e-05	mir-21 (includes others)	microRNA	0.004	IL17F	cytokine	4.86e-14	deferoxamine	chemical drug	2.57e-05
RANBP3L	other	0.0265	PIK3C3	kinase	0.0218	INSIG1	other	0.00142	TUBB3	other	0.0316	WTAP	other	3.46e-05	ZAP70	kinase	0.00409	STK11	kinase	5.23e-14	doxorubicin	chemical drug	2.61e-05
IL1B	cytokine	0.0265	PGR	ligand-dependent nuclear receptor	0.022	SLC30A7	transporter	0.00143	TM7SF2	enzyme	0.0316	FOXP3	transcription regulator	3.47e-05	EFNA2	kinase	0.00409	TERT	enzyme	5.34e-14	INSULIN (family)	group	2.64e-05
CDKN1A	kinase	0.0275	ACSL4	enzyme	0.0222	bilirubin	chemical - endogenous mammalian	0.00143	PRPH2	transmembrane receptor	0.0316	OSMI-1	chemical reagent	3.77e-05	RBPJ	transcription regulator	0.00409	VE-821	chemical reagent	5.42e-14	TEAD3	transcription regulator	2.7e-05
GPRC6A	G-protein coupled receptor	0.0277	TRIM65	enzyme	0.0226	NORAD	other	0.00143	EVC	other	0.0316	TP73	transcription regulator	3.93e-05	miR-291a-3p (and other miRNAs w/seed AAGUGCU)	mature microRNA	0.00414	ISGF3 (complex)	complex	6.22e-14	FGF8	growth factor	2.81e-05
FH	enzyme	0.0277	ACIN1	enzyme	0.0226	FAS	transmembrane receptor	0.00145	INTU	other	0.0316	CG (complex)	complex	4.03e-05	BAHCC1	other	0.00419	IMMT	other	6.47e-14	MET	kinase	2.83e-05
FOXD1	transcription regulator	0.0277	STRA6	transporter	0.0226	THRB	ligand-dependent nuclear receptor	0.00147	KCNK15-AS1	other	0.0316	KLK4	peptidase	4.47e-05	COMMD1	transporter	0.00419	FN1	other	6.52e-14	bisindolylmaleimide I	chemical drug	2.86e-05
8-hydroxy-2-(di-n-propylamino)tetralin	chemical reagent	0.0277	phytanic acid	chemical - endogenous mammalian	0.0226	bisphenol A	chemical - endogenous mammalian	0.00147	KRT7-AS	other	0.0316	4-nitroquinoline-1-oxide	chemical toxicant	4.66e-05	VCAN	other	0.0042	bucladesine	chemical toxicant	8.2e-14	EGR1	transcription regulator	2.9e-05
beta-1,3-glucan	chemical drug	0.0277	KLF11	transcription regulator	0.0228	T3/TR/RXR (complex)	complex	0.0015	LNCRNA-ATB	other	0.0316	PDM2	chemical reagent	4.93e-05	trichostatin A	chemical drug	0.00427	RAS (family)	group	8.8e-14	WNT5A	growth factor	2.97e-05
Cd2+	chemical toxicant	0.0277	SLC30A7	transporter	0.0232	PTN	growth factor	0.0015	fascaplysin	chemical drug	0.0316	DARS2	enzyme	4.93e-05	miR-199a-3p (and other miRNAs w/seed CAGUAGU)	mature microRNA	0.00436	methylnitronitrosoguanidine	chemical toxicant	9.19e-14	EIF4G2	translation regulator	3e-05
MECOM	transcription regulator	0.0278	cerulenin	chemical drug	0.0232	U0126	chemical drug	0.0015	2-phenylacetylenesulfonamide	chemical reagent	0.0316	CLK3	kinase	4.93e-05	BNIP3L	other	0.00445	HAVCR1	other	9.28e-14	EPHX2	enzyme	3e-05
HEY1	transcription regulator	0.0278	leupeptin	chemical - protease inhibitor	0.0232	glycodeoxycholic acid	chemical - endogenous mammalian	0.00151	3alpha,7alpha-dihydroxy-5beta-cholestanic acid	chemical - endogenous mammalian	0.0316	CDK3	kinase	4.93e-05	GATA1	transcription regulator	0.00449	aldesleukin	biologic drug	9.6e-14	AXIN1	other	3e-05
metronidazole	chemical drug	0.0281	AGT	growth factor	0.0237	SFTPA1	other	0.00151	glycoconjugate	chemical - other	0.0316	ZC3H13	other	4.93e-05	GSKJ4	chemical reagent	0.0045	TP73	transcription regulator	1.03e-13	TET2	enzyme	3.02e-05
HNF1A	transcription regulator	0.0295	metribolone	chemical reagent	0.0238	RAF1	kinase	0.00154	PPP4R3B	other	0.0327	TP63	transcription regulator	4.98e-05	AR	ligand-dependent nuclear receptor	0.00456	S100A8	other	1.2e-13	oblimersen	biologic drug	3.05e-05
butyric acid	chemical - endogenous mammalian	0.0296	gentamicin	chemical drug	0.024	VEGF (family)	group	0.00156	PHLPP2	enzyme	0.0327	PKM	kinase	5.26e-05	tetradecanoylphorbol acetate	chemical drug	0.00457	MFGE8	other	1.27e-13	DCN	other	3.05e-05
SMAD7	transcription regulator	0.0304	CX3CR1	G-protein coupled receptor	0.0241	LDLR	transporter	0.00158	MAML1	transcription regulator	0.0327	ALKBH5	enzyme	5.38e-05	aldesleukin	biologic drug	0.00462	ACKR2	G-protein coupled receptor	1.33e-13	lactacystin	chemical - protease inhibitor	3.06e-05
CREB1	transcription regulator	0.031	PPAR (family)	group	0.0242	ZNF106	other	0.00161	latrunculin B	chemical reagent	0.0327	LINC01139	other	5.45e-05	TYK2	kinase	0.00469	SP4	transcription regulator	1.33e-13	5-fluorouracil	chemical drug	3.06e-05
SLC35D3	transporter	0.0316	sterol	chemical - endogenous mammalian	0.0242	glycocholic acid	chemical - endogenous mammalian	0.00164	1-(carboxymethylthio)tetradecane	chemical drug	0.0327	alpha-santalol	chemical reagent	5.45e-05	CDC42	enzyme	0.00469	SP1	transcription regulator	1.37e-13	T-5224	chemical reagent	3.07e-05
RALA	enzyme	0.0316	trichostatin A	chemical drug	0.0248	LAS1L	other	0.00165	NFU1	other	0.0328	EWSR1	other	5.55e-05	NONO	transcription regulator	0.00473	CEBPB	transcription regulator	1.69e-13	AHCY	enzyme	3.08e-05
mirtazapine	chemical drug	0.0316	KDM3A	transcription regulator	0.0252	BAPTA-AM	chemical reagent	0.00165	SUMO2	enzyme	0.0328	CYCLIN E (family)	group	5.95e-05	RBM39	transcription regulator	0.00482	lactacystin	chemical - protease inhibitor	1.77e-13	CHGA	other	3.13e-05
zeranol	chemical - endogenous mammalian	0.0316	FOXA3	transcription regulator	0.0252	LUCAT1	other	0.00166	taurochenodeoxycholate	chemical - endogenous mammalian	0.0332	MXI1	transcription regulator	5.95e-05	phenylbutazone	chemical drug	0.00483	ESR2	ligand-dependent nuclear receptor	1.95e-13	CDON	other	3.13e-05
TRIM71	enzyme	0.0321	SIN3A	transcription regulator	0.0254	FECH	enzyme	0.00166	IGF2BP3	translation regulator	0.0336	SRSF3	other	5.95e-05	EFNA4	kinase	0.00484	IFNE	cytokine	1.96e-13	MAP2K1	kinase	3.42e-05
PHF6	transcription regulator	0.0321	OGA	enzyme	0.0255	ketoconazole	chemical drug	0.00166	PTEN	phosphatase	0.0345	TRRAP	transcription regulator	5.95e-05	TNIK	kinase	0.00484	DOCK8	other	2.03e-13	BMP2	growth factor	3.42e-05
IL20	cytokine	0.0321	tretinoin	chemical drug	0.0256	ramipril	chemical drug	0.00166	columbamine	chemical - endogenous non-mammalian	0.0347	NB73	chemical reagent	6.4e-05	PSMB11	peptidase	0.00494	AIRE	transcription regulator	2.04e-13	CDK19	kinase	3.54e-05
PPARA	ligand-dependent nuclear receptor	0.0328	FGF21	growth factor	0.0256	INTS11	enzyme	0.00168	testosterone	chemical - endogenous mammalian	0.0351	D-glucose	chemical - endogenous mammalian	6.46e-05	AZ-1	chemical - protease inhibitor	0.00495	CSF (family)	group	2.18e-13	MRTFB	transcription regulator	3.56e-05
NTRK1	kinase	0.0333	CARM1	enzyme	0.0256	PPP2R5D	phosphatase	0.00168	3-deoxy-2-octulosonic acid(2)-lipid A	chemical - endogenous non-mammalian	0.0362	AR	ligand-dependent nuclear receptor	7.19e-05	FGFR4	kinase	0.00495	tyrphostin AG490	chemical drug	2.18e-13	dexamethasone phosphate	chemical drug	3.74e-05
PIM1	kinase	0.0338	T-5224	chemical reagent	0.0257	ARHGAP5	enzyme	0.00168	PROM1	other	0.0362	GCN2iB	chemical drug	7.41e-05	CSF1	cytokine	0.00501	cantharidin	chemical drug	2.47e-13	TNFAIP8	other	3.74e-05
NOTCH1	transcription regulator	0.0339	TP73	transcription regulator	0.0259	SLC2A2	transporter	0.00168	pomalidomide	chemical drug	0.0362	MAX	transcription regulator	7.41e-05	SETD1A	ion channel	0.00504	decitabine	chemical drug	2.54e-13	indican	chemical - endogenous mammalian	3.79e-05
BSCL2	other	0.0342	ST6GAL1	enzyme	0.0268	CITCO	chemical reagent	0.00168	lapatinib	chemical drug	0.0367	daporinad	chemical drug	7.51e-05	E2F8	transcription regulator	0.00504	JAK2	kinase	2.56e-13	SELP	transmembrane receptor	3.79e-05
NRG2	growth factor	0.0342	octreotide	biologic drug	0.0268	tolbutamide	chemical drug	0.00168	AR	ligand-dependent nuclear receptor	0.0375	CCND3	kinase	7.78e-05	GTF2F2	transcription regulator	0.00504	tripterine	chemical - endogenous non-mammalian	2.84e-13	tetrabromobisphenol A	chemical toxicant	3.86e-05
nitrofen	chemical toxicant	0.0344	N-(1-carbamoyl-2-phenyl-ethyl) butyramide	chemical reagent	0.0269	trigonelline	chemical - endogenous mammalian	0.00168	TNF	cytokine	0.038	MLXIPL	transcription regulator	8.24e-05	miR-431-5p (and other miRNAs w/seed GUCUUGC)	mature microRNA	0.00504	SMAD4	transcription regulator	3.13e-13	paraquat	chemical toxicant	4.06e-05
LHCGR	G-protein coupled receptor	0.0344	miR-486-5p (and other miRNAs w/seed CCUGUAC)	mature microRNA	0.0269	NR1H (family)	group	0.00168	SETD2	enzyme	0.0389	TIAM1	other	8.41e-05	NPAS2	transcription regulator	0.00504	PCSK9	peptidase	3.45e-13	SPINDOC	other	4.22e-05
PCMT1	enzyme	0.0344	PLA2G2A	enzyme	0.0269	benzo(a)pyrene	chemical toxicant	0.00171	AKT (family)	group	0.0391	RUVBL2	transcription regulator	8.41e-05	adiporon	chemical reagent	0.00504	TNFRSF1A	transmembrane receptor	3.5e-13	trichloroethylene	chemical toxicant	4.33e-05
SNAI2	transcription regulator	0.0344	PCYT2	enzyme	0.0269	PPP3CA	phosphatase	0.00174	MBNL1	other	0.0398	7-(4-fluorobenzylamino)-1,3,4,8-tetrahydropyrrolo[4,3,2-de]quinolin-8(1H)-one	chemical reagent	8.41e-05	TFAM	transcription regulator	0.00526	BRD4	kinase	3.54e-13	benzene	chemical toxicant	4.33e-05
ammonium	chemical - endogenous mammalian	0.0354	acyclic retinoid	chemical drug	0.0269	MLI-2	chemical reagent	0.00177	DLX2	transcription regulator	0.0398	metribolone	chemical reagent	8.68e-05	NFKB (complex)	complex	0.0053	NLRX1	other	3.65e-13	PGF	growth factor	4.4e-05
THRAP3	transcription regulator	0.0357	calcitriol	chemical drug	0.0271	ARID1A	transcription regulator	0.00178	miR-494-3p (miRNAs w/seed GAAACAU)	mature microRNA	0.0398	phorbol 12,13-dibutyrate	chemical - endogenous non-mammalian	9.26e-05	LY294002	chemical drug	0.00537	tofacitinib	chemical drug	3.99e-13	fenretinide	chemical drug	4.5e-05
NREP	other	0.0357	HEDGEHOG (family)	group	0.0273	PAX3	transcription regulator	0.00178	RFX3	transcription regulator	0.0398	RUVBL1	transcription regulator	0.0001	STK11	kinase	0.00539	SAFB	other	4.08e-13	morphine	chemical drug	4.55e-05
GW 6471	chemical reagent	0.0357	KLF1	transcription regulator	0.0273	FURIN	peptidase	0.00181	sodium arsenate	chemical toxicant	0.0398	NAE1	enzyme	0.0001	gemcitabine	chemical drug	0.00545	TNFRSF8	transmembrane receptor	4.2e-13	STAT1/3/5 DIMER (complex)	complex	4.61e-05
UBA3	enzyme	0.0357	TERC	other	0.0273	beta-carotene	chemical - endogenous mammalian	0.00181	ROR1	kinase	0.0409	IGF2BP1	translation regulator	0.000101	fluticasone propionate	chemical drug	0.00547	IL12B	cytokine	4.47e-13	CCND1	transcription regulator	4.71e-05
BHLHE41	transcription regulator	0.0357	epicatechin	chemical drug	0.0275	BRD4	kinase	0.00183	CUL4B	other	0.0409	TK1	kinase	0.000104	IND S7	chemical - kinase inhibitor	0.00551	mycophenolic acid	chemical drug	4.53e-13	TGFB2	growth factor	4.8e-05
glyburide	chemical drug	0.0357	tetrachlorodibenzodioxin	chemical toxicant	0.0283	IRF2	transcription regulator	0.00184	oleic acid	chemical - endogenous mammalian	0.0416	OVA-8	chemical reagent	0.000115	arimoclomol	chemical drug	0.00589	IL3	cytokine	5.25e-13	LTA	cytokine	4.84e-05
copper sulfate	chemical drug	0.0357	IDH1	enzyme	0.0287	STAT5B	transcription regulator	0.00186	EGLN2	enzyme	0.042	WAKMAR1	other	0.00012	TRIB3	kinase	0.00589	TNFAIP3	enzyme	5.62e-13	naringenin	chemical - endogenous non-mammalian	4.84e-05
D-alpha-hydroxyglutarate	chemical - endogenous mammalian	0.0359	TFE3	transcription regulator	0.0287	PPAR (family)	group	0.00192	L-cystine	chemical - endogenous mammalian	0.042	CDK12	kinase	0.000121	IFNE	cytokine	0.00589	progesterone	chemical - endogenous mammalian	5.79e-13	nelfinavir	chemical drug	4.93e-05
SP1	transcription regulator	0.0359	EGR3	transcription regulator	0.0289	SEMA7A	transmembrane receptor	0.00192	VPC-220010	chemical reagent	0.0431	MRPL35	other	0.000121	EFNA3	kinase	0.00589	IFIH1	enzyme	5.83e-13	nicotine	chemical drug	5.16e-05
rosiglitazone	chemical drug	0.036	FGFR2	kinase	0.0289	arsenic	chemical toxicant	0.00192	HEDGEHOG (family)	group	0.0431	AZD7762	chemical drug	0.000121	ammonium	chemical - endogenous mammalian	0.00601	ziritaxestat	chemical drug	5.83e-13	IL12 (complex)	complex	5.29e-05
SIX1	transcription regulator	0.0367	BMP6	growth factor	0.0289	miR-199a-5p (and other miRNAs w/seed CCAGUGU)	mature microRNA	0.00193	DHX9	enzyme	0.0431	RAP1GDS1	other	0.000121	echinomycin	chemical drug	0.00618	mir-96	microRNA	6.67e-13	CDCA8	other	5.39e-05
LMX1B	transcription regulator	0.0368	EHMT2	enzyme	0.0289	SOS (family)	group	0.00195	CDC42	enzyme	0.0432	CCNI	other	0.000121	sapanisertib	chemical drug	0.00618	5-azacytidine	chemical drug	6.7e-13	actinomycin D	biologic drug	5.4e-05
HSD11B1	enzyme	0.0368	SLC11A1	transporter	0.0295	lactacystin	chemical - protease inhibitor	0.00195	NAE1	enzyme	0.0435	CDC27	other	0.000121	Orai1	other	0.00624	TLR (family)	group	7.32e-13	ALB	transporter	5.41e-05
CIDEC	other	0.0368	KCTD1	transcription regulator	0.0295	LEPR	transmembrane receptor	0.00201	HOXD3	transcription regulator	0.0435	HOXD12	transcription regulator	0.000121	ursolic acid	chemical drug	0.00624	CAMP	other	8.89e-13	MIR31HG	other	5.63e-05
gentamicin	chemical drug	0.0371	LTBP4	growth factor	0.0295	SOAT1	enzyme	0.00201	PPP4R3A	other	0.0435	floxuridine	chemical drug	0.000121	AGMAT	enzyme	0.00626	CERK	kinase	9.76e-13	S-(2,3-bispalmitoyloxypropyl)-cysteine-GDPKHPKSF	chemical reagent	5.63e-05
guanosine	chemical - endogenous mammalian	0.0373	ACSL1	enzyme	0.0295	HNF4G	transcription regulator	0.00203	EMD	other	0.0435	TAF1D	other	0.000124	MEL S3	chemical - kinase inhibitor	0.00626	2'3'-cyclic guanosine monophosphate-adenosine monophosphate	chemical - endogenous mammalian	9.8e-13	pyrrolidine dithiocarbamate	chemical reagent	5.68e-05
eleutherococcus senticosus extract	chemical drug	0.0373	NNMT	enzyme	0.0295	MED13	transcription regulator	0.00203	laduviglusib	chemical drug	0.0436	miR-192-5p (and other miRNAs w/seed UGACCUA)	mature microRNA	0.000124	dichlorovinylcysteine	chemical toxicant	0.00626	miR-199a-5p (and other miRNAs w/seed CCAGUGU)	mature microRNA	1.01e-12	NFAT (family)	group	5.73e-05
GNAQ/11 (family)	group	0.0373	ECE1	peptidase	0.0295	TSC1	other	0.00208	TBX2	transcription regulator	0.0452	AURKB	kinase	0.000127	P38 SAPK (family)	group	0.00632	IL1R (family)	group	1.14e-12	AREG	growth factor	5.73e-05
levistilide A	chemical drug	0.0373	ANK3	other	0.0295	captopril	chemical drug	0.00209	fish oils	chemical drug	0.0453	USP1	peptidase	0.000127	MICU1	other	0.00632	temozolomide	chemical drug	1.14e-12	NCOA3	transcription regulator	5.73e-05
2-methoxycinnamaldehyde	chemical - endogenous non-mammalian	0.0373	TGIF2	transcription regulator	0.0295	nifedipine	chemical drug	0.00209	UBE2I	enzyme	0.0453	topotecan	chemical drug	0.000127	PORCN	enzyme	0.00632	N-ethyl-N-nitrosourea	chemical toxicant	1.14e-12	PSEN1	peptidase	5.74e-05
25-hydroxyvitamin D	chemical drug	0.0373	GABBR2	G-protein coupled receptor	0.0295	aldosterone	chemical - endogenous mammalian	0.00214	MAP4K4	kinase	0.0458	CARM1	enzyme	0.000134	CLDN5	other	0.00632	HIVEP1	transcription regulator	1.16e-12	dihydrotestosterone	chemical - endogenous mammalian	5.8e-05
butenolide	chemical - endogenous non-mammalian	0.0373	ELAVL3	other	0.0295	NCOA/NR1I2/RXRA (complex)	complex	0.00216	EGLN (family)	group	0.0467	diphenyleneiodonium	chemical drug	0.000135	carotuximab	biologic drug	0.00632	MAPK9	kinase	1.17e-12	GJA1	transporter	5.85e-05
VAX1	transcription regulator	0.0373	TBL1XR1	transcription regulator	0.0295	GPR151	G-protein coupled receptor	0.00216	IDH1	enzyme	0.0469	troglitazone	chemical drug	0.000138	CYCS	enzyme	0.00632	tipiracil	chemical drug	1.21e-12	ARRB1	transcription regulator	5.85e-05
IRF2BPL	enzyme	0.0373	CPI169	chemical reagent	0.0295	ZNF202	transcription regulator	0.00216	3-aminoisobutanoate	chemical - endogenous mammalian	0.047	HSPB8	kinase	0.000141	TAL1	transcription regulator	0.00638	OSCAR	other	1.22e-12	TLR7/8 (family)	group	5.85e-05
DPP9	peptidase	0.0373	lanreotide	biologic drug	0.0295	vitamin K2	chemical drug	0.00216	DIAP (family)	group	0.047	butyric acid	chemical - endogenous mammalian	0.000142	SKIC2	enzyme	0.00647	VCP	enzyme	1.3e-12	RETNLB	other	5.89e-05
UBE2W	enzyme	0.0373	fish oils	chemical drug	0.0295	SIX2	transcription regulator	0.00218	GDP	chemical - endogenous mammalian	0.047	HRAS	enzyme	0.000158	CHROMR	other	0.00654	HRAS	enzyme	1.39e-12	HCAR1	G-protein coupled receptor	6.02e-05
ATP6V0A1	transporter	0.0373	LHX1	transcription regulator	0.0295	estrogen	chemical drug	0.00219	enoxaparin	chemical drug	0.047	EED226	chemical reagent	0.000159	topotecan	chemical drug	0.00655	IFNK	cytokine	1.48e-12	ZEB1	transcription regulator	6.06e-05
SLC33A1	transporter	0.0373	AKT3	kinase	0.0296	CDC42	enzyme	0.00222	EPH-116	chemical reagent	0.047	TXNIP	other	0.00016	HELLS	enzyme	0.00659	PARP9	enzyme	1.48e-12	CBX5	transcription regulator	6.06e-05
LMAN1	other	0.0373	EXT1	enzyme	0.0296	AGN194204	chemical drug	0.00228	LINC02905	other	0.047	GATAD2B	transcription regulator	0.000166	ID2	transcription regulator	0.00661	TP53COR1	other	1.49e-12	LMNA	other	6.29e-05
FUZ	other	0.0373	WAKMAR1	other	0.0296	NPC1L1	transporter	0.00234	PTCHD4	other	0.047	CA9	enzyme	0.000166	fulvestrant	chemical drug	0.00672	bee venom	chemical - endogenous non-mammalian	1.54e-12	ELK1	transcription regulator	6.42e-05
WDR1	other	0.0373	NCOR2	transcription regulator	0.0304	GPAT4	enzyme	0.00234	RPS7	other	0.047	docetaxel	chemical drug	0.000173	lactacystin	chemical - protease inhibitor	0.00674	RNA POLYMERASE II (complex)	complex	1.56e-12	PP1	chemical drug	6.7e-05
ATP2C1	transporter	0.0373	NR1H2	ligand-dependent nuclear receptor	0.0304	clomipramine	chemical drug	0.00234	SAMSN1	other	0.047	FZR1	kinase	0.000176	5-azacytidine	chemical drug	0.007	thapsigargin	chemical toxicant	1.6e-12	PHACTR1	other	6.7e-05
ZBTB38	transcription regulator	0.0373	NCOA3	transcription regulator	0.0304	tridecanoic acid	chemical - endogenous mammalian	0.00234	LINC01134	other	0.047	MSH3	enzyme	0.000176	OGT	enzyme	0.00701	eprenetapopt	chemical drug	1.61e-12	ETV4	transcription regulator	6.7e-05
DIPK1C	other	0.0373	CFTR	ion channel	0.0304	bile salt	chemical - endogenous mammalian	0.00234	OTUD3	peptidase	0.047	thioacetamide	chemical toxicant	0.000191	P70 S6K (family)	group	0.00708	ATF4	transcription regulator	1.71e-12	pituitary adenylate cyclase-activating polypeptide	biologic drug	6.7e-05
SELENOI	enzyme	0.0373	phenylephrine	chemical drug	0.0304	IRS (family)	group	0.00236	USP46	peptidase	0.047	UBQLN2	other	0.000192	MEG3	other	0.00708	PIK3CA	kinase	1.74e-12	SELPLG	other	6.7e-05
MLXIP	transcription regulator	0.0373	WNT1	cytokine	0.0307	Cma1	peptidase	0.00236	LINC00924	other	0.047	MOS	kinase	0.000198	PRC2 (complex)	complex	0.00708	zeaxanthin dipalmitate	chemical - endogenous non-mammalian	1.77e-12	15-deoxy-delta-12,14 -PGJ 2	chemical - endogenous mammalian	6.71e-05
SSH2	phosphatase	0.0373	AGPAT2	enzyme	0.0309	Mir124a-1hg	other	0.00236	CLPX	enzyme	0.047	NLRP3	enzyme	0.000215	carboplatin	chemical drug	0.00709	MAP2K1	kinase	2.09e-12	FABP3	transporter	6.81e-05
ZNF366	transcription regulator	0.0373	SELENOS	other	0.0309	TMEM208	other	0.00236	GPC6	transmembrane receptor	0.047	MDM2	enzyme	0.000217	Prl	other	0.00714	simvastatin	chemical drug	2.09e-12	MAPT	other	7.12e-05
TBX4	transcription regulator	0.0373	ZNF521	transcription regulator	0.0309	CASQ1	other	0.00236	RPAP3	enzyme	0.047	lipopolysaccharide	chemical drug	0.000231	lenalidomide	chemical drug	0.00729	ERBB2	kinase	2.17e-12	GNAQ	enzyme	7.23e-05
STAT3/5 (family)	group	0.0373	UBD	other	0.0309	GFRA2	transmembrane receptor	0.00236	RNF220	other	0.047	fenofibrate	chemical drug	0.000238	UCHL3	peptidase	0.00735	IGM (complex)	complex	2.23e-12	IL1RN	cytokine	7.34e-05
ACER3	enzyme	0.0373	miR-148a-3p (and other miRNAs w/seed CAGUGCA)	mature microRNA	0.0309	CDX1	transcription regulator	0.00239	USP50	peptidase	0.047	KMT2E	enzyme	0.000238	STAT5A/B (family)	group	0.00738	Ni2+	chemical reagent	2.87e-12	losartan potassium	chemical drug	7.35e-05
NPBWR1	G-protein coupled receptor	0.0373	mir-486 (includes others)	microRNA	0.0309	FGF21	growth factor	0.00244	LUZP1	other	0.047	PFKP	kinase	0.000238	MEL T1	chemical - kinase inhibitor	0.00746	FCGR2A	other	3.12e-12	PRL	cytokine	7.36e-05
RAB11B-AS1	other	0.0373	bis(4-hydroxyphenyl)sulfone	chemical reagent	0.0309	diphtheria toxin	chemical - endogenous non-mammalian	0.00245	CHD1L	enzyme	0.047	MKI67	other	0.000238	PDHA1	enzyme	0.00746	JAK (family)	group	3.35e-12	IL1R (family)	group	7.43e-05
CENPA	other	0.0373	VLDLR	transporter	0.0309	ALPHA CATENIN (family)	group	0.00251	PDCD11	other	0.047	TFDP2	transcription regulator	0.000238	milademetan	chemical drug	0.00746	mitoxantrone	chemical drug	3.35e-12	ETV6-RUNX1	fusion gene/product	7.51e-05
PTGER1/3 (family)	group	0.0373	PDCD4	other	0.0309	DHX9	enzyme	0.00252	16:0 lysophosphatidylcholine	chemical - endogenous mammalian	0.047	eflornithine	chemical drug	0.000241	cyclosporin	biologic drug	0.00746	imatinib	chemical drug	3.36e-12	FUS-DDIT3	fusion gene/product	7.65e-05
naphthol AS-E phosphate	chemical reagent	0.0373	acetyl-L-carnitine	chemical - endogenous mammalian	0.0309	FOXK2	transcription regulator	0.00261	MGMT	enzyme	0.047	digoxin	chemical drug	0.000245	secondhand smoke	chemical toxicant	0.00762	ID3	transcription regulator	3.72e-12	RUNX2	transcription regulator	7.81e-05
FHL1	other	0.0373	sodium arsenate	chemical toxicant	0.0309	COL2A1	other	0.00261	GSTA4	enzyme	0.047	MFAP5	other	0.000245	IFNAR2	transmembrane receptor	0.00774	IFNA4	cytokine	4.14e-12	vismodegib	chemical drug	8.23e-05
abiraterone	chemical drug	0.0373	ESRRG	ligand-dependent nuclear receptor	0.0309	epicatechin	chemical drug	0.00264	PLD3	enzyme	0.047	ammonium	chemical - endogenous mammalian	0.000251	VIM	other	0.00774	bleomycin	biologic drug	4.14e-12	miR-374b-5p (and other miRNAs w/seed UAUAAUA)	mature microRNA	8.3e-05
MED23	transcription regulator	0.0373	HUWE1	transcription regulator	0.0319	LDB1	transcription regulator	0.00268	DPEP1	peptidase	0.047	alvocidib	chemical drug	0.000263	KIN001-043	chemical drug	0.00774	UBR5	enzyme	4.16e-12	SPINT1	other	8.3e-05
PCBD2	enzyme	0.0373	STAT4	transcription regulator	0.0323	SOX4	transcription regulator	0.00279	LYPLAL1-DT	other	0.047	PDK1	kinase	0.000265	puromycin aminonucleoside	chemical reagent	0.00775	LMO2	transcription regulator	4.42e-12	CCT6A	other	8.34e-05
AKAP1	other	0.0373	HSPB8	kinase	0.0325	promegestone	chemical drug	0.00282	miR-421-3p (and other miRNAs w/seed UCAACAG)	mature microRNA	0.047	PRDM2	transcription regulator	0.000293	USP47	peptidase	0.00796	triptolide	chemical drug	4.66e-12	CREBBP	transcription regulator	8.37e-05
SCG5	other	0.0373	HSPG2	enzyme	0.0325	IDH1	enzyme	0.00283	miR-1207-3p (and other miRNAs w/seed CAGCUGG)	mature microRNA	0.047	INSR	kinase	0.000294	BARX2	transcription regulator	0.00796	NUPR1	transcription regulator	4.76e-12	troglitazone	chemical drug	8.58e-05
CK-666	chemical reagent	0.0373	NRIP1	transcription regulator	0.0329	NKX2-1	transcription regulator	0.00284	mir-1323	microRNA	0.047	Orai1	other	0.000295	selinexor	chemical drug	0.00796	BRCA1	transcription regulator	4.77e-12	ibuprofen	chemical drug	8.71e-05
IPO9	other	0.0373	triamcinolone acetonide	chemical drug	0.033	acetate	chemical - endogenous mammalian	0.00284	EMILIN1	other	0.047	AGN194204	chemical drug	0.000316	KMT2D	transcription regulator	0.00803	EGR1	transcription regulator	4.86e-12	INSR	kinase	8.72e-05
Gm12250	enzyme	0.0373	PSEN1	peptidase	0.0331	RAR (family)	group	0.00289	apitolisib	chemical drug	0.047	BCR-ABL1	fusion gene/product	0.000319	RARA	ligand-dependent nuclear receptor	0.00812	SMPD1	enzyme	5.63e-12	NRAS	enzyme	8.83e-05
Aldh1a7	enzyme	0.0373	BMI1	transcription regulator	0.0334	spironolactone	chemical drug	0.00301	FBXW2	enzyme	0.047	CLCN5	ion channel	0.000323	MEN1	transcription regulator	0.00813	isotretinoin	biologic drug	6.17e-12	FSH (complex)	complex	8.9e-05
methoxamine	chemical drug	0.0373	INHA	growth factor	0.0334	omeprazole	chemical drug	0.00309	RAD50	enzyme	0.047	UNC1999	chemical reagent	0.000323	RXRB	ligand-dependent nuclear receptor	0.00822	arsenic trioxide	chemical drug	8.25e-12	DKK1	growth factor	8.99e-05
U 75302	chemical reagent	0.0373	THZ1	chemical drug	0.0336	KMT2D	transcription regulator	0.00311	MRC2	transmembrane receptor	0.047	lith-O-Asp	chemical reagent	0.000323	3,3'-diindolylmethane	chemical drug	0.00823	KLF4	transcription regulator	8.61e-12	PLK1	kinase	9.09e-05
phenoxybenzamine	chemical drug	0.0373	KDM6A	enzyme	0.0339	THZ1	chemical drug	0.00312	DLST	enzyme	0.047	TYA-018	chemical reagent	0.00034	C1QBP	transcription regulator	0.00845	RAF1	kinase	8.84e-12	SIN3A	transcription regulator	9.09e-05
talarozole	chemical drug	0.0373	FOS	transcription regulator	0.0344	ethanol	chemical - endogenous mammalian	0.00313	PTCRA	other	0.047	ZNF281	transcription regulator	0.000344	tempol	chemical drug	0.00845	USP8-IN-22e	chemical - protease inhibitor	8.88e-12	AKTIP	other	9.76e-05
isoflurophate	chemical drug	0.0373	C18:2 fatty acid	chemical reagent	0.0348	LGALS7	other	0.00315	ABCB11	transporter	0.047	3-nitropropionic acid	chemical toxicant	0.000344	hexamethylene bisacetamide	chemical reagent	0.00845	CSNK1G3	kinase	8.88e-12	acteoside	chemical - endogenous non-mammalian	9.76e-05
cinacalcet	chemical drug	0.0373	garcinoic acid	chemical - endogenous non-mammalian	0.0348	SLC51A	transporter	0.00315	MLF1	other	0.047	sulindac sulfide	chemical drug	0.000352	ERBB2	kinase	0.00863	aspirin	chemical drug	9.29e-12	galactose	chemical - endogenous mammalian	9.76e-05
benzo(a)pyrene-7,8-dione	chemical toxicant	0.0373	11beta-HSD1 inhibitor 10J	chemical reagent	0.0348	XMD1150	chemical drug	0.00315	DCK	kinase	0.047	LY294002	chemical drug	0.000354	NEDD9	other	0.00873	trastuzumab	biologic drug	9.66e-12	TNC	other	9.88e-05
pralnacasan	chemical drug	0.0373	PD-1/PD-L1 inhibitor 3	chemical reagent	0.0348	dextran	chemical drug	0.00315	FIP1L1	other	0.047	lenalidomide	chemical drug	0.000359	AKT (family)	group	0.00876	WT1	transcription regulator	1.04e-11	IFNLR1	transmembrane receptor	9.88e-05
vanillic acid	chemical - endogenous mammalian	0.0373	ProAgio	biologic drug	0.0348	miR-29b-3p (and other miRNAs w/seed AGCACCA)	mature microRNA	0.0032	SOHLH2	transcription regulator	0.047	MNT	transcription regulator	0.000384	IGE (complex)	complex	0.0088	CXCR4	G-protein coupled receptor	1.07e-11	Ro31-8220	chemical drug	9.88e-05
heme arginate	chemical drug	0.0373	ALG10	enzyme	0.0348	NLRX1	other	0.00323	navtemadlin	chemical drug	0.047	MEF2D	transcription regulator	0.000385	NELFCD	other	0.00889	IRAK3	kinase	1.13e-11	bexarotene	chemical drug	9.89e-05
Alocasia cucullata root extract	chemical reagent	0.0373	JD5037	chemical reagent	0.0348	HMGA1	transcription regulator	0.00325	apomine	chemical drug	0.047	PPARGC1A	transcription regulator	0.000405	glutamyl-Se-methylselenocysteine	chemical - endogenous mammalian	0.00889	15-deoxy-delta-12,14 -PGJ 2	chemical - endogenous mammalian	1.18e-11	AR	ligand-dependent nuclear receptor	9.9e-05
quinoline-Val-Asp(OMe)-CH2-OPH	chemical reagent	0.0373	omigapil	chemical drug	0.0348	estradiol-17beta-benzoate	chemical reagent	0.0033	MIR23A/24-2/27A CLUSTER (family)	group	0.047	glucosylceramide (d18:1/16:0)	chemical - endogenous mammalian	0.000409	CBX7	other	0.00892	IGF2BP1	translation regulator	1.24e-11	methylmercury	chemical toxicant	0.0001
luteolin 7-O-beta-D-glucoside	chemical - endogenous non-mammalian	0.0373	PRR5	other	0.0348	LY294002	chemical drug	0.00331	nickel subsulfide	chemical toxicant	0.047	PCM1	other	0.000409	niraparib	chemical drug	0.00892	CDK19	kinase	1.37e-11	IL3	cytokine	0.000101
KT 5926	chemical drug	0.0373	euxanthone	chemical - endogenous non-mammalian	0.0348	mir-802	microRNA	0.00337	Mir23a/b/c	group	0.047	SNRPB	other	0.000409	epoxomicin	chemical - protease inhibitor	0.00892	MAPK14	kinase	1.43e-11	CD28	transmembrane receptor	0.000105
tyrphostin 47	chemical drug	0.0373	ABCA1 inducer compound G	chemical reagent	0.0348	ERK1/2 (family)	group	0.00338	GNE-317	chemical drug	0.047	SENP2	peptidase	0.000409	HMG20A	transcription regulator	0.00906	C5	cytokine	1.53e-11	AGN194204	chemical drug	0.000105
TXNIP	other	0.0376	ABCA1 inducer compound A	chemical reagent	0.0348	carrageenan	chemical drug	0.00341	mir23a/24-2/27a	group	0.047	ZFP91	transcription regulator	0.000423	cadmium chloride	chemical toxicant	0.00906	dexmedetomidine	chemical drug	1.77e-11	cinnamaldehyde	chemical toxicant	0.000106
STAT5A/B (family)	group	0.0379	8-hydroxy-4-methyoxy-1-naphthalene-carboxaldehyde	chemical reagent	0.0348	TET2	enzyme	0.00348	2',5'-dideoxyadenosine	chemical reagent	0.047	AGTRAP	G-protein coupled receptor	0.000423	CCND1	transcription regulator	0.00928	ATF3	transcription regulator	2.16e-11	LDB1	transcription regulator	0.000108
SOS (family)	group	0.0381	mir-152 inhibitor	chemical reagent	0.0348	cyclosporin A	biologic drug	0.00359	stavudine	chemical drug	0.047	PRKAR2B	kinase	0.000423	warburgia ugandensis dimethyl carbonate extract	chemical - endogenous non-mammalian	0.00931	JNK (family)	group	2.27e-11	EWSR1-FLI1	fusion gene/product	0.000114
PRKAG3	kinase	0.0382	G PROTEIN GAMMA (family)	group	0.0348	TCF7	transcription regulator	0.00359	miR-210-3p (miRNAs w/seed UGUGCGU)	mature microRNA	0.0474	IND S7	chemical - kinase inhibitor	0.000423	PLSCR1	transporter	0.00931	ID2	transcription regulator	2.27e-11	CLIC1	ion channel	0.000116
MSTN	growth factor	0.0382	G PROTEIN BETA (family)	group	0.0348	YTHDF1	other	0.00364	miR-130a-3p (and other miRNAs w/seed AGUGCAA)	mature microRNA	0.0474	NFYC	transcription regulator	0.000427	ADIRF-AS1	other	0.00931	lomustine	chemical drug	2.33e-11	miR-30c-5p (and other miRNAs w/seed GUAAACA)	mature microRNA	0.000118
cholecalciferol	chemical - endogenous mammalian	0.0382	carbofuran	chemical toxicant	0.0348	betamethasone	chemical drug	0.00369	ITGA6	transmembrane receptor	0.0474	FOXO1	transcription regulator	0.000444	CEP131	other	0.00931	PTEN	phosphatase	2.37e-11	PELP1	other	0.000119
MAPT	other	0.0383	SREBP1A,1C:NF-Y:GPAM gene	complex	0.0348	FSHB	other	0.00369	AURK (family)	group	0.0476	1,2-dithiole-3-thione	chemical reagent	0.000455	MT-RNR1	other	0.00931	trametinib	chemical drug	2.38e-11	Sb202190	chemical drug	0.000119
camptothecin	chemical drug	0.0388	POU5F1:SOX2:NANOG:EPHA1 gene	complex	0.0348	cyclopropanecarboxylic acid	chemical reagent	0.00371	NRL	transcription regulator	0.0476	AKT1	kinase	0.000466	JADE2	enzyme	0.00931	mir-146 (includes others)	microRNA	2.38e-11	ELAVL1	other	0.00012
GPS2	transcription regulator	0.0394	ATP1B4:SNW1	complex	0.0348	CLIC4	ion channel	0.00376	ANLN	other	0.0476	nickel chloride	chemical toxicant	0.000473	EIF3M	translation regulator	0.00931	NFKB-RELA (complex)	complex	2.43e-11	LMO2	transcription regulator	0.000124
15-epi-lipoxin A4	chemical - endogenous mammalian	0.0399	TP53 Tetramer:RRM2B Gene	complex	0.0348	chromium	chemical drug	0.00376	miR-124-3p (and other miRNAs w/seed AAGGCAC)	mature microRNA	0.0477	TFRC	transporter	0.000476	IMMP2L	peptidase	0.00931	CD28	transmembrane receptor	2.48e-11	KITLG	growth factor	0.00013
VSIR	other	0.0399	BMAL1:CLOCK,NPAS2:PPARA gene	complex	0.0348	TMPRSS2-ERG	fusion gene/product	0.00376	8-bromo-cAMP	chemical reagent	0.0489	MEL S3	chemical - kinase inhibitor	0.000502	RBBP5	transcription regulator	0.00931	ACOD1	enzyme	2.48e-11	TEAD1	transcription regulator	0.00013
NSD1	transcription regulator	0.0399	BMAL1:CLOCK,NPAS2:RORA gene	complex	0.0348	PD173074	chemical reagent	0.00377	VEGF (family)	group	0.0495	sodium arsenite	chemical drug	0.000502	BBC3	other	0.00931	laminaran	chemical drug	2.48e-11	GH1	growth factor	0.00013
BLOC1S5	other	0.0399	TP53 Tetramer:APAF1 Gene	complex	0.0348	glycochenodeoxycholate	chemical - endogenous mammalian	0.00377	Pick1	other	0.0496	5-fluorouracil	chemical drug	0.000513	RBBP8	enzyme	0.00931	deferoxamine	chemical drug	2.55e-11	rosiglitazone	chemical drug	0.000131
DNAJB6	transcription regulator	0.0399	TFAP2A,(TFAP2B,TFAP2C) homo- and heterodimers:YY1:ERBB2 gene	complex	0.0348	SBDS	other	0.00377				TRIM37	enzyme	0.000515	dicumarol	chemical drug	0.00931	curcumin	chemical drug	2.69e-11	PI3K (family)	group	0.000133
oligomycin	chemical - endogenous non-mammalian	0.0399	TFAP2A,TFAP2C homodimers:CITED2:PITX2 Gene	complex	0.0348	EPRS1	enzyme	0.00377				MTOR	kinase	0.000522	GSI34	chemical reagent	0.00931	SREBF2	transcription regulator	2.85e-11	NRP1	transmembrane receptor	0.000133
1,10-phenanthroline	chemical toxicant	0.0399	RUNX1:CBFB:ESR1:estrogen:GPAM gene	complex	0.0348	IMMUNOGLOBULIN (complex)	complex	0.0039				AVL9	other	0.00054	Z-VEID-FMK	chemical reagent	0.00931	oleic acid	chemical - endogenous mammalian	2.87e-11	TCF (family)	group	0.000133
hexarelin	chemical toxicant	0.0399	E2F1:(TFDP1,TFDP2):APAF1 gene	complex	0.0348	TP73	transcription regulator	0.00392				1-(3-C-ethynylribopentofuranosyl)cytosine	chemical drug	0.00054	IRF2	transcription regulator	0.00932	ZC3H12A	enzyme	2.92e-11	IL33	cytokine	0.000135
IL7R	transmembrane receptor	0.0408	E2F6:(TFDP1,TFDP2):APAF1 gene	complex	0.0348	AKT1	kinase	0.00408				CC 401	chemical drug	0.00054	TGFB2	growth factor	0.00969	CALCA	other	2.99e-11	proteasome inhibitor PSI	chemical - protease inhibitor	0.000136
mir-210	microRNA	0.0408	MECP2:PPARG gene	complex	0.0348	diethylstilbestrol	chemical drug	0.00408				CIB1	other	0.00054	TSC2	other	0.0097	IL6R	transmembrane receptor	3.08e-11	AQP7	transporter	0.000141
SOX7	transcription regulator	0.0412	ABCA1gene:NR1H2,3:RXR:NCOR:GPS2:TBL1:HDAC3	complex	0.0348	chlorcyclizine	chemical drug	0.00412				ORC (complex)	complex	0.00054	NRP1	transmembrane receptor	0.0098	TRAF2	enzyme	3.15e-11	calcium chloride	chemical drug	0.000141
COLQ	other	0.0412	EP300:NCOA1:NR1H2,3:RXR:NR1H2,3 ligand:ABCA1 gene	complex	0.0348	perfluorooctane sulfonic acid	chemical toxicant	0.00412				ALMS1-IT1	other	0.00054	MYH9	enzyme	0.00994	forskolin	chemical toxicant	3.15e-11	RYBP	transcription regulator	0.000142
oleic acid	chemical - endogenous mammalian	0.0415	ABCA1 mRNA:miR-26 RISC	complex	0.0348	CEBPG	transcription regulator	0.00412				CDC23	enzyme	0.00054	TRIM24	transcription regulator	0.01	2-deoxyglucose	chemical drug	3.4e-11	ERBB4	kinase	0.000144
SERPINB7	other	0.0416	PRX gene:EGR2:SOX10	complex	0.0348	CDON	other	0.00412				CYP24A1	enzyme	0.00054	CBFA2T3	transcription regulator	0.01	ARID1A	transcription regulator	3.7e-11	FOXR1	transcription regulator	0.000144
RCE1	peptidase	0.0417	FOXO1,FOXO3,(FOXO4):CCNG2 gene	complex	0.0348	isorhamnetin	chemical - endogenous non-mammalian	0.00412				CENPF	other	0.00054	IRF4	transcription regulator	0.01	SMARCA5	transcription regulator	3.8e-11	DVL1	other	0.000144
ONECUT1	transcription regulator	0.042	SCD5 gene:EGR2:SREBF2 dimer	complex	0.0348	taurodeoxycholic acid	chemical - endogenous mammalian	0.00431				NDUFA4	enzyme	0.00054	Krt8	other	0.0105	AP1 (complex)	complex	3.86e-11	SPIN1	other	0.000144
pexidartinib	chemical drug	0.0423	FOXO3,FOXO6,(FOXO1):CAT gene	complex	0.0348	SAV1	other	0.00433				ELDR	other	0.00054	CCAT1	other	0.0105	RIPK1	kinase	3.91e-11	SALL4	transcription regulator	0.000144
CTSS	peptidase	0.0443	NR1H2,3:RXR:NR1H2,3 ligand:MYLIP gene	complex	0.0348	MPZ	other	0.00433				SB 559457	chemical reagent	0.00054	AGRP	other	0.0105	ANKIB1	transcription regulator	4.13e-11	TCF4	transcription regulator	0.000151
PRKCI	kinase	0.0443	ABCA1 mRNA:miR-33 RISC	complex	0.0348	SMARCD3	transcription regulator	0.00433				UQCC3	other	0.000569	SLC2A3	transporter	0.0105	E. coli lipopolysaccharide	chemical - endogenous non-mammalian	4.67e-11	PTP4A1	phosphatase	0.000151
PLC (family)	group	0.0444	(NPAS4:ARNTL,NPAS4:ARNT,NPAS4:ARNT2):CDK5 gene	complex	0.0348	ANGPTL4	other	0.00433				gabapentin	chemical drug	0.000579	HBP1	transcription regulator	0.0105	S100A9	other	5.02e-11	calcimycin	chemical reagent	0.000151
IZUMO1R	other	0.0444	ABCA1 mRNA:miR-144 RISC	complex	0.0348	fibric acid derivative	chemical drug	0.00433				miR-483-3p (miRNAs w/seed CACUCCU)	mature microRNA	0.000583	vinorelbine	chemical drug	0.0105	RAF (family)	group	5.1e-11	NANOG	transcription regulator	0.000152
NOP2	enzyme	0.0444	SIN3A:AcK685,Y705,STAT3 dimer:PRDM1 gene	complex	0.0348	bisindolylmaleimide iv	chemical drug	0.00433				NFE2L1	transcription regulator	0.000583	CDK4/6 (family)	group	0.0107	BICD2	other	5.73e-11	resveratrol	chemical drug	0.000152
RAB2A	enzyme	0.0444	WWTR1:SMAD2,3:SMAD4:SMAD7 gene	complex	0.0348	CXCL12	cytokine	0.0044				BAG3	other	0.000629	CHUK	kinase	0.0108	ruxolitinib	chemical drug	5.87e-11	CAPN6	peptidase	0.000155
Bmncr	other	0.0444	NCOA1,2:RXRA:NR1H4:DCA,CDCA,LCHA	complex	0.0348	FGF1	growth factor	0.00443				SPEN	transcription regulator	0.000639	IL27	cytokine	0.0109	EBI3	cytokine	6.53e-11	ionomycin	chemical reagent	0.000158
3-hydroxybutyric acid	chemical - endogenous mammalian	0.0444	CD300LD	other	0.0348	EGR2	transcription regulator	0.00444				L-aspartic acid	chemical - endogenous mammalian	0.000643	ZFHX3	transcription regulator	0.011	triamterene	chemical drug	6.56e-11	SLC40A1	transporter	0.000158
carbonyl cyanide p-(trifluoromethoxy)phenylhydrazone	chemical reagent	0.0444	Acat2/Acat3	enzyme	0.0348	NR1H3	ligand-dependent nuclear receptor	0.00448				SUPT5H	transcription regulator	0.000643	SECRETASE GAMMA (complex)	complex	0.011	mir-155	microRNA	6.97e-11	NOS3	enzyme	0.000159
hydrogen sulfide	chemical - endogenous mammalian	0.0444	KRT71	other	0.0348	NCOA2	transcription regulator	0.0046				RORA	ligand-dependent nuclear receptor	0.000658	FHIT	enzyme	0.011	AS1842856	chemical reagent	7.39e-11	FASLG	cytokine	0.000159
CD38	enzyme	0.0448	Adh1	other	0.0348	CIP2A	other	0.00461				CCAT1	other	0.000685	Hbb-b1	transporter	0.0116	IL18	cytokine	7.62e-11	VGLL3	other	0.000159
TLR5	transmembrane receptor	0.045	Bc1-ps1	other	0.0348	IFT88	other	0.00461				isobutylmethylxanthine	chemical toxicant	0.000719	MTOR	kinase	0.0116	IL12A	cytokine	8.5e-11	CXCR4	G-protein coupled receptor	0.00016
SMARCA2	transcription regulator	0.045	SLC6A12	transporter	0.0348	SHP (family)	group	0.00463				BTG2	transcription regulator	0.000739	EFNA5	kinase	0.0117	IGF1	growth factor	8.73e-11	ITGB3	transmembrane receptor	0.00016
PTPRR	phosphatase	0.0454	Spag6l	other	0.0348	ERV1 I (family)	group	0.00463				cardiotoxin	chemical - other	0.000792	TFAP4	transcription regulator	0.0117	BRAF	kinase	8.84e-11	MED1	transcription regulator	0.000162
epicatechin	chemical drug	0.0454	Zfp157	other	0.0348	RARA/RXRA/RAR LIGAND/RETINOIC ACID (complex)	complex	0.00463				thapsigargin	chemical toxicant	0.000829	cyclophosphamide	chemical drug	0.0117	AHR	ligand-dependent nuclear receptor	9.27e-11	CD3 (complex)	complex	0.000167
CASR	G-protein coupled receptor	0.0455	HNF1B:HNF1A gene	complex	0.0348	ATF6B	transcription regulator	0.00463				EPAS1	transcription regulator	0.000843	ESTROGEN RECEPTOR (family)	group	0.012	IL13	cytokine	9.36e-11	MAX	transcription regulator	0.000167
BMP4	growth factor	0.0459	SOX17:TET2 gene	complex	0.0348	USE1	other	0.00463				MYCL	transcription regulator	0.000886	camptothecin	chemical drug	0.012	quercetin	chemical drug	9.6e-11	BMP10	growth factor	0.000167
TNFSF11	cytokine	0.0464	SOX17:TFAP2C:PRDM1 gene	complex	0.0348	EDEM1	enzyme	0.00463				baicalein	chemical drug	0.000886	KLF5	transcription regulator	0.0122	MAP2K3	kinase	1.07e-10	MEF2C	transcription regulator	0.000168
TGF BETA (family)	group	0.0467	NuRD:ZNF423:EBF2, EBF2:Blnc1 lncRNA:HNRNPU:PPARA gene	complex	0.0348	MIR129 (family)	group	0.00463				RORC	ligand-dependent nuclear receptor	0.000909	IGG (complex)	complex	0.0122	ITGB1	transmembrane receptor	1.09e-10	fenofibrate	chemical drug	0.00017
BACH2	transcription regulator	0.0469	Active ALK dimer Reactome	group	0.0348	CHRM4	G-protein coupled receptor	0.00463				CENPN	other	0.000948	alisertib	chemical drug	0.0122	IKZF1	transcription regulator	1.16e-10	Pick1	other	0.000173
BMP6	growth factor	0.0469	EBF2, EBF2:Blnc1 lncRNA:HNRNPU, Activated PPARG:RXRA:PPARA gene	group	0.0348	NBAS	other	0.00463				USP29	peptidase	0.000948	CIC	transcription regulator	0.0122	NGF	growth factor	1.17e-10	H2AB3	other	0.000177
EHMT2	enzyme	0.0469	LITATS1	other	0.0348	IRS4	other	0.00463				bendamustine	chemical drug	0.000948	COL11A1	other	0.0122	DNASE2	enzyme	1.21e-10	HOXA5	transcription regulator	0.000177
EFNA4	kinase	0.047	ADIRF	other	0.0348	temuterkib	chemical drug	0.00463				SHOX	transcription regulator	0.000948	ralimetinib	chemical drug	0.0122	APOE	transporter	1.47e-10	acetylcholine	chemical - endogenous mammalian	0.000177
ID3	transcription regulator	0.0483	GJC2	transporter	0.0348	pyridoxal phosphate	chemical - endogenous mammalian	0.00463				ALDH3A1	enzyme	0.000948	SLIGRL-NH2	chemical reagent	0.0122	resveratrol	chemical drug	1.8e-10	CHD1	enzyme	0.000179
HNF1B	transcription regulator	0.0484	TMPRSS13	peptidase	0.0348	6-cyclopropyl-1-(4-fluorophenyl)-3-propan-2-ylpyrazolo[3,4-b]pyridine-4-carboxylic acid	chemical reagent	0.00463				NRF1	transcription regulator	0.000956	GATA2-AS1	other	0.0122	CD274	transmembrane receptor	1.81e-10	lurbinectedin	chemical drug	0.000179
SOD2	enzyme	0.0486	RAB4 (family)	group	0.0348	STAT6	transcription regulator	0.00466				ZFP36	transcription regulator	0.000956	miR-223-3p (miRNAs w/seed GUCAGUU)	mature microRNA	0.0122	IL11RA	transmembrane receptor	1.82e-10	canrenoate potassium	chemical drug	0.000179
FFAR1	G-protein coupled receptor	0.049	BIND:154049 (complex)	complex	0.0348	PER2	transcription regulator	0.00468				arsenic trioxide	chemical drug	0.000979	BCYRN1	other	0.0122	KLF2	transcription regulator	1.82e-10	okadaic acid	chemical toxicant	0.00018
CBLB	enzyme	0.049	SEC16B	other	0.0348	COL4A3	other	0.00468				miR-146a-5p (and other miRNAs w/seed GAGAACU)	mature microRNA	0.00102	SFLLRN (PAR1-activator)	chemical reagent	0.0122	TIFA	other	1.85e-10	HLX	transcription regulator	0.000185
GABBR1	G-protein coupled receptor	0.049	MOGS	enzyme	0.0348	22(R)-hydroxycholesterol	chemical - endogenous mammalian	0.00468				NFAT5	transcription regulator	0.00104	IKZF1	transcription regulator	0.0125	TAP1	transporter	1.85e-10	Saa3	other	0.000185
phenytoin	chemical drug	0.049	ADARB2	enzyme	0.0348	AKT (family)	group	0.00483				MBD2	transcription regulator	0.00111	CCN5	growth factor	0.0126	FC GAMMA RECEPTOR (family)	group	1.88e-10	diallyl disulfide	chemical - endogenous non-mammalian	0.000185
MLI-2	chemical reagent	0.049	AI842136	other	0.0348	PRDM1	transcription regulator	0.00491				RXRG	ligand-dependent nuclear receptor	0.00119	mir-8 (includes others)	microRNA	0.0127	sulforafan	chemical drug	1.88e-10	glycyrrhizic acid	chemical drug	0.000185
LAMA4	enzyme	0.0496	ADCK5	kinase	0.0348	pregnenolone carbonitrile	chemical drug	0.00495				HIF1AN	enzyme	0.00122	triptonide	chemical - endogenous non-mammalian	0.0128	HIBCH	enzyme	1.89e-10	NFE2L2	transcription regulator	0.000188
isoproterenol	chemical drug	0.0496	RDH5	enzyme	0.0348	BSG	transporter	0.00496				HIF1A-AS2	other	0.00122	STIL	other	0.0128	PS-1145	chemical drug	1.97e-10	advanced glycation end-products	chemical - endogenous mammalian	0.00019
SP600125	chemical drug	0.0498	PHF14	other	0.0348	NCOR/LXR/RXR/OXYSTEROL/9 CIS RA (complex)	complex	0.00504				diethylstilbestrol	chemical drug	0.00124	AP2M1	other	0.0128	ASCC3	enzyme	2.04e-10	MSB0011359C	biologic drug	0.00019
NORAD	other	0.0498	EVA1C	other	0.0348	HSD17B4	enzyme	0.00504				mir-122 (includes others)	microRNA	0.00126	RRAD	enzyme	0.0128	CTNNB1	transcription regulator	2.17e-10	cyclic AMP	chemical - endogenous mammalian	0.000191
CPE	peptidase	0.0498	FOXR2	transcription regulator	0.0348	amitriptyline	chemical drug	0.00504				FOXK2	transcription regulator	0.00127	TIMELESS	other	0.0128	IL32	cytokine	2.43e-10	salmonella minnesota R595 lipopolysaccharides	chemical - endogenous non-mammalian	0.000194
chloropromazine	chemical drug	0.0498	ALG8	enzyme	0.0348	LMO2	transcription regulator	0.00507				EP300	transcription regulator	0.00127	HOXC-AS3	other	0.0128	uric acid	chemical - endogenous mammalian	2.44e-10	NFKB1-RELA (complex)	complex	0.000198
FUS-DDIT3	fusion gene/product	0.0498	REEP5	transporter	0.0348	fatty acid	chemical - endogenous mammalian	0.00519				GABA	chemical - endogenous mammalian	0.00129	RARS1	enzyme	0.0128	lysophosphatidic acid	chemical - other	2.48e-10	SB 216763	chemical drug	0.000198
			SLC35C1	transporter	0.0348	LAMP2	other	0.00522				cisplatin	chemical drug	0.00132	AR-A014418	chemical reagent	0.0128	romidepsin	biologic drug	2.48e-10	N-acetyl-L-cysteine	chemical drug	0.000198
			ANKRD12	other	0.0348	phlorizin	chemical - endogenous non-mammalian	0.00524				BMPR1A	kinase	0.00132	beta-lapachone	chemical drug	0.0128	troglitazone	chemical drug	2.61e-10	gefitinib	chemical drug	0.000206
			GPR148	G-protein coupled receptor	0.0348	perhexiline	chemical drug	0.00524				O6-benzylguanine	chemical drug	0.00133	YAP1	transcription regulator	0.0129	G PROTEIN ALPHA I (family)	group	2.71e-10	KCNJ2	ion channel	0.000206
			WASHC5	other	0.0348	CERS2	transcription regulator	0.00524				ULK3	kinase	0.00133	cinnamaldehyde	chemical toxicant	0.0129	CDK9	kinase	2.71e-10	capsaicin	chemical drug	0.000207
			SUN3	other	0.0348	MSI1	other	0.00524				CDC6	other	0.00133	KDM5A	enzyme	0.0133	lysophosphatidylinositol	chemical - endogenous mammalian	2.74e-10	26S PROTEASOME (complex)	complex	0.000208
			HELQ	enzyme	0.0348	UGCG	enzyme	0.00524				IGF1	growth factor	0.00142	bleomycin	biologic drug	0.0133	cigarette smoke	chemical toxicant	2.78e-10	ZBED6	transcription regulator	0.000214
			BLTP3A	other	0.0348	spermine nitric oxide complex	chemical toxicant	0.00524				CDK4/6 (family)	group	0.00142	MYL2	other	0.0135	LDB1	transcription regulator	2.95e-10	EZR	other	0.000214
			ALG6	enzyme	0.0348	RARG	ligand-dependent nuclear receptor	0.00525				metformin	chemical drug	0.00146	PINK1	kinase	0.0135	Y-320	chemical reagent	3.21e-10	CFLAR	other	0.000214
			TGM6	enzyme	0.0348	17-alpha-ethinylestradiol	chemical drug	0.00526				FMR1	translation regulator	0.00146	FOXC1	transcription regulator	0.0137	dacarbazine	chemical drug	3.21e-10	potassium chloride	chemical drug	0.000219
			ALG5	enzyme	0.0348	miR-9-5p (and other miRNAs w/seed CUUUGGU)	mature microRNA	0.00535				elaidic acid	chemical - endogenous mammalian	0.00148	epigallocatechin-gallate	chemical drug	0.014	reactive oxygen species	chemical toxicant	3.36e-10	HNRNPA2B1	other	0.000219
			RIF1	other	0.0348	inosine	chemical - endogenous mammalian	0.0054				IND S1	chemical - kinase inhibitor	0.00152	salubrinal	chemical reagent	0.0141	SP3	transcription regulator	3.65e-10	cordycepin	chemical drug	0.00022
			GPR87	G-protein coupled receptor	0.0348	tetrabromobisphenol A	chemical toxicant	0.0054				SIN3B	transcription regulator	0.00152	miR-494-3p (miRNAs w/seed GAAACAU)	mature microRNA	0.0141	FGD3	other	3.65e-10	RGS2	enzyme	0.000222
			ABCC10	transporter	0.0348	TNKS1BP1	other	0.0054				HOXD10	transcription regulator	0.00154	beta-elemene	chemical - endogenous non-mammalian	0.0141	triamcinolone acetonide	chemical drug	3.69e-10	pectin	chemical drug	0.000224
			Mexis	other	0.0348	MAFB	transcription regulator	0.00546				trabectedin	chemical drug	0.00158	mono-(2-ethylhexyl)phthalate	chemical toxicant	0.0142	KLF3	transcription regulator	3.77e-10	sulindac sulfide	chemical drug	0.000225
			tiapride	chemical drug	0.0348	SMAD7	transcription regulator	0.00551				RPL23A	other	0.0016	PRKAA1	kinase	0.0142	diethylmaleate	chemical toxicant	3.77e-10	sirolimus	chemical drug	0.000226
			LY6H	other	0.0348	FSH (complex)	complex	0.00552				SAPCD2	other	0.0016	methylselenic acid	chemical reagent	0.0144	fulvestrant	chemical drug	3.9e-10	KLF4	transcription regulator	0.000226
			RNF130	peptidase	0.0348	STAT3	transcription regulator	0.00561				MCC	other	0.0016	GnRH analog	biologic drug	0.0146	DDIT3	transcription regulator	3.9e-10	Li+	chemical reagent	0.000228
			ZNF687	transcription regulator	0.0348	FBXW7	enzyme	0.00574				GSK461364	chemical drug	0.0016	CDK19	kinase	0.0146	5-fluorouracil	chemical drug	3.94e-10	AGR2	other	0.000228
			BDH1	enzyme	0.0348	FNDC5	other	0.00575				GSTA4	enzyme	0.0016	digoxin	chemical drug	0.0146	FOXL2	transcription regulator	4.03e-10	selonsertib	chemical drug	0.000228
			EMC1	other	0.0348	FOXO4	transcription regulator	0.00581				PG 545	chemical drug	0.0016	vemurafenib	chemical drug	0.0146	BIRC3	enzyme	4.1e-10	retinaldehyde	chemical - endogenous mammalian	0.000228
			MGAT4C	enzyme	0.0348	ERBB3	kinase	0.00581				CDC7	kinase	0.0016	VEGF (family)	group	0.0148	SPHK1	kinase	4.15e-10	cigarette smoke	chemical toxicant	0.00023
			S100 (complex)	complex	0.0348	BLK	kinase	0.00582				SYF2	other	0.0016	VEGFA	growth factor	0.0149	SPP1	cytokine	4.45e-10	EDN1	cytokine	0.000235
			NVP-AEW541	chemical drug	0.0348	IGF1	growth factor	0.00584				ORC1	other	0.0016	FN1	other	0.0149	hyaluronic acid	chemical - endogenous mammalian	4.5e-10	AKT1	kinase	0.000235
			eprotirome	chemical drug	0.0348	NPPB	other	0.00588				KMT2A-MLLT3	fusion gene/product	0.0016	APH-1 (family)	group	0.0157	CSF3	cytokine	4.51e-10	Y 27632	chemical drug	0.000238
			MANNOSIDASE 2 (family)	group	0.0348	MRTFB	transcription regulator	0.00588				EGFR	kinase	0.00164	KAT5	enzyme	0.0158	wortmannin	chemical drug	4.51e-10	ACTIVIN (family)	group	0.000242
			ACBD3	other	0.0348	NRG1	growth factor	0.00591				miR-34a-5p (and other miRNAs w/seed GGCAGUG)	mature microRNA	0.00165	D-alpha-hydroxyglutarate	chemical - endogenous mammalian	0.0158	MUC1	transmembrane receptor	4.54e-10	CYTOKINE (family)	group	0.000244
			oprozomib	biologic drug	0.0348	linoleic acid	chemical - endogenous mammalian	0.00617				dasatinib	chemical drug	0.00167	NANOG	transcription regulator	0.0158	PRKCA	kinase	4.54e-10	OXT	other	0.000244
			BMS-309403	chemical reagent	0.0348	IL6ST	transmembrane receptor	0.00617				IL2	cytokine	0.00173	TEAD4	transcription regulator	0.016	3,3'-diindolylmethane	chemical drug	4.91e-10	EIF2AK4	kinase	0.000244
			pirinixil	chemical reagent	0.0348	HOXA10	transcription regulator	0.00642				METTL4	enzyme	0.0018	PARG	enzyme	0.0161	puromycin aminonucleoside	chemical reagent	4.96e-10	1-palmitoyl-2-(5-oxovaleroyl)-sn-glycero-3-phosphorylcholine	chemical reagent	0.000246
			CACNA2D2	ion channel	0.0348	docosahexaenoic acid	chemical drug	0.00642				PRDX5	enzyme	0.0018	CHEK1	kinase	0.0161	TFAP2A	transcription regulator	4.98e-10	mir-193 (includes others)	microRNA	0.000246
			LXN	other	0.0348	eicosapentaenoic acid	chemical drug	0.00648				RBM14	transcription regulator	0.0018	PCDH11Y	other	0.0161	SN-38	biologic drug	5.23e-10	BGN	other	0.000246
			ZNF638	other	0.0348	L-phenylalanine	chemical - endogenous mammalian	0.00653				CKS2	kinase	0.0018	NPM1-ALK	fusion gene/product	0.0162	TGFBR2	kinase	5.24e-10	SP110	other	0.000247
			TGM1	enzyme	0.0348	APOA4	transporter	0.00653				3,5-diiodothyronine	chemical - endogenous mammalian	0.0018	vitamin A	chemical - endogenous mammalian	0.0162	ATP	chemical - endogenous mammalian	5.73e-10	AGER	transmembrane receptor	0.000255
			LMO7	enzyme	0.0348	DRD1	G-protein coupled receptor	0.00653				CDK9	kinase	0.0018	arsenic trioxide	chemical drug	0.0166	cyclophosphamide	chemical drug	5.9e-10	PRKAA1	kinase	0.000258
			SYT9	transporter	0.0348	NU 7442	chemical drug	0.00653				SUV39H1	enzyme	0.00181	IFN (family)	group	0.0167	LINC02574	other	5.94e-10	staurosporine	chemical drug	0.000262
			RGS9	enzyme	0.0348	CRY2	enzyme	0.00653				PTP4A1	phosphatase	0.00189	FOXA1	transcription regulator	0.0167	COL18A1	other	5.97e-10	glycodeoxycholic acid	chemical - endogenous mammalian	0.000266
			SLC10A2	transporter	0.0348	CRY1	enzyme	0.00653				VHL	transcription regulator	0.00197	rhodamine 6G	chemical toxicant	0.0168	SOD1	enzyme	6.18e-10	PLG	peptidase	0.000266
			TNNI1	other	0.0348	clasto-lactacystin beta-lactone	chemical - protease inhibitor	0.00653				INSULIN (family)	group	0.00209	zinc sulfide	chemical reagent	0.0168	KDM1A	enzyme	6.27e-10	LAMA3	other	0.000266
			miR-548d-3p (and other miRNAs w/seed AAAAACC)	mature microRNA	0.0348	diacylglycerol	chemical - endogenous mammalian	0.00653				C9orf72	other	0.00213	VENTX	transcription regulator	0.0168	fenamic acid	chemical reagent	6.33e-10	LINC02932	other	0.000266
			mir-877	microRNA	0.0348	5,8,11,14-eicosatetraynoic acid	chemical reagent	0.00653				SH3PXD2A-AS1	other	0.00213	PHTF2	other	0.0168	fenretinide	chemical drug	6.45e-10	FGF10	growth factor	0.00027
			miR-188-3p (miRNAs w/seed UCCCACA)	mature microRNA	0.0348	FGFR4	kinase	0.00662				paroxetine	chemical drug	0.00213	NLGN1	transmembrane receptor	0.0168	EGOT	other	6.49e-10	mir-155	microRNA	0.00027
			miR-33-5p (and other miRNAs w/seed UGCAUUG)	mature microRNA	0.0348	paclitaxel	chemical drug	0.00663				miR-291a-3p (and other miRNAs w/seed AAGUGCU)	mature microRNA	0.0022	ISX	transcription regulator	0.0168	mezerein	chemical - endogenous non-mammalian	6.49e-10	sphingosine-1-phosphate	chemical - endogenous mammalian	0.00027
			MIR4731	microRNA	0.0348	SOX6	transcription regulator	0.00668				REL	transcription regulator	0.00223	PHF10	other	0.0168	TCF7	transcription regulator	6.76e-10	TLR9	transmembrane receptor	0.000271
			miR-298-5p (and other miRNAs w/seed GCAGAGG)	mature microRNA	0.0348	zinc pyrithione	chemical reagent	0.00668				mirdametinib	chemical drug	0.00224	ZC3H12B	other	0.0168	MET	kinase	6.85e-10	NC410	biologic drug	0.000273
			mir-1224	microRNA	0.0348	F2	peptidase	0.00675				miR-139-5p (miRNAs w/seed CUACAGU)	mature microRNA	0.00225	TAF1C	transcription regulator	0.0168	tanespimycin	chemical drug	7.04e-10	tyrphostin AG490	chemical drug	0.000273
			miR-3612 (and other miRNAs w/seed GGAGGCA)	mature microRNA	0.0348	HTT	transcription regulator	0.00691				deoxycholate	chemical - endogenous mammalian	0.00226	DLX4	transcription regulator	0.0168	ARHGAP21	other	7.27e-10	8-pCPT-2-O-Me-cAMP	chemical reagent	0.000276
			miR-1248 (miRNAs w/seed CCUUCUU)	mature microRNA	0.0348	RANBP3L	other	0.00694				TASP1	peptidase	0.00236	CDC25A	phosphatase	0.0168	miR-155-5p (miRNAs w/seed UAAUGCU)	mature microRNA	7.45e-10	DUSP5	phosphatase	0.000276
			mir-1248 (includes others)	microRNA	0.0348	ADAMTSL2	other	0.00694				miR-375-3p (miRNAs w/seed UUGUUCG)	mature microRNA	0.00236	FOXK1	transcription regulator	0.0168	vorinostat	chemical drug	7.85e-10	CHAF1A	other	0.000276
			miR-709 (and other miRNAs w/seed GAGGCAG)	mature microRNA	0.0348	ALB	transporter	0.00694				LY-2510924	biologic drug	0.00236	SDHA	enzyme	0.0168	CD24	other	8.15e-10	ACTN4	transcription regulator	0.000276
			PUS1	enzyme	0.0348	LAPTM5	other	0.00694				SP1	transcription regulator	0.00242	ferric oxide	chemical drug	0.0168	fontolizumab	biologic drug	8.45e-10	NCD-38	chemical reagent	0.000276
			BPHL	enzyme	0.0348	3-methylcholanthrene	chemical toxicant	0.00694				CLPP	peptidase	0.00243	TUBB4A	other	0.0168	JUNB	transcription regulator	8.7e-10	(1S,2R)-NCL-1	chemical reagent	0.000276
			IPO7	transporter	0.0348	curcumin	chemical drug	0.00705				ABL1/2 (family)	group	0.00245	SULF1	enzyme	0.0168	cocaine	chemical drug	8.96e-10	EHMT1	enzyme	0.000277
			MGAT4 (family)	group	0.0348	mocetinostat	chemical drug	0.00713				FOXA1	transcription regulator	0.00248	LY-3009120	chemical drug	0.0168	ACVRL1	kinase	9.22e-10	PTPN2	phosphatase	0.000282
			REXO4	transcription regulator	0.0348	formaldehyde	chemical - endogenous mammalian	0.00713				peoniflorin	chemical drug	0.00249	neratinib	chemical drug	0.0168	CFI-402257	chemical drug	9.22e-10	PAX2	transcription regulator	0.000282
			TGM3	enzyme	0.0348	pentoxifylline	chemical drug	0.00713				FOLR1	transporter	0.00249	2-mercaptoethanol	chemical - endogenous mammalian	0.0168	XIAP	enzyme	9.42e-10	FOXA1	transcription regulator	0.000282
			SNTB1	other	0.0348	sucrose	chemical - endogenous mammalian	0.00713				KAT6A	enzyme	0.00261	NOTCH1	transcription regulator	0.0172	UM101	chemical drug	9.42e-10	BRCA1	transcription regulator	0.000283
			angiotensin I (1-7)	biologic drug	0.0348	triamcinolone acetonide	chemical drug	0.00715				raloxifene	chemical drug	0.00263	PPARGC1B	transcription regulator	0.0174	IL22	cytokine	9.58e-10	RET	kinase	0.000284
			PISD	enzyme	0.0348	BMP2	growth factor	0.00719				ONECUT1	transcription regulator	0.00269	mitomycin C	chemical drug	0.0174	CD44	other	9.59e-10	rifampin	chemical drug	0.000284
			ACOT8	enzyme	0.0348	NR4A1	ligand-dependent nuclear receptor	0.00721				MAPT	other	0.00269	SP110	other	0.0174	EHF	transcription regulator	1.04e-09	dinoprost	chemical - endogenous mammalian	0.000288
			RGS11	enzyme	0.0348	bisindolylmaleimide I	chemical drug	0.00721				PAX8	transcription regulator	0.0028	PTPRR	phosphatase	0.0174	CLIC1	ion channel	1.12e-09	deoxycholate	chemical - endogenous mammalian	0.000288
			Zfp54	other	0.0348	PELP1	other	0.00735				SN-38	biologic drug	0.0028	KDM5B	enzyme	0.0174	HDAC1	enzyme	1.13e-09	TRAF6	enzyme	0.000288
			NXF3	transporter	0.0348	HCAR1	G-protein coupled receptor	0.00751				niacinamide	chemical - endogenous mammalian	0.00282	ARNT	transcription regulator	0.0176	lipid A	chemical toxicant	1.15e-09	isotretinoin	biologic drug	0.000288
			LRRN1	other	0.0348	MGA	transcription regulator	0.00751				POM121	other	0.00289	CAV1	transmembrane receptor	0.0176	interferon beta-1a	biologic drug	1.31e-09	glycocholic acid	chemical - endogenous mammalian	0.000288
			20-hydroxyprostaglandin E2	chemical - endogenous mammalian	0.0348	MAFA	transcription regulator	0.00756				PALMD	other	0.00289	CCAR2	peptidase	0.0177	SYK	kinase	1.32e-09	doxycycline	chemical drug	0.000292
			SNRPD1	other	0.0348	RETREG1	other	0.00758				LAS1L	other	0.00291	MEX3A	other	0.0177	NLRP12	other	1.32e-09	chloroquine	chemical drug	0.000292
			Zfp55	other	0.0348	CREB3L4	transcription regulator	0.00758				bezafibrate	chemical drug	0.00299	RCAN1	other	0.0177	ZBED2	transcription regulator	1.4e-09	MAPK1	kinase	0.000296
			TAS1R2	G-protein coupled receptor	0.0348	proanthocyanidin derivative	chemical - other	0.00758				HOXD8	transcription regulator	0.00301	LGALS9	other	0.0177	PSMB9	peptidase	1.4e-09	reactive oxygen species	chemical toxicant	0.000311
			SNX5	transporter	0.0348	MYL9	other	0.00758				quizartinib	chemical drug	0.00301	trabectedin	chemical drug	0.0177	AGT	growth factor	1.43e-09	PSEN2	peptidase	0.000312
			PPIL2	enzyme	0.0348	Iigp1c	other	0.00758				LRAT	enzyme	0.00301	aprepitant	chemical drug	0.0177	fucoidin	chemical drug	1.44e-09	ERN1	kinase	0.000315
			MED17	transcription regulator	0.0348	GYS2	enzyme	0.00758				PBRM1	other	0.00311	MTORC1 (complex)	complex	0.018	TGFA	growth factor	1.45e-09	cyclophosphamide	chemical drug	0.000315
			RARRES1	other	0.0348	tyloxapol	chemical drug	0.00758				PRKDC	kinase	0.00311	IGF1	growth factor	0.018	gemcitabine	chemical drug	1.46e-09	GATA3	transcription regulator	0.000316
			LINC01564	other	0.0348	desloratadine	chemical drug	0.00758				L-alanine	chemical - endogenous mammalian	0.00314	ATF3	transcription regulator	0.0181	FCER1 (complex)	complex	1.46e-09	SU6656	chemical toxicant	0.000322
			VWA8	enzyme	0.0348	SETD2	enzyme	0.00758				FAM83A-AS1	other	0.00314	SLC25A13	transporter	0.0183	OSMR	transmembrane receptor	1.46e-09	eplerenone	chemical drug	0.000322
			KAT6B	enzyme	0.0348	lipofermata	chemical reagent	0.00762				SLC13A5	transporter	0.00314	Ren2	peptidase	0.0183	brusatol	chemical reagent	1.5e-09	AP1 (complex)	complex	0.000324
			TGM5	enzyme	0.0348	LPCAT3	enzyme	0.00762				abexinostat	chemical drug	0.00314	GNE-987	chemical reagent	0.0183	PP2/AG1879 tyrosine kinase inhibitor	chemical drug	1.52e-09	NR3C2	ligand-dependent nuclear receptor	0.000324
			DECR1	enzyme	0.0348	PLA2R1	transmembrane receptor	0.00762				rucaparib	chemical drug	0.00314	MAPK12	kinase	0.0183	diclofenac	chemical drug	1.52e-09	MYOD1	transcription regulator	0.000328
			OPRL1	G-protein coupled receptor	0.0348	uridine	chemical - endogenous mammalian	0.00762				firtecan pegol	chemical drug	0.00314	KHDRBS1	transcription regulator	0.0183	indomethacin	chemical drug	1.52e-09	fluocinolone acetonide	chemical drug	0.000329
			AC1421191	other	0.0348	lysophosphatidylcholine	chemical - other	0.0077				trodusquemine	chemical drug	0.00314	USP11	peptidase	0.0183	NFKBIB	transcription regulator	1.54e-09	HADH	enzyme	0.000329
			clomoxir	chemical reagent	0.0348	LIF	cytokine	0.00773				CAVIN3	other	0.00314	NELFA	other	0.0183	CHD1	enzyme	1.64e-09	IL12 (family)	group	0.000331
			L-sulforaphane	chemical reagent	0.0348	SUMO2	enzyme	0.00786				KIF22	other	0.00314	sulfasalazine	chemical drug	0.0183	ELAVL1	other	1.69e-09	MAP3K8	kinase	0.000331
			annonacin	chemical reagent	0.0348	BACE1	peptidase	0.00786				P4HA2	transporter	0.00314	HIF1 (complex)	complex	0.0184	tunicamycin	chemical - endogenous non-mammalian	1.82e-09	olaparib	chemical drug	0.000333
			24-methylenecycloartanyl ferulate	chemical reagent	0.0348	abemaciclib	chemical drug	0.00786				miR-5586-5p (miRNAs w/seed AUCCAGC)	mature microRNA	0.00314	ETV6-RUNX1	fusion gene/product	0.0185	Sn50 peptide	chemical toxicant	1.85e-09	SOD2	enzyme	0.000333
			lithocholic acid acetate	chemical reagent	0.0348	Sch-23390	chemical drug	0.00786				GCN1	translation regulator	0.00314	RXRA	ligand-dependent nuclear receptor	0.0186	RNF138	enzyme	1.86e-09	phenylephrine	chemical drug	0.000333
			trequinsin	chemical reagent	0.0348	HNF4α DIMER (complex)	complex	0.00799				ARSA	enzyme	0.00314	SOX2	transcription regulator	0.0188	SPOP	other	2.03e-09	CRBN	enzyme	0.000337
			PR-619	chemical reagent	0.0348	dimethyl sulfone	chemical drug	0.00799				LSM1	other	0.00314	Cdkn2a	other	0.0192	CD36	transmembrane receptor	2.03e-09	SOCS6	other	0.000337
			iproniazid	chemical drug	0.0348	COL9A1	other	0.00799				RBMX	other	0.00314	inosine	chemical - endogenous mammalian	0.0192	gefitinib	chemical drug	2.12e-09	Usp17la (includes others)	peptidase	0.000337
			SR 48968	chemical drug	0.0348	MBTPS1	peptidase	0.00799				dexpramipexole	chemical drug	0.00314	EIF4EBP1	translation regulator	0.0192	STAG3	other	2.17e-09	SESN2	enzyme	0.000337
			tolcapone	chemical drug	0.0348	EHHADH	enzyme	0.00799				HIF1A-AS3	other	0.00314	carbamazepine	chemical drug	0.0192	PARP1	enzyme	2.45e-09	CEP120	other	0.000338
			2-nitrophenyl EGTA	chemical reagent	0.0348	miR-127-3p (miRNAs w/seed CGGAUCC)	mature microRNA	0.00799				BUB1B	kinase	0.00314	miR-139-5p (miRNAs w/seed CUACAGU)	mature microRNA	0.0193	C1QA	other	2.47e-09	NEK7	kinase	0.000338
			amisulpride	chemical drug	0.0348	PPP2R2A	phosphatase	0.00799				PRI-724	chemical drug	0.00314	methylnitrosourea	chemical toxicant	0.0193	pembrolizumab	biologic drug	2.47e-09	VDR	transcription regulator	0.000351
			tartaric acid	chemical reagent	0.0348	intralipid	chemical drug	0.00799				AK4	kinase	0.00314	ethionine	chemical toxicant	0.0193	IL27RA	transmembrane receptor	2.47e-09	levodopa	chemical - endogenous mammalian	0.000354
			pristanic acid	chemical - endogenous mammalian	0.0348	cholestyramine	chemical drug	0.00799				karenitecin	chemical drug	0.00314	medroxyprogesterone acetate	chemical drug	0.0193	ETS1	transcription regulator	2.49e-09	VHL	transcription regulator	0.000354
			2-ethylhexanoic acid	chemical toxicant	0.0348	trans-stilbene oxide	chemical reagent	0.00799				CNR1	G-protein coupled receptor	0.00318	TP73	transcription regulator	0.0195	CEBPA	transcription regulator	2.71e-09	lysophosphatidic acid	chemical - other	0.000355
			tiazofurin	chemical reagent	0.0348	MAP4K4	kinase	0.00801				PIN1	enzyme	0.00322	MAPT	other	0.0197	2-aminopurine	chemical reagent	3e-09	LEPR	transmembrane receptor	0.000355
			droperidol	chemical drug	0.0348	metronidazole	chemical drug	0.00801				miR-17-5p (and other miRNAs w/seed AAAGUGC)	mature microRNA	0.00327	WT1	transcription regulator	0.0198	IRX5	transcription regulator	3.03e-09	AZ-1	chemical - protease inhibitor	0.000363
			oxfenicine	chemical - endogenous non-mammalian	0.0348	dimethyl sulfoxide	chemical drug	0.00807				HSPB1	other	0.00333	CD38	enzyme	0.0202	FOS	transcription regulator	3.06e-09	TIA1	other	0.000363
			phosphocreatine	chemical - endogenous mammalian	0.0348	FABP5	transporter	0.0081				GW7647	chemical drug	0.00333	CREB1	transcription regulator	0.0204	PROC	peptidase	3.29e-09	JUNB	transcription regulator	0.000365
			gestodene	chemical drug	0.0348	levothyroxine	chemical - endogenous mammalian	0.0081				TERT	enzyme	0.00336	LIN28A	other	0.0205	PRDM16	transcription regulator	3.32e-09	apomorphine	chemical drug	0.000366
			mono-(2-ethylhexyl)phthalate	chemical toxicant	0.0348	TP53	transcription regulator	0.00814				CEBPE	transcription regulator	0.00342	HIC1	transcription regulator	0.0205	hexachlorobenzene	chemical toxicant	3.32e-09	CITED2	transcription regulator	0.00037
			DBP	transcription regulator	0.0351	MED1	transcription regulator	0.00829				epinephrine	chemical - endogenous mammalian	0.00344	phorbol 12,13-dibutyrate	chemical - endogenous non-mammalian	0.0206	H-151	chemical reagent	3.4e-09	STAT5B	transcription regulator	0.000371
			FDFT1	enzyme	0.0351	SCAP	other	0.00851				EIF3E	translation regulator	0.00344	APOE	transporter	0.0206	IFNA14	cytokine	3.4e-09	THPO	cytokine	0.000378
			PLCL1	enzyme	0.0351	SOX2	transcription regulator	0.00857				MDM4	transcription regulator	0.00344	tung tree oil	chemical - endogenous non-mammalian	0.0207	IFNA10	cytokine	3.4e-09	NLRX1	other	0.00038
			RUNX1-RUNX1T1	fusion gene/product	0.0352	SLC6A4	transporter	0.00864				Cdkn2a	other	0.0035	SEL1L	other	0.0207	IFNA21	cytokine	3.4e-09	CLOCK	transcription regulator	0.00038
			TFDP1	transcription regulator	0.0356	EPHA2	kinase	0.00864				PAX3-FOXO1	fusion gene/product	0.00354	PPP1R15A	other	0.0207	IFNA5	cytokine	3.4e-09	JNK (family)	group	0.000385
			FBXO32	enzyme	0.0357	SRSF2	transcription regulator	0.00864				LARP1	translation regulator	0.00368	NAD+	chemical - endogenous mammalian	0.0207	IFNA7	cytokine	3.4e-09	SLC15A4	transporter	0.000389
			TGFB1	growth factor	0.0367	BAP1	peptidase	0.00865				USP7	peptidase	0.0037	GLI1	transcription regulator	0.0208	baricitinib	chemical drug	3.4e-09	C5	cytokine	0.000389
			ziritaxestat	chemical drug	0.0367	imipramine	chemical drug	0.00865				MCPH1	other	0.00377	OMA1	peptidase	0.021	IFNA6	cytokine	3.4e-09	PRKCE	kinase	0.000391
			chromium	chemical drug	0.0367	methamphetamine	chemical drug	0.00888				PHF8	enzyme	0.00377	LDHB	enzyme	0.021	genistein	chemical drug	3.46e-09	TBX5	transcription regulator	0.000391
			cantharidin	chemical drug	0.0369	PML	transcription regulator	0.00898				APBB1	transcription regulator	0.00377	methylnitronitrosoguanidine	chemical toxicant	0.021	MAP2K6	kinase	3.53e-09	CCL5	cytokine	0.000391
			novobiocin	chemical drug	0.0371	PTPRR	phosphatase	0.009				THBS2	other	0.00377	HISTONE DEACETYLASE (complex)	complex	0.021	NDRG1	kinase	3.53e-09	sorafenib	chemical drug	0.000391
			AAMDC	other	0.0371	bleomycin	biologic drug	0.00901				AIF1	other	0.00377	promegestone	chemical drug	0.021	tacrolimus	chemical drug	3.55e-09	luteolin	chemical drug	0.000391
			HJV	transmembrane receptor	0.0371	KL	enzyme	0.00922				PA2G4	transcription regulator	0.00377	PRMT6	enzyme	0.0212	TNFSF14	cytokine	3.64e-09	filgrastim	biologic drug	0.000396
			PRESENILIN (family)	group	0.0371	N-[(2Z)-3-(4,5-dihydro-1,3-thiazol-2-yl)-1,3-thiazolidin-2-yl idene]-5H dibenzo[a,d][7]annulen-5-amine	chemical reagent	0.00922				EEF1A1	translation regulator	0.00377	OTUB2	enzyme	0.0212	ethionine	chemical toxicant	3.64e-09	WNT4	cytokine	0.000398
			ACACA	enzyme	0.0371	SOX9	transcription regulator	0.00927				CDK8	kinase	0.0038	idelalisib	chemical drug	0.0212	CYLD-AS1	other	3.66e-09	ODC1	enzyme	0.000398
			SLC18A2	transporter	0.0371	ATP5IF1	other	0.00945				SRSF2	transcription regulator	0.0038	miR-570-3p (miRNAs w/seed GAAAACA)	mature microRNA	0.0212	SATB1	transcription regulator	3.74e-09	MRTFA	transcription regulator	0.0004
			calcium lactate	chemical drug	0.0371	RXR/VDR/VITAMIN D3 (complex)	complex	0.00947				NUMB	other	0.00381	mir-497 (includes others)	microRNA	0.0212	8-bromo-cAMP	chemical reagent	3.88e-09	SIN3B	transcription regulator	0.000406
			SLC6A2	transporter	0.0371	TXNRD1	enzyme	0.00947				filgrastim	biologic drug	0.00387	MED15	transcription regulator	0.0212	dextran sulfate	chemical drug	3.92e-09	sodium iodate	chemical reagent	0.000406
			SGCD	other	0.0371	PDX1	transcription regulator	0.0096				PAX6	transcription regulator	0.00392	SNIP1	other	0.0212	CD14	transmembrane receptor	4.25e-09	ilomastat	chemical drug	0.000406
			BRMS1	transcription regulator	0.0371	perfluorooctanoic acid	chemical reagent	0.00963				H1-6	other	0.00393	RFC2	enzyme	0.0212	CpG ODN 1668	chemical reagent	4.25e-09	IFNB1	cytokine	0.00041
			acetone	chemical - endogenous mammalian	0.0371	PPARA/RXRA (complex)	complex	0.00963				SPRYD7	other	0.00393	VCAM1	transmembrane receptor	0.0212	cerivastatin	chemical drug	4.31e-09	N-(3-(aminomethyl)benzyl)acetamidine	chemical reagent	0.000414
			epalrestat	chemical drug	0.0371	GALNT2	enzyme	0.00963				PLK1	kinase	0.004	roblitinib	chemical drug	0.0212	NCF1	enzyme	4.67e-09	PRKAG3	kinase	0.000422
			CHS-828	chemical drug	0.0371	miR-379-5p (and other miRNAs w/seed GGUAGAC)	mature microRNA	0.00963				MUC1	transmembrane receptor	0.004	thiocoraline	chemical reagent	0.0212	TAS4464	chemical drug	4.67e-09	MSTN	growth factor	0.000422
			MIR17-92	group	0.0371	DIRAS3	enzyme	0.00963				TGFB2	growth factor	0.00407	STF 083010	chemical reagent	0.0212	NR3C2	ligand-dependent nuclear receptor	4.72e-09	RNF187	enzyme	0.000422
			JNK-IN-8	chemical drug	0.0371	MMP8	peptidase	0.00963				cadmium chloride	chemical toxicant	0.00422	tetraarsenic tetrasulfide	chemical reagent	0.0212	YTHDC2	enzyme	4.73e-09	TGFA	growth factor	0.000422
			ziprasidone	chemical drug	0.0371	OSBPL8	transporter	0.00963				trans-cinnamaldehyde	chemical drug	0.00434	ifosfamide	chemical drug	0.0212	STAT1 DIMER (complex)	complex	4.73e-09	MYO6	other	0.000422
			clopidogrel	chemical drug	0.0371	PPP2R5A	phosphatase	0.00963				mir-140	microRNA	0.00434	PQQ cofactor	chemical - endogenous non-mammalian	0.0212	etanercept	biologic drug	5e-09	CD44	other	0.000424
			MAGI1	enzyme	0.0374	2-acetylaminofluorene	chemical toxicant	0.00963				rebemadlin	chemical reagent	0.00441	1,1-bis(3'-indolyl)-1-(4-trifluoromethyl-phenyl)methane	chemical reagent	0.0212	vadimezan	chemical drug	5.34e-09	THZ531	chemical drug	0.000433
			SOX11	transcription regulator	0.0375	1-naphthylisothiocyanate	chemical toxicant	0.00963				N-COR (family)	group	0.00446	1,5-dihydroxyisoquinoline	chemical reagent	0.0212	BAX	transporter	5.7e-09	CADM1	other	0.000436
			PTEN	phosphatase	0.0375	auranofin	chemical drug	0.00963				H1-1	other	0.00446	BX-795	chemical drug	0.0212	NFAT5	transcription regulator	5.91e-09	colchicine	chemical drug	0.000436
			SNCA	enzyme	0.0386	GCR/GLUCOCORTICOID DIMER (complex)	complex	0.00976				GSKJ4	chemical reagent	0.00446	TGF BETA (family)	group	0.0213	26S PROTEASOME (complex)	complex	6.04e-09	E2F3	transcription regulator	0.00044
			KDM5B	enzyme	0.0389	IGG (complex)	complex	0.00979				HISTONE H3 (family)	group	0.00447	TERT	enzyme	0.0217	YBX1	transcription regulator	6.04e-09	ESRRA	transcription regulator	0.00044
			cyclopropanecarboxylic acid	chemical reagent	0.0389	BCL6	transcription regulator	0.00984				CDK5	kinase	0.00465	IRF6	transcription regulator	0.0218	GSK3B	kinase	6.09e-09	VIP	other	0.000455
			XDH	enzyme	0.0389	PRKAA2	kinase	0.0101				BCL2	transporter	0.0047	FGF2	growth factor	0.0219	FOXO1	transcription regulator	6.4e-09	mir-29 (includes others)	microRNA	0.000455
			SGK1	kinase	0.0393	CREB1	transcription regulator	0.0102				POLR2A	enzyme	0.00475	levodopa	chemical - endogenous mammalian	0.0219	RNASE2	enzyme	6.7e-09	caffeic acid phenethyl ester	chemical drug	0.000455
			ARG1	enzyme	0.0394	IL2	cytokine	0.0102				R-WIN 55,212	chemical reagent	0.00492	HFE	transmembrane receptor	0.0223	TRIM21	enzyme	6.79e-09	berberine	chemical drug	0.000456
			GRIN2A	ion channel	0.0395	SP110	other	0.0103				FUS	transcription regulator	0.00496	ZBTB10	transcription regulator	0.0226	DDB2	transcription regulator	7.07e-09	TRIM28	transcription regulator	0.000463
			SMO	G-protein coupled receptor	0.0395	CREBBP	transcription regulator	0.0103				MMP12	peptidase	0.005	NKX2-2-AS1	other	0.0227	IFNA8	cytokine	7.07e-09	CERK	kinase	0.000467
			ESTROGEN RECEPTOR (family)	group	0.0396	lipid	chemical - endogenous mammalian	0.0104				CUL4B	other	0.00503	EP400	other	0.0227	IFNA16	cytokine	7.07e-09	etoposide	chemical drug	0.000475
			SREBP (family)	group	0.0396	TFE3	transcription regulator	0.0104				Snhg6	other	0.00516	PCGF2	transcription regulator	0.0227	mir-21 (includes others)	microRNA	7.22e-09	PYCARD	other	0.000477
			PBX3	transcription regulator	0.0396	LIPE	enzyme	0.0106				INSL5	other	0.00516	phenacetin	chemical drug	0.0227	BAK1	transporter	7.29e-09	beta-sitosterol	chemical reagent	0.000477
			methylene blue	chemical drug	0.0396	NEUROG3	transcription regulator	0.0106				SNHG3	other	0.00516	SN-38	biologic drug	0.0227	SLC9A3	ion channel	7.29e-09	B4GALT6	enzyme	0.000477
			copper	chemical - endogenous mammalian	0.0396	GATA4	transcription regulator	0.0109				CATHEPSIN (family)	group	0.00516	SRSF1	other	0.0227	aphidicolin	chemical toxicant	7.29e-09	BQ-788	biologic drug	0.000477
			NCOR1	transcription regulator	0.0399	IFRD1	other	0.011				omipalisib	chemical drug	0.00516	EP300	transcription regulator	0.023	CRNDE	other	7.42e-09	gossypol	chemical drug	0.000477
			PRMT1	enzyme	0.0399	proteasome inhibitor PSI	chemical - protease inhibitor	0.011				miR-708-5p (and other miRNAs w/seed AGGAGCU)	mature microRNA	0.00516	allopurinol	chemical drug	0.023	promegestone	chemical drug	8.22e-09	GNB1	enzyme	0.000477
			TET3	enzyme	0.0402	epoxomicin	chemical - protease inhibitor	0.011				miR-331-3p (miRNAs w/seed CCCCUGG)	mature microRNA	0.00516	ruxolitinib	chemical drug	0.023	lenalidomide	chemical drug	8.24e-09	FKBP10	enzyme	0.000477
			GDF2	growth factor	0.0404	NPM1	transcription regulator	0.011				UBE2C	enzyme	0.00516	MDM2	enzyme	0.023	SQSTM1	transcription regulator	8.56e-09	BAPTA-AM	chemical reagent	0.000477
			HRAS	enzyme	0.0404	EGFR	kinase	0.0111				WSB1	enzyme	0.00516	epicatechin	chemical drug	0.023	CAT	enzyme	8.6e-09	KAT5	enzyme	0.000479
			PRKCSH	enzyme	0.0416	N-[amino(dimethylamino)methylidene]-4-[(3aS,9bR)-8-ethoxy-7-methoxy-1,3,3a,9b-tetrahydrofuro[3,4-c]isoquinolin-5-yl]benzamide	chemical reagent	0.0112				HSPB7	other	0.00516	IL5	cytokine	0.023	ABT-737	chemical drug	9.08e-09	RAS (family)	group	0.000481
			3-deazaneplanocin	chemical drug	0.0417	IXA4	chemical reagent	0.0112				UPP1	enzyme	0.00516	IFNAR1	transmembrane receptor	0.0231	ANGPT2	growth factor	9.46e-09	NADPH OXIDASE (complex)	complex	0.000486
			mir-133 (includes others)	microRNA	0.0417	F ACTIN (complex)	complex	0.0112				copanlisib	chemical drug	0.00516	niclosamide	chemical drug	0.0232	NFAT (family)	group	9.62e-09	IL17A DIMER (complex)	complex	0.000486
			ZBTB7B	transcription regulator	0.0417	benfluorex	chemical drug	0.0112				GNL2	enzyme	0.00516	miR-503-5p (miRNAs w/seed AGCAGCG)	mature microRNA	0.0232	MAPK8	kinase	1.02e-08	ST8SIA1	enzyme	0.000486
			NDRG3	other	0.0417	hydroxyethylnorfenfluramine	chemical - endogenous mammalian	0.0112				TOP2A	enzyme	0.00516	SAFB2	other	0.0232	docosahexaenoic acid	chemical drug	1.02e-08	aspirin	chemical drug	0.000486
			EIF6	translation regulator	0.0421	H4c14	other	0.0112				SQ 29548	chemical reagent	0.00516	PPP1R13L	transcription regulator	0.0232	IL36G	cytokine	1.05e-08	L-arginine	chemical - endogenous mammalian	0.000487
			SFRP1	transmembrane receptor	0.0421	UBAC2	enzyme	0.0112				DNMT3A	enzyme	0.00547	VANGL1	other	0.0232	LRP1B	transmembrane receptor	1.1e-08	resiquimod	chemical drug	0.000489
			bexarotene	chemical drug	0.0423	H1-10	other	0.0112				TERC	other	0.0055	NLRC5	transcription regulator	0.0232	ELK1	transcription regulator	1.11e-08	CDKN1A	kinase	0.000494
			deferasirox	chemical drug	0.0423	ACOT13	enzyme	0.0112				ocifisertib	chemical drug	0.0055	miR-27a-3p (and other miRNAs w/seed UCACAGU)	mature microRNA	0.0232	napabucasin	chemical drug	1.11e-08	RORC	ligand-dependent nuclear receptor	0.000499
			mir-218 (includes others)	microRNA	0.0423	PSMG1	other	0.0112				CLIC1	ion channel	0.00551	cigarette smoke	chemical toxicant	0.0236	CBX5	transcription regulator	1.16e-08	PRNP	other	0.000514
			NANOG	transcription regulator	0.0431	FOXI1	transcription regulator	0.0112				AFF4	transcription regulator	0.0056	FLT1	kinase	0.0239	ESTROGEN RECEPTOR (family)	group	1.17e-08	prostaglandin D2	chemical - endogenous mammalian	0.000521
			TCF7L1	transcription regulator	0.0437	NEFL	other	0.0112				MEL T1	chemical - kinase inhibitor	0.0056	deferoxamine	chemical drug	0.024	sudemycin D6	chemical reagent	1.21e-08	DCLK1	kinase	0.000524
			CD24	other	0.044	CNGB3	ion channel	0.0112				costunolide	chemical - endogenous non-mammalian	0.0056	NCOA3	transcription regulator	0.0241	CH25H	enzyme	1.22e-08	PPARD	ligand-dependent nuclear receptor	0.000542
			CYP19A1	enzyme	0.044	Irs3	other	0.0112				SMARCAL1	enzyme	0.00585	IL6	cytokine	0.0241	EDN1	cytokine	1.25e-08	epigallocatechin-gallate	chemical drug	0.000543
			KDM8	enzyme	0.0441	NISCH	other	0.0112				SKP2	other	0.006	ZEB1	transcription regulator	0.0241	plicamycin	chemical drug	1.27e-08	mir-181 (includes others)	microRNA	0.000561
			PEX5	other	0.045	EFEMP2	other	0.0112				H2AX	transcription regulator	0.006	NF1	other	0.0245	concanavalin a	chemical drug	1.32e-08	ADCY (family)	group	0.000575
			RARB	ligand-dependent nuclear receptor	0.0451	tofogliflozin	chemical drug	0.0112				azoxymethane	chemical toxicant	0.00603	D-glucose	chemical - endogenous mammalian	0.0248	ACSL4	enzyme	1.34e-08	MLN120B	chemical drug	0.000575
			DMD	other	0.0451	6,7-dinitroquinoxaline-2,3-dione	chemical reagent	0.0112				CDK5R1	kinase	0.00622	NFIC	transcription regulator	0.0251	heme	chemical - endogenous mammalian	1.34e-08	RAPGEF3	other	0.000575
			Cd33	other	0.0453	esculetin	chemical - endogenous non-mammalian	0.0112				IL25	cytokine	0.00639	RRP1B	transcription regulator	0.0251	Ifnl2/Ifnl3	other	1.37e-08	peptidoglycan	chemical - endogenous non-mammalian	0.000578
			ULK3	kinase	0.0453	eprosartan	chemical drug	0.0112				nocodazole	chemical reagent	0.00639	RB (family)	group	0.0251	IFNL2	other	1.37e-08	PLX5622	chemical drug	0.000582
			IGF2R	transmembrane receptor	0.0453	amoxapine	chemical drug	0.0112				ARNT	transcription regulator	0.00639	RET	kinase	0.0252	STAT4	transcription regulator	1.38e-08	F7	peptidase	0.000587
			miR-183-5p (miRNAs w/seed AUGGCAC)	mature microRNA	0.0453	PK11007	chemical reagent	0.0112				SMARCA4	transcription regulator	0.00642	gefitinib	chemical drug	0.0253	vancomycin	biologic drug	1.52e-08	mevalonic acid	chemical - endogenous mammalian	0.000587
			NMNAT1	enzyme	0.0453	liproxstatin-1	chemical reagent	0.0112				MYB	transcription regulator	0.00642	metformin	chemical drug	0.0257	FGF2	growth factor	1.53e-08	TLR2	transmembrane receptor	0.000588
			ADIPOR2	transmembrane receptor	0.0453	ORIN1001	chemical drug	0.0112				TEAD2	transcription regulator	0.00653	STAT1	transcription regulator	0.0258	PLAU	peptidase	1.56e-08	ADRB (family)	group	0.000591
			TEF	transcription regulator	0.0453	CD36	transmembrane receptor	0.0112				NELFCD	other	0.00668	NP627	chemical reagent	0.0258	TSC22D3	transcription regulator	1.57e-08	mir-27 (includes others)	microRNA	0.000601
			RELN	peptidase	0.0453	PROC	peptidase	0.0113				LAMTOR5	other	0.00668	SR-3420	chemical reagent	0.0258	WWTR1	transcription regulator	1.58e-08	FADD	other	0.000601
			ZNF423	transcription regulator	0.0453	miR-338-3p (miRNAs w/seed CCAGCAU)	mature microRNA	0.0113				mir-192 (includes others)	microRNA	0.00668	BLU 9931	chemical drug	0.0258	BCL3	transcription regulator	1.59e-08	TGM2	enzyme	0.000609
			ONECUT2	transcription regulator	0.0453	ISG15	other	0.0113				HOXD9	transcription regulator	0.00668	PDPK (family)	group	0.0258	raloxifene	chemical drug	1.6e-08	SATB1	transcription regulator	0.000637
			AEBP1	peptidase	0.0453	SERPINC1	enzyme	0.0115				SND1	transcription regulator	0.00691	usnic acid	chemical - endogenous non-mammalian	0.0258	COLLAGEN TYPE II (complex)	complex	1.61e-08	SNAI1	transcription regulator	0.000637
			TFR2	transporter	0.0453	STK24	kinase	0.0115				3,5-dihydroxyphenylglycine	chemical reagent	0.00699	KERATIN 16 (family)	group	0.0258	arimoclomol	chemical drug	1.61e-08	PD173074	chemical reagent	0.000644
			sulpiride	chemical drug	0.0453	PKHD1	other	0.0115				CIP2A	other	0.00706	DNA-PK (complex)	complex	0.0258	PG3-Oc	chemical reagent	1.63e-08	glycochenodeoxycholate	chemical - endogenous mammalian	0.000644
			retinol acetate	chemical drug	0.0453	NO 1886	chemical drug	0.0115				NQO1	enzyme	0.00706	LM-1685	chemical reagent	0.0258	RAD21L1	other	1.63e-08	PIK3R1	kinase	0.000644
			somatostatin, trp(8)-	biologic drug	0.0453	allyl sulfide	chemical drug	0.0115				deferoxamine	chemical drug	0.00744	BMH-21	chemical reagent	0.0258	SLPI	other	1.63e-08	CYCLIN D (family)	group	0.000647
			D-thioctic acid	chemical - endogenous mammalian	0.0453	DIM-C-pPhOH-3-Cl-5-OCH3	chemical reagent	0.0115				hydrocortisone	chemical - endogenous mammalian	0.00749	calotropis gigantea stem bark ethanolic/dichloromethane extract	chemical reagent	0.0258	evodiamine	chemical - endogenous non-mammalian	1.63e-08	CEMIP	enzyme	0.000647
			AI-1	chemical reagent	0.0453	bombesin	chemical - endogenous mammalian	0.0115				ANXA7	ion channel	0.00754	20:0 N-acylethanolamine	chemical - endogenous mammalian	0.0258	gentamicin C	chemical drug	1.67e-08	brucine	chemical - endogenous non-mammalian	0.000647
			desmopressin	biologic drug	0.0458	Na+	chemical - endogenous mammalian	0.0115				mir-15 (includes others)	microRNA	0.00756	fludioxonil	chemical toxicant	0.0258	CNTF	cytokine	1.67e-08	WNT1	cytokine	0.000653
			TGS1	enzyme	0.0459	SNAI1	transcription regulator	0.0115				TP53RK	other	0.00762	eifsixty-6	chemical reagent	0.0258	dihydrotestosterone	chemical - endogenous mammalian	1.74e-08	TRPM7	kinase	0.000656
			FABP4	transporter	0.0459	ammonium	chemical - endogenous mammalian	0.0116				Rps4l	other	0.00762	CREATINE KINASE (family)	group	0.0258	GNAQ	enzyme	1.78e-08	MMP9	peptidase	0.000666
			PRMT5	enzyme	0.0465	CYLD-AS1	other	0.0117				TCP11	other	0.00762	hexestrol bis(diethylaminoethyl ether)	chemical toxicant	0.0258	tamoxifen	chemical drug	1.78e-08	12-(3-adamantan-1-yl-ureido) dodecanoic acid	chemical reagent	0.000671
			FLI1	transcription regulator	0.0465	glucosamine	chemical - endogenous mammalian	0.0117				CHFR	enzyme	0.00762	NOTCH1 Coactivator	complex	0.0258	RBPJ	transcription regulator	1.8e-08	RELAXIN (family)	group	0.000676
			TWF1	kinase	0.0465	GW3965	chemical reagent	0.0119				DDX6	enzyme	0.00762	CYCS gene:NRF1:PPARGC1B	complex	0.0258	RNASEL	enzyme	1.83e-08	SB 290157	chemical reagent	0.000676
			fatty acid	chemical - endogenous mammalian	0.0468	IGF2	growth factor	0.0119				FGF12	other	0.00762	DP1/2: E2F1/2/3: SP1: CDKN2A Gene	complex	0.0258	AIM2	other	1.83e-08	TCF7	transcription regulator	0.000679
			lactic acid	chemical - endogenous mammalian	0.0474	LAMA4	enzyme	0.0119				HAS1	enzyme	0.00762	p16INK4A/p14ARF mRNA: miR-24 Nonendonucleolytic RISC	complex	0.0258	SU6656	chemical toxicant	1.83e-08	NONO	transcription regulator	0.000687
			AIP	transcription regulator	0.048	cuprizone	chemical toxicant	0.0121				TIMELESS	other	0.00762	CCND1:CREBBP:NOTCH1 Gene	complex	0.0258	TRAF3IP2	enzyme	1.89e-08	BCL6	transcription regulator	0.000704
			PROX1	transcription regulator	0.048	decitabine	chemical drug	0.0121				NRP2	kinase	0.00762	E2F1/3:DP1/2:NOTCH1 Gene	complex	0.0258	TRAF3	enzyme	2.05e-08	vorinostat	chemical drug	0.000718
			GCN2iB	chemical drug	0.048	SCH 58261	chemical reagent	0.0123				TACC3	other	0.00762	BMAL1:CLOCK,NPAS2:BHLHE40 gene	complex	0.0258	caffeic acid phenethyl ester	chemical drug	2.05e-08	GSTO1	enzyme	0.000728
			HSP90 (family)	group	0.048	ALPHA 1 ANTITRYPSIN (family)	group	0.0123				URI1	transcription regulator	0.00762	TP53 Tetramer:AIFM2 Gene	complex	0.0258	fludarabine	chemical drug	2.12e-08	sulindac	chemical drug	0.000728
			NR1I2	ligand-dependent nuclear receptor	0.0493	SPHK2	kinase	0.0123				TFF2	other	0.00762	(TP53,TP63):PERP Gene	complex	0.0258	ETV5	transcription regulator	2.21e-08	NORAD	other	0.00073
			C-SRC (family)	group	0.0495	LGR4	transmembrane receptor	0.0123				MBD4	enzyme	0.00762	CTNNB1:TCF7L2,LEF1:CCND1 Gene	complex	0.0258	LEP	growth factor	2.26e-08	apatinib	chemical drug	0.00073
			miR-19b-3p (and other miRNAs w/seed GUGCAAA)	mature microRNA	0.0495	NPR1	enzyme	0.0123				zonisamide	chemical drug	0.00762	VENTX:TCF4,LEF1:CCND1 Gene	complex	0.0258	PIK3CG	kinase	2.37e-08	ELF4	transcription regulator	0.00073
			SKI	transcription regulator	0.0495	MI-2-2	chemical reagent	0.0123				propyl-2-(8-(3,4-difluorobenzyl)-2',5'-dioxo-8-azaspiro[bicyclo[3.2.1] octane-3,4'-imidazolidine]-1'-yl)acetate	chemical reagent	0.00762	NPM1:TFAP2A homodimer:NOP2 gene	complex	0.0258	SMC1B	enzyme	2.37e-08	HMGB2	transcription regulator	0.00073
			MIR200 (family)	group	0.0495	parthenolide	chemical drug	0.0123				L-asparagine	chemical - endogenous mammalian	0.00762	NPM1:TFAP2A homodimer:HSPD1 gene	complex	0.0258	CCL2	cytokine	2.42e-08	MM-589	chemical reagent	0.00073
			LILRB1	transmembrane receptor	0.0495	D-fructose	chemical - endogenous mammalian	0.0123				CDK1	kinase	0.00774	MYC:MAX:CDC25A gene	complex	0.0258	IFNA17	cytokine	2.52e-08	taurodeoxycholic acid	chemical - endogenous mammalian	0.000735
			cafestol	chemical - endogenous non-mammalian	0.0495	colistin	biologic drug	0.0131				RAB2A	enzyme	0.00788	RUNX1:CBFB:PRKCQ gene	complex	0.0258	PPP2R5C	other	2.52e-08	CDH1	other	0.000735
			topotecan	chemical drug	0.0498	uranyl nitrate	chemical toxicant	0.0131				HBP1	transcription regulator	0.00788	E2F1:TFDP1,TFDP2:CDC25A gene	complex	0.0258	entinostat	chemical drug	2.53e-08	DRD2	G-protein coupled receptor	0.000735
						PKM	kinase	0.0131				INSIG2	other	0.00788	DREAM complex:CDC25A gene	complex	0.0258	CD200R1	transmembrane receptor	2.54e-08	NFAT5	transcription regulator	0.000759
						CCN2	growth factor	0.0131				HOXB4	transcription regulator	0.00788	CCND1 gene:nucleosome:ESR1:ESTG	complex	0.0258	carboplatin	chemical drug	2.54e-08	STING1	ion channel	0.000777
						cadmium chloride	chemical toxicant	0.0131				leupeptin	chemical - protease inhibitor	0.00788	MECP2:FKBP5 gene	complex	0.0258	nitric oxide	chemical - endogenous mammalian	2.8e-08	PIK3CA	kinase	0.000784
						arachidonic acid	chemical - endogenous mammalian	0.0131				IKBKB	kinase	0.00801	MECP2:NOTCH1 gene	complex	0.0258	TNFRSF1B	transmembrane receptor	2.87e-08	PALMD	other	0.000789
						EIF2AK3	kinase	0.0131				KDM3B	enzyme	0.00803	MECP2:IRAK1 gene	complex	0.0258	berberine	chemical drug	2.87e-08	ketamine	chemical drug	0.000789
						FBXO32	enzyme	0.0133				miR-9-5p (and other miRNAs w/seed CUUUGGU)	mature microRNA	0.00803	CDK5R1 gene:EGR1	complex	0.0258	EPAS1	transcription regulator	3.07e-08	KN-62	chemical drug	0.000789
						FGF19	growth factor	0.0133				mir-23 (includes others)	microRNA	0.0083	CDK5R1 gene:EGR1:NAB2	complex	0.0258	MIF	cytokine	3.07e-08	D-galactosamine	chemical - endogenous mammalian	0.000789
						zinc	chemical drug	0.0133				EZH2	transcription regulator	0.00853	CEBPB gene:STAT3 dimer	complex	0.0258	D-galactosamine	chemical - endogenous mammalian	3.11e-08	moxestrol	chemical toxicant	0.00079
						triadimefon	chemical toxicant	0.0134				IFI16	transcription regulator	0.00856	CEBPB gene:CREB1 dimer	complex	0.0258	CCN1	other	3.15e-08	dibenzo[a,l]pyrene diol-epoxide	chemical - endogenous mammalian	0.00079
						fish oils	chemical drug	0.0134				GSK2816126	chemical drug	0.00856	(NPAS4:ARNTL,NPAS4:ARNT,NPAS4:ARNT2):CDK5R1 gene	complex	0.0258	zVAD-FMK	chemical - protease inhibitor	3.18e-08	hexa-D-arginine	biologic drug	0.00079
						SOX7	transcription regulator	0.0134				YTHDC1	other	0.00858	ATF4:CEBPB gene	complex	0.0258	NFE2L2	transcription regulator	3.22e-08	prochloraz	chemical reagent	0.00079
						MBD2	transcription regulator	0.0134				HCAR2	G-protein coupled receptor	0.0092	SOX9:NR5A1:GATA4:AMH gene	complex	0.0258	allopurinol	chemical drug	3.28e-08	FBXL16	other	0.00079
						NRIP1	transcription regulator	0.0134				CYTOR	other	0.0092	SIN3A:ACK685-STAT3 dimer:IL2RG gene	complex	0.0258	ADI PEG20	biologic drug	3.34e-08	DDX28	enzyme	0.00079
						15(S)-HETE	chemical - endogenous mammalian	0.0135				COL11A1	other	0.0092	SRXN1 gene:NFE2L2	complex	0.0258	POLE	enzyme	3.34e-08	SEMA3C	other	0.00079
						glycerol	chemical - endogenous mammalian	0.0135				hydroquinone	chemical - endogenous mammalian	0.0092	TFAM gene:NRF1:NRF2:PPARGC1A,PPRC1	group	0.0258	SELP	transmembrane receptor	3.38e-08	SOX21	transcription regulator	0.00079
						miR-381-3p (and other miRNAs w/seed AUACAAG)	mature microRNA	0.0135				SFTPC	other	0.00948	ETS1/ ETS2:CDKN2A Gene	group	0.0258	piceatannol	chemical - endogenous non-mammalian	3.38e-08	MYOZ2	other	0.00079
						FERMT2	other	0.0135				ABL2	kinase	0.00966	bromethalin	chemical toxicant	0.0258	citarinostat	chemical drug	3.4e-08	PX-12	chemical drug	0.00079
						PRKCA	kinase	0.0136				IL15	cytokine	0.00966	lewisite	chemical toxicant	0.0258	irinotecan	chemical drug	3.4e-08	BB-2116	chemical - protease inhibitor	0.00079
						TGFB3	growth factor	0.0136				tetrachlorodibenzodioxin	chemical toxicant	0.00974	NOTCH1 mRNA:miR-449 RISC	complex	0.0258	NLRP3	enzyme	3.55e-08	amifostine	chemical drug	0.00079
						ELOVL5	enzyme	0.0136				ursolic acid	chemical drug	0.00985	NOTCH1 mRNA:miR-34 RISC	complex	0.0258	MYB	transcription regulator	3.55e-08	PTGS1	enzyme	0.00081
						ARHGAP31	other	0.0136				clofibrate	chemical drug	0.00985	NOTCH1 mRNA:miR-200B/C RISC	complex	0.0258	zerumbone	chemical - endogenous non-mammalian	3.69e-08	MEOX2	transcription regulator	0.00081
						CETP	enzyme	0.0136				tretinoin	chemical drug	0.00993	CCND1 gene:H3K4me2 nucleosome:FOXA1:GATA3:ESTG:ESR1 dimer:JUN:ATF2:POUF21:ESTG:ESR1 dimer:JUN:FOS	complex	0.0258	Fcgr3	transmembrane receptor	3.69e-08	apigenin	chemical - endogenous non-mammalian	0.000811
						NCOA4	transcription regulator	0.0136				trans-hydroxytamoxifen	chemical drug	0.0101	miR-1294 inhibitor	chemical reagent	0.0258	HNRNPU	transporter	3.72e-08	trans-hydroxytamoxifen	chemical drug	0.000826
						succinic acid	chemical - endogenous mammalian	0.0136				APP	other	0.0102	HEPES	chemical reagent	0.0258	GPS2	transcription regulator	3.8e-08	norepinephrine	chemical - endogenous mammalian	0.000826
						kanamycin A	chemical drug	0.0138				fluocinolone acetonide	chemical drug	0.0104	anti-miR-27a-3p inhibitor	chemical reagent	0.0258	cytarabine	chemical drug	3.8e-08	RIGI	enzyme	0.000833
						metformin	chemical drug	0.014				ZC3H11A	other	0.0104	Pms2	other	0.0258	1-16:0 lysophosphatidylcholine	chemical - endogenous mammalian	3.85e-08	LIPE	enzyme	0.000833
						LRRFIP2	other	0.014				mir-148 (includes others)	microRNA	0.0104	DNMT1:AcK685-STAT3 dimer:IL2RG gene	complex	0.0258	CXADR	transmembrane receptor	3.85e-08	beraprost	chemical drug	0.000853
						RXRG	ligand-dependent nuclear receptor	0.014				ADGRE2	other	0.0104	MSGN1:NOTCH1 gene	complex	0.0258	H3B-8800	chemical drug	3.85e-08	TRIM72	enzyme	0.000853
						MAPK (family)	group	0.0145				APOBEC3B	enzyme	0.0105	LEF1:CTNNB1:TBX6:RBPJ:NICD1:HES7 gene	complex	0.0258	TRIM28	transcription regulator	3.89e-08	UT-143	chemical reagent	0.000853
						EIF6	translation regulator	0.0145				ZNF512B	transcription regulator	0.0105	HES7:LEF1:CTNNB1:TBX6:RBPJ:NICD1:HES7 gene	complex	0.0258	CLU	other	3.97e-08	HTRA1	peptidase	0.000853
						Abcb4	transporter	0.0145				TRPV2	ion channel	0.0105	MITF-M dimer:CDKN2A gene	complex	0.0258	ADAM17	peptidase	4.16e-08	pepstatin	chemical - protease inhibitor	0.000853
						lenalidomide	chemical drug	0.015				TMEM161B-DT	other	0.0105	PAX2:PLAC8 gene	complex	0.0258	LH (complex)	complex	4.18e-08	rutin	chemical drug	0.000853
						CREBZF	transcription regulator	0.0151				E4F1	transcription regulator	0.0105	H2-Q3	other	0.0258	EIF4E	translation regulator	4.22e-08	HAND2	transcription regulator	0.000854
						PF-3893787	chemical drug	0.0151				MYCBP	transcription regulator	0.0105	acemetacin	chemical drug	0.0258	DRD2	G-protein coupled receptor	4.38e-08	KDM5B	enzyme	0.000873
						GFER	enzyme	0.0151				EMP3	other	0.0105	bovine testicular hyaluronidase	biologic drug	0.0258	SAMHD1	enzyme	4.4e-08	PPRC1	transcription regulator	0.000897
						ascorbic acid	chemical - endogenous mammalian	0.0152				L3MBTL2	transcription regulator	0.0105	FBXL14	enzyme	0.0258	niacinamide	chemical - endogenous mammalian	4.43e-08	FURIN	peptidase	0.000897
						CXCR4	G-protein coupled receptor	0.0153				MCM7	enzyme	0.0105	LINC00930	other	0.0258	HHEX	transcription regulator	4.52e-08	lapatinib	chemical drug	0.000897
						caffeine	chemical drug	0.0153				BARD1	transcription regulator	0.0105	CWH43	other	0.0258	ocifisertib	chemical drug	4.58e-08	KIN001-043	chemical drug	0.000897
						20-hydroxyeicosatetraenoic acid	chemical - endogenous mammalian	0.0153				FOXN3	transcription regulator	0.0105	CYTOCHROME C (family)	group	0.0258	ATP-gamma-S	chemical reagent	4.71e-08	andrographolide	chemical drug	0.000897
						8-chloroadenosine	chemical drug	0.0153				triapine	chemical drug	0.0105	NCK (family)	group	0.0258	infliximab	biologic drug	4.71e-08	PTC-209	chemical reagent	0.000897
						triamcinolone	chemical drug	0.0153				leucovorin	chemical - endogenous mammalian	0.0105	USP49	peptidase	0.0258	NCOA2	transcription regulator	4.77e-08	CEBPA	transcription regulator	0.000911
						PTPRB	transmembrane receptor	0.0153				adenine	chemical - endogenous mammalian	0.0106	TTC36	other	0.0258	niraparib	chemical drug	4.8e-08	LH (complex)	complex	0.000913
						CPXM1	peptidase	0.0153				USP38	peptidase	0.0106	UQCC2	other	0.0258	HSPA5	enzyme	4.8e-08	PHB2	transcription regulator	0.000914
						gemcitabine/paclitaxel	chemical drug	0.0153				GPR151	G-protein coupled receptor	0.0106	ZNF302	transcription regulator	0.0258	LEF1	transcription regulator	4.81e-08	FGF4	growth factor	0.000914
						NEGR1	other	0.0153				PX 478	chemical drug	0.0106	TMX1	enzyme	0.0258	methotrexate	chemical drug	4.84e-08	PLK2	kinase	0.000914
						DNMT3L	transcription regulator	0.0153				MI-503	chemical reagent	0.0106	PCBP3	transcription regulator	0.0258	ethanol	chemical - endogenous mammalian	5.09e-08	YBX1	transcription regulator	0.000915
						GJA8	transporter	0.0153				silibinin	chemical drug	0.0109	IDH3B	enzyme	0.0258	hydroxyurea	chemical drug	5.37e-08	NFATC3	transcription regulator	0.000922
						SOX15	transcription regulator	0.0153				ADCYAP1	other	0.0109	KCNJ12	ion channel	0.0258	arsenite	chemical toxicant	5.5e-08	SOX7	transcription regulator	0.000922
						NKX3-2	transcription regulator	0.0153				KAT2B	enzyme	0.0112	MT-TL1	other	0.0258	WNT5A	growth factor	5.51e-08	carbonyl cyanide m-chlorophenyl hydrazone	chemical toxicant	0.000922
						BTG1	transcription regulator	0.0153				FBXL6	enzyme	0.0115	CALCOCO1	transcription regulator	0.0258	mifepristone	chemical drug	5.59e-08	DSCAM	other	0.00095
						ABCB7	transporter	0.0153				RASSF5	other	0.0115	URGCP	other	0.0258	TPCA-1	chemical drug	5.6e-08	NFATC1	transcription regulator	0.000953
						GNMT	enzyme	0.0153				ELAVL1	other	0.0122	GAPDHS	enzyme	0.0258	GPER1	G-protein coupled receptor	5.61e-08	4-phenylbutyric acid	chemical - endogenous mammalian	0.000953
						IMMUNOGLOBULIN LAMBDA LIGHT CHAIN (family)	group	0.0153				GnRH analog	biologic drug	0.0122	SLC25A47	ion channel	0.0258	COLLAGEN TYPE I (complex)	complex	5.61e-08	ibrutinib	chemical drug	0.000958
						warfarin	chemical drug	0.0153				ALDOSE REDUCTASE (family)	group	0.0122	MT-TI	other	0.0258	IRAK1	kinase	5.85e-08	lovastatin	chemical drug	0.000958
						clonazepam	chemical drug	0.0153				PPOX	enzyme	0.0122	CCDC62	transcription regulator	0.0258	zoledronic acid	chemical drug	5.85e-08	pembrolizumab	biologic drug	0.000991
						benz[a]anthracene	chemical toxicant	0.0153				SPZ1	transcription regulator	0.0122	MTERF3	other	0.0258	AREG	growth factor	5.94e-08	ZFTA-RELA	fusion gene/product	0.000991
						ARNT2	transcription regulator	0.0154				PIM2	kinase	0.0122	NDUFAF1	other	0.0258	F2RL1	G-protein coupled receptor	5.94e-08	Ifitm3	other	0.000995
						ARID2	transcription regulator	0.0156				GF 120918	chemical reagent	0.0122	HSPA6	enzyme	0.0258	pimagedine	chemical drug	5.99e-08	CD40	transmembrane receptor	0.001
						THBS1	other	0.0156				MEX3A	other	0.0125	3-acetylpyridine	chemical toxicant	0.0258	tempol	chemical drug	5.99e-08	E. coli B4 lipopolysaccharide	chemical toxicant	0.00102
						PROM1	other	0.0157				NSUN6	enzyme	0.0125	AGPAT5	enzyme	0.0258	H-7	chemical - kinase inhibitor	5.99e-08	LRP1B	transmembrane receptor	0.00105
						ZNF277	transcription regulator	0.0157				NGFR	transmembrane receptor	0.0125	SLFN11	enzyme	0.0258	Ca2+	chemical - endogenous mammalian	5.99e-08	geranylgeranyl pyrophosphate	chemical - endogenous mammalian	0.00105
						harmine	chemical drug	0.0157				daunorubicin	chemical drug	0.0125	ADAMTS16	other	0.0258	SMAD7	transcription regulator	6.08e-08	CXCL8	cytokine	0.00106
						TARBP2	other	0.0157				THPO	cytokine	0.0126	NKX6-3	transcription regulator	0.0258	ALB	transporter	6.12e-08	ethanol	chemical - endogenous mammalian	0.00107
						SCP2	transporter	0.0157				imiquimod	chemical drug	0.0127	PLAC1	other	0.0258	TGF BETA (family)	group	6.13e-08	RAD51	enzyme	0.00107
						taxifolin	chemical - endogenous non-mammalian	0.0157				LONP1	peptidase	0.0129	PPTC7	other	0.0258	DDX5	enzyme	6.27e-08	TLR5	transmembrane receptor	0.00107
						acadesine	chemical drug	0.0157				NRG1	growth factor	0.0135	ANKRD35	other	0.0258	homocysteine	chemical - endogenous mammalian	6.3e-08	caffeine	chemical drug	0.00107
						ATF6	transcription regulator	0.0157				Siglecf	other	0.0137	FILIP1	other	0.0258	estrogen	chemical drug	6.31e-08	mir-15 (includes others)	microRNA	0.00107
						Pick1	other	0.0159				methylnitrosourea	chemical toxicant	0.0137	Cyct	other	0.0258	sorafenib	chemical drug	6.66e-08	methylprednisolone	chemical drug	0.00108
						USF2	transcription regulator	0.0163				S-nitroso-N-acetyl-DL-penicillamine	chemical reagent	0.0137	INTEGRIN ALPHA 5 BETA 1 (complex)	complex	0.0258	histamine	chemical - endogenous mammalian	7.19e-08	ZMPSTE24	peptidase	0.00109
						IKZF3	transcription regulator	0.0163				MGA	transcription regulator	0.0137	TENASCIN (family)	group	0.0258	melphalan	chemical drug	7.39e-08	PRKACA	kinase	0.00109
						NFKB1	transcription regulator	0.0164				IGFBP2	other	0.0137	WSB2	other	0.0258	S-nitroso-N-acetyl-DL-penicillamine	chemical reagent	7.54e-08	miR-532-3p (miRNAs w/seed CUCCCAC)	mature microRNA	0.0011
						GATA2-AS1	other	0.0167				L-proline	chemical - endogenous mammalian	0.0138	GPLD1	enzyme	0.0258	GAPDH	enzyme	7.54e-08	KRIT1	other	0.0011
						ROCK1	kinase	0.0167				rhodamine 6G	chemical toxicant	0.0138	ITSN2	other	0.0258	phenacetin	chemical drug	7.88e-08	HISTONE H3 (family)	group	0.0011
						TCTN1	other	0.0167				SNHG6	other	0.0138	ATP4A	transporter	0.0258	MYF6	transcription regulator	7.9e-08	IL10	cytokine	0.00115
						CLIC1	ion channel	0.0167				TRPC4AP	transporter	0.0138	BCL2L2	other	0.0258	bisindolylmaleimide I	chemical drug	8.2e-08	3-methyladenine	chemical toxicant	0.00115
						CDKN1A	kinase	0.0169				PHF10	other	0.0138	SNAP91	other	0.0258	ORMDL3	other	8.32e-08	GATA6	transcription regulator	0.00117
						KLF11	transcription regulator	0.017				NAT8L	enzyme	0.0138	miR-1343-3p (and other miRNAs w/seed UCCUGGG)	mature microRNA	0.0258	ZNF710	transcription regulator	8.32e-08	baicalin	chemical - endogenous non-mammalian	0.0012
						DNMT1	enzyme	0.0171				DLX4	transcription regulator	0.0138	miR-1253 (miRNAs w/seed GAGAAGA)	mature microRNA	0.0258	BLK	kinase	8.32e-08	S100A4	other	0.0012
						SREBF2	transcription regulator	0.0175				RASAL2	other	0.0138	miR-30c-1-3p (and other miRNAs w/seed UGGGAGA)	mature microRNA	0.0258	SERPINB7	other	9.07e-08	TERC	other	0.0012
						SELENOS	other	0.018				CUL1	enzyme	0.0138	mir-629	microRNA	0.0258	ZFP36	transcription regulator	9.09e-08	pevonedistat	chemical drug	0.0012
						XRCC6	enzyme	0.018				RASSF10	other	0.0138	mir-325	microRNA	0.0258	CFLAR	other	9.19e-08	YAP/TAZ (family)	group	0.0012
						miR-296-5p (miRNAs w/seed GGGCCCC)	mature microRNA	0.018				MUC3A	other	0.0138	miR-4717-5p (and other miRNAs w/seed AGGCCAC)	mature microRNA	0.0258	DAXX	transcription regulator	9.36e-08	ocifisertib	chemical drug	0.0012
						IQGAP2	other	0.018				kynurenine	chemical - endogenous mammalian	0.0139	miR-3622a-3p (and other miRNAs w/seed CACCUGA)	mature microRNA	0.0258	TXN	enzyme	9.36e-08	parthenolide	chemical drug	0.0012
						linalool	chemical - endogenous non-mammalian	0.018				PARPBP	other	0.0139	MIR4443	microRNA	0.0258	pristane	chemical toxicant	9.36e-08	entolimod	biologic drug	0.00121
						EGLN (family)	group	0.0181				IMD-0354	chemical reagent	0.0139	mir-4488	microRNA	0.0258	carrageenan	chemical drug	9.36e-08	mir-140	microRNA	0.00121
						JUNB	transcription regulator	0.0181				miR-210-3p (miRNAs w/seed UGUGCGU)	mature microRNA	0.0139	mir-583	microRNA	0.0258	miR-145-5p (and other miRNAs w/seed UCCAGUU)	mature microRNA	9.55e-08	PLA2G10	enzyme	0.00121
						gefitinib	chemical drug	0.0182				mir-137 (includes others)	microRNA	0.0139	NAPRT	enzyme	0.0258	FBXO42	other	9.73e-08	3-deazaneplanocin	chemical drug	0.00124
						sunitinib	chemical drug	0.0184				GHRHR	G-protein coupled receptor	0.0139	PLRG1	other	0.0258	ING4	transcription regulator	9.73e-08	MMP2	peptidase	0.00124
						arsenite	chemical toxicant	0.0184				NELFA	other	0.0139	DPYSL4	enzyme	0.0258	PD 168393	chemical drug	9.73e-08	GDF11	growth factor	0.00124
						camptothecin	chemical drug	0.0184				BIRC2	enzyme	0.0139	nimustine	chemical drug	0.0258	MMP2	peptidase	9.79e-08	PDGF (complex)	complex	0.00128
						semaxinib	chemical drug	0.0185				3-aminobenzamide	chemical toxicant	0.0139	TOB2	other	0.0258	glucocorticoid	chemical drug	9.89e-08	CYP1A1	enzyme	0.00128
						ciprofloxacin	chemical drug	0.0192				selenomethylselenocysteine	chemical - endogenous mammalian	0.0139	POLK	enzyme	0.0258	rebemadlin	chemical reagent	1.02e-07	methamphetamine	chemical drug	0.00129
						DYSF	other	0.0194				NOS2	enzyme	0.0143	RBP7	other	0.0258	SELPLG	other	1.03e-07	TMPRSS2-ERG	fusion gene/product	0.0013
						okadaic acid	chemical toxicant	0.0194				TRAF2	enzyme	0.0144	SIRPG	other	0.0258	vitamin K3	chemical drug	1.03e-07	ERK1/2 (family)	group	0.0013
						OGA	enzyme	0.0195				TFE3	transcription regulator	0.0144	BCKDHB	enzyme	0.0258	miR-146a-5p (and other miRNAs w/seed GAGAACU)	mature microRNA	1.04e-07	GnRH analog	biologic drug	0.0013
						nitric oxide	chemical - endogenous mammalian	0.0195				FXN	kinase	0.0149	PARVA	other	0.0258	oxaliplatin	chemical drug	1.04e-07	methotrexate	chemical drug	0.0013
						TSHZ3	transcription regulator	0.0196				WBP2	transcription regulator	0.015	GTPBP4	enzyme	0.0258	PRKN	enzyme	1.06e-07	INHBA	growth factor	0.0013
						BCAP31	transporter	0.0196				n-nitrosomethylbenzylamine	chemical toxicant	0.015	AMHR2	kinase	0.0258	VHL	transcription regulator	1.13e-07	wortmannin	chemical drug	0.0013
						sulforafan	chemical drug	0.0196				nilotinib	chemical drug	0.0153	TINF2	other	0.0258	PLX5622	chemical drug	1.16e-07	RPTOR	other	0.00131
						prexasertib	chemical drug	0.0196				nitric oxide	chemical - endogenous mammalian	0.0154	FOXD3-AS1	other	0.0258	SOX14	transcription regulator	1.2e-07	IL24	cytokine	0.00131
						losartan potassium	chemical drug	0.02				LMNB1	other	0.0156	MT-ATP6	transporter	0.0258	NOD1	other	1.2e-07	CAMK4	kinase	0.00131
						PYGO2	other	0.02				temozolomide	chemical drug	0.0156	18:1 N-acylethanolamine	chemical - endogenous mammalian	0.0258	LY6E	other	1.2e-07	AXL	kinase	0.00131
						handle region peptide HRP	chemical reagent	0.02				PD98059	chemical - kinase inhibitor	0.0157	CCT036477	chemical reagent	0.0258	4-phenylbutyric acid	chemical - endogenous mammalian	1.21e-07	DOCK8	other	0.00133
						GPAT3	enzyme	0.02				ESRRA	transcription regulator	0.0157	ORC4	other	0.0258	1-palmitoyl-2-(5-oxovaleroyl)-sn-glycero-3-phosphorylcholine	chemical reagent	1.25e-07	PLAU	peptidase	0.00133
						FAM210A	other	0.02				FAM3B	cytokine	0.0157	KCNMB4	ion channel	0.0258	PLAAT4	enzyme	1.25e-07	ATF2	transcription regulator	0.00136
						LEFTY (family)	group	0.02				ERVW-1	other	0.0157	PTPRU	phosphatase	0.0258	ILF3	transcription regulator	1.28e-07	celecoxib	chemical drug	0.00136
						PROINSULIN (family)	group	0.02				NELFE	other	0.0157	POP1	enzyme	0.0258	SIAH2	transcription regulator	1.38e-07	CAV1	transmembrane receptor	0.00137
						GAL3ST1	enzyme	0.02				citric acid	chemical - endogenous mammalian	0.0157	AMPD3	enzyme	0.0258	SOX2	transcription regulator	1.39e-07	JINK1/2 (family)	group	0.00137
						HIF1A-AS1	other	0.02				ASXL1	transcription regulator	0.0162	ZNF184	transcription regulator	0.0258	HDL (complex)	complex	1.46e-07	tosedostat	chemical drug	0.00137
						ACADVL	enzyme	0.02				MMP1	peptidase	0.0166	HYDIN	other	0.0258	bexarotene	chemical drug	1.5e-07	LLGL2	other	0.00137
						ATF7IP	transcription regulator	0.02				CD24	other	0.0166	B4GALT5	enzyme	0.0258	PPARGC1A	transcription regulator	1.54e-07	COL1A1	other	0.00137
						GADD45GIP1	other	0.02				mir-27 (includes others)	microRNA	0.0168	Uchl1os	other	0.0258	CXCL8	cytokine	1.55e-07	erismodegib	chemical drug	0.00137
						TBL1XR1	transcription regulator	0.02				GAST	other	0.0168	MPI	enzyme	0.0258	D-glucose	chemical - endogenous mammalian	1.62e-07	ferulic acid	chemical - endogenous non-mammalian	0.00137
						magnesium sulfate	chemical drug	0.02				novobiocin	chemical drug	0.0175	ATP1B3	transporter	0.0258	NOTCH1	transcription regulator	1.62e-07	RAC (family)	group	0.00138
						buserelin	biologic drug	0.02				AKR1C1	enzyme	0.0175	ORC3	other	0.0258	PIWIL4	other	1.64e-07	NCT-80	chemical reagent	0.00138
						muscarine	chemical toxicant	0.02				UCHL5	peptidase	0.0175	STK35	kinase	0.0258	RAC1	enzyme	1.64e-07	USP28	peptidase	0.00138
						D,L-propargylglycine	chemical reagent	0.02				ACACA	enzyme	0.0175	CDK20	kinase	0.0258	12-(3-adamantan-1-yl-ureido) dodecanoic acid	chemical reagent	1.67e-07	SETD1A	ion channel	0.00138
						EDN1	cytokine	0.0201				PRPF8	other	0.0175	MTCL1	other	0.0258	GSDMD	transporter	1.67e-07	brodalumab	biologic drug	0.00138
						STAT5A	transcription regulator	0.0201				SNIP1	other	0.0175	LNCRNA-IUR	other	0.0258	vinblastine	chemical drug	1.68e-07	VASP	other	0.00138
						plicamycin	chemical drug	0.0201				MTBP	other	0.0175	ELFN1-AS1	other	0.0258	Mrgpra2a (includes others)	G-protein coupled receptor	1.71e-07	IL1R2	transmembrane receptor	0.00138
						GSR	enzyme	0.0201				genipin	chemical drug	0.0175	PTOV1	other	0.0258	MAZ	transcription regulator	1.71e-07	USP4	peptidase	0.00138
						TBXT	transcription regulator	0.0201				GNRH2	other	0.0175	MTCH1	other	0.0258	MEOX2	transcription regulator	1.71e-07	DVL3	other	0.00138
						4-(2-aminoethyl)benzenesulfonylfluoride	chemical - protease inhibitor	0.0201				4-(benzylamino)-2-((2-(3-chloro-4-hydroxyphenyl)ethyl)amino)pyrimidine-5-carboxamide	chemical reagent	0.0175	POLD4	enzyme	0.0258	EML4-ALK	fusion gene/product	1.72e-07	astaxanthin	chemical drug	0.00138
						trabectedin	chemical drug	0.0201				racemic flurbiprofen	chemical drug	0.0175	CDKL2	kinase	0.0258	PHLDA1	other	1.73e-07	CpdX-D3	chemical reagent	0.00138
						SU6656	chemical toxicant	0.0201				setanaxib	chemical drug	0.0175	SRRM1	other	0.0258	JAK inhibitor I	chemical drug	1.73e-07	ADIPOQ	other	0.00138
						PRKAG3	kinase	0.0203				SHR2554	chemical drug	0.0175	CASC19	other	0.0258	vemurafenib	chemical drug	1.82e-07	melatonin	chemical - endogenous mammalian	0.0014
						VCAN	other	0.0203				SAHM1	chemical reagent	0.0175	GMEB2	transcription regulator	0.0258	RNASE1	enzyme	1.88e-07	adenosine	chemical - endogenous mammalian	0.00143
						cholecalciferol	chemical - endogenous mammalian	0.0203				geldanamycin	chemical drug	0.0176	anti-miR-886-3p	chemical reagent	0.0258	SFTPA1	other	1.97e-07	G PROTEIN ALPHA I (family)	group	0.00143
						PC-SPES	chemical drug	0.0204				miR-503-5p (miRNAs w/seed AGCAGCG)	mature microRNA	0.0176	AZD3759	chemical drug	0.0258	KIT	transmembrane receptor	2.04e-07	CD276	other	0.00143
						Serpina3n (includes others)	other	0.0206				ANGPTL4	other	0.0176	ATP5MC1	transporter	0.0258	ciglitazone	chemical drug	2.06e-07	resatorvid	chemical drug	0.00144
						NELFB	other	0.0206				cinnamaldehyde	chemical toxicant	0.0177	gramicidin A	chemical reagent	0.0258	BV6	chemical reagent	2.11e-07	CRNDE	other	0.00144
						DBP	transcription regulator	0.0206				zinc	chemical drug	0.0177	iprodione	chemical toxicant	0.0258	AIMP1	cytokine	2.11e-07	TIMP3	other	0.00144
						FDFT1	enzyme	0.0206				PML	transcription regulator	0.0178	lead chromate	chemical toxicant	0.0258	bafilomycin	chemical - endogenous non-mammalian	2.11e-07	tripterine	chemical - endogenous non-mammalian	0.00144
						SCX	transcription regulator	0.0206				ID2	transcription regulator	0.0178	PRTX-100 protein	biologic drug	0.0258	N-carbobenzyloxy-leucine-leucine-norvalinal	chemical - protease inhibitor	2.11e-07	CSF (family)	group	0.00144
						COL1A2	other	0.0206				MYD88	other	0.0179	VX-803	chemical drug	0.0258	PLAUR	transmembrane receptor	2.18e-07	diphenyleneiodonium	chemical drug	0.00144
						CREB3L1	transcription regulator	0.0206				mir-146 (includes others)	microRNA	0.0181	sulfaphenazole	chemical drug	0.0258	E2F1	transcription regulator	2.21e-07	N-nitro-L-arginine methyl ester	chemical drug	0.00144
						MITF	transcription regulator	0.0207				5-azacytidine	chemical drug	0.0186	bathophenanthroline	chemical reagent	0.0258	POU2AF1	transcription regulator	2.24e-07	testosterone	chemical - endogenous mammalian	0.00145
						SIM1	transcription regulator	0.0208				rosiglitazone	chemical drug	0.0187	TAK-779	chemical drug	0.0258	CLEC12A	other	2.25e-07	10E,12Z-octadecadienoic acid	chemical - endogenous mammalian	0.00149
						RAD21	transcription regulator	0.021				carboplatin	chemical drug	0.0187	lambda-cyhalothrin	chemical toxicant	0.0258	ursolic acid	chemical drug	2.27e-07	HMOX1	enzyme	0.0015
						beta-naphthoflavone	chemical toxicant	0.021				SET	other	0.0189	2-acetamidoacrylic acid	chemical reagent	0.0258	N-nitro-L-arginine methyl ester	chemical drug	2.27e-07	MYB	transcription regulator	0.00151
						YAP1	transcription regulator	0.0214				PAX3	transcription regulator	0.0192	amine	chemical - other	0.0258	TMEM120A	ion channel	2.36e-07	F2R	G-protein coupled receptor	0.00152
						vancomycin	biologic drug	0.0214				GH1	growth factor	0.0197	clofarabine	chemical drug	0.0258	FEN1	enzyme	2.36e-07	taurochenodeoxycholate	chemical - endogenous mammalian	0.00153
						bucladesine	chemical toxicant	0.0217				CD38	enzyme	0.0197	cyprodinil	chemical toxicant	0.0258	IL10RB	transmembrane receptor	2.36e-07	miR-34a-5p (and other miRNAs w/seed GGCAGUG)	mature microRNA	0.00156
						TRIM28	transcription regulator	0.0218				IREB2	translation regulator	0.0197	prochlorperazine	chemical drug	0.0258	LGALS8	other	2.36e-07	deoxycorticosterone acetate	chemical drug	0.00156
						quercetin	chemical drug	0.0219				vanillin	chemical - endogenous non-mammalian	0.0197	S0859	chemical reagent	0.0258	PELI2	enzyme	2.36e-07	anakinra	biologic drug	0.00156
						ZBTB20	transcription regulator	0.022				IL10	cytokine	0.0198	MT-21	chemical drug	0.0258	C-miR146a	chemical reagent	2.36e-07	FAT1	other	0.00156
						PRO-INFLAMMATORY CYTOKINE (family)	group	0.022				enzalutamide	chemical drug	0.0204	anti-miR-302d	chemical reagent	0.0258	HOTAIR	other	2.43e-07	EIF2B5	translation regulator	0.00156
						rotenone	chemical toxicant	0.022				TRIB3	kinase	0.0204	anti-miR-302c inhibitor	chemical reagent	0.0258	Go 6976	chemical drug	2.43e-07	volasertib	chemical drug	0.00156
						SUMO3	other	0.022				OGT	enzyme	0.0204	beta-penta-O-galloyl-glucose	chemical - endogenous non-mammalian	0.0258	entolimod	biologic drug	2.44e-07	LACTB	peptidase	0.00156
						amiodarone	chemical drug	0.022				IL5	cytokine	0.0205	PAX5-ETV6	fusion gene/product	0.0258	tosylphenylalanyl chloromethyl ketone	chemical - protease inhibitor	2.44e-07	SDCBP	enzyme	0.00156
						ethylene glycol tetraacetic acid	chemical reagent	0.022				SLC13A1	transporter	0.0205	SMER3	chemical reagent	0.0258	cardiotoxin	chemical - other	2.47e-07	VTN	other	0.00156
						IL1A	cytokine	0.0221				ATF6	transcription regulator	0.0205	miR-145 inhibitor	chemical reagent	0.0258	sphingosine-1-phosphate	chemical - endogenous mammalian	2.53e-07	MAK683	chemical drug	0.00156
						MIR122A/B (family)	group	0.0225				ASCL1	transcription regulator	0.0205	EPZ020411	chemical reagent	0.0258	ADRB (family)	group	2.58e-07	anti-miR-202-3p inhibitor	chemical reagent	0.00156
						NKX3-1	transcription regulator	0.0225				ciprofloxacin	chemical drug	0.0205	takinib	chemical drug	0.0258	USP22	peptidase	2.61e-07	ITPR (family)	group	0.00156
						mono-(2-ethylhexyl)phthalate	chemical toxicant	0.0226				CD44	other	0.0209	SID7969543	chemical reagent	0.0258	chloroquine	chemical drug	2.61e-07	EIF2S1:EIF2S2:EIF2S3	complex	0.00156
						PKA (complex)	complex	0.0226				SALL4	transcription regulator	0.021	2-hydroxynicotinic acid	chemical - endogenous mammalian	0.0258	miR-124-3p (and other miRNAs w/seed AAGGCAC)	mature microRNA	2.67e-07	ferrous chloride	chemical reagent	0.00156
						SMARCB1	transcription regulator	0.0228				FGF2	growth factor	0.0212	GNA002	chemical reagent	0.0258	NEIL2	enzyme	2.74e-07	PFKFB4	kinase	0.00156
						25-hydroxycholesterol	chemical reagent	0.0233				SKA3	other	0.0215	valinomycin	chemical reagent	0.0258	TAFAZZIN	enzyme	2.75e-07	Carlr	other	0.00156
						AFAP1-AS1	other	0.0234				HJURP	other	0.0215	nucleotide	chemical - endogenous mammalian	0.0258	LTBR	transmembrane receptor	2.76e-07	C10orf71	other	0.00156
						GSN	other	0.0234				AZD4547	chemical drug	0.0215	2-chloro-dATP	chemical - endogenous mammalian	0.0258	CCL11	cytokine	2.76e-07	FLOT2	other	0.00156
						USP1	peptidase	0.0234				SEC23A	transporter	0.0215	POLYCOMB (complex)	complex	0.0258	celecoxib	chemical drug	2.84e-07	ITGAX	transmembrane receptor	0.00156
						PD 153035	chemical drug	0.0234				PTPRA	phosphatase	0.0215	methylcellulose	chemical drug	0.0258	ZBP1	other	2.86e-07	TFF1	other	0.00156
						sertraline	chemical drug	0.0234				mir-335	microRNA	0.0215	MK-0812	chemical drug	0.0258	N4BP1	enzyme	2.86e-07	RGD1560225	other	0.00156
						selenomethylselenocysteine	chemical - endogenous mammalian	0.0234				raltitrexed	chemical drug	0.0215	NSC 228155	chemical reagent	0.0258	GNA13	enzyme	2.86e-07	UBE2L3	enzyme	0.00156
						PDGF (complex)	complex	0.0237				2-hydroxy-1-naphthylaldehyde isonicotinoyl hydrazone	chemical reagent	0.0215	NACHR (family)	group	0.0258	AZD0156	chemical drug	2.86e-07	SKLB023	chemical reagent	0.00156
						POU2F1	transcription regulator	0.024				largazole	chemical - endogenous non-mammalian	0.0215	CHCHD10	other	0.0258	V-PYRRO/NO	chemical reagent	2.86e-07	GNPAT	enzyme	0.00156
						RC3H2	enzyme	0.024				GSK2837808A	chemical reagent	0.0215	miR-142-3p (and other miRNAs w/seed GUAGUGU)	mature microRNA	0.0258	2-amino-5-phosphonovaleric acid	chemical - other	2.88e-07	SUCLG2-DT	other	0.00156
						HSD11B1	enzyme	0.024				USF1	transcription regulator	0.0215	3-aminobenzamide	chemical toxicant	0.0258	prednisolone	chemical drug	2.89e-07	CAY10397	chemical reagent	0.00156
						di(2-ethylhexyl) phthalate	chemical toxicant	0.024				IL31	cytokine	0.0219	UCN-01	chemical drug	0.0258	FTO	enzyme	2.91e-07	(+)-epicatechin	chemical drug	0.00156
						TBX3	transcription regulator	0.0243				BRD7	transcription regulator	0.0219	peroxynitrite	chemical toxicant	0.0258	CP-55940	chemical reagent	2.94e-07	CaCCinh-A01	chemical reagent	0.00156
						BMP4	growth factor	0.0244				MMP11	peptidase	0.0219	CAY10585	chemical reagent	0.0261	PF-4878691	chemical drug	2.94e-07	1-butanol	chemical - endogenous non-mammalian	0.00156
						IRS1	enzyme	0.0245				HNRNPA1	other	0.0219	SKA3	other	0.0261	ING1	transcription regulator	2.94e-07	tacrine	chemical drug	0.00156
						NUPR1	transcription regulator	0.0246				SLC40A1	transporter	0.022	BCL9/CREBBP/EP300/CTNNB1/LEF/TCF (complex)	complex	0.0261	bryostatin 1	chemical drug	2.94e-07	KIRA6	chemical reagent	0.00156
						CLPP	peptidase	0.0246				NRIP1	transcription regulator	0.0223	HJURP	other	0.0261	METTL3	enzyme	3.18e-07	sodium alum	chemical drug	0.00156
						SMAD4	transcription regulator	0.0248				CDC42	enzyme	0.0223	WDFY2	other	0.0261	LIF	cytokine	3.18e-07	atosibanum	biologic drug	0.00156
						dorsomorphin	chemical - kinase inhibitor	0.0248				ZFHX3	transcription regulator	0.0225	cercosporin	chemical - endogenous non-mammalian	0.0261	MAPK7	kinase	3.22e-07	GCG	other	0.00157
						aflatoxin B1	chemical - endogenous non-mammalian	0.0249				IL1B	cytokine	0.0229	SEC23A	transporter	0.0261	TRIM26	enzyme	3.23e-07	tanshinone II	chemical - endogenous non-mammalian	0.00157
						KCNJ2	ion channel	0.025				DELTA (family)	group	0.0233	GAPVD1	other	0.0261	RUNX1	transcription regulator	3.28e-07	RNASEH2A	enzyme	0.00157
						CLDN7	other	0.025				KYL peptide	chemical reagent	0.0233	CDCP1	other	0.0261	CDKN1A	kinase	3.34e-07	EFNA5	kinase	0.00157
						AICAR	chemical - endogenous mammalian	0.025				CPI-455	chemical drug	0.0233	PLAC8	other	0.0261	MAP2K4	kinase	3.37e-07	sildenafil	chemical drug	0.00157
						hyodeoxycholic acid	chemical - endogenous mammalian	0.0253				CRB2	other	0.0233	CCDC80	other	0.0261	salicylic acid	chemical drug	3.37e-07	1,2-dimethylhydrazine	chemical toxicant	0.00157
						SF-3-030	chemical reagent	0.0253				STL427944	chemical reagent	0.0233	CDC6	other	0.0261	CFTR	ion channel	3.42e-07	thioacetamide	chemical toxicant	0.00158
						SW016789	chemical reagent	0.0253				HEY1/2 (family)	group	0.0233	RECK	other	0.0261	TCF3	transcription regulator	3.46e-07	EPAS1	transcription regulator	0.0016
						atrazine	chemical toxicant	0.0253				ZYG11B	other	0.0233	2-(tridec-12-yn-1-ylthio)acetic acid	chemical reagent	0.0261	calphostin C	chemical drug	3.48e-07	PPARG	ligand-dependent nuclear receptor	0.00161
						PKI (family)	group	0.0253				glutathione-4-hydroxynonenal	chemical reagent	0.0233	SS18-SSX1	fusion gene/product	0.0261	DPH5	enzyme	3.64e-07	HOXA9	transcription regulator	0.00162
						L-TYPE CALCIUM CHANNEL (complex)	complex	0.0253				JIP1/2/3 (family)	group	0.0233	CD247	transmembrane receptor	0.0262	ionomycin	chemical reagent	3.68e-07	miR-1-3p (and other miRNAs w/seed GGAAUGU)	mature microRNA	0.00163
						ASPN	other	0.0253				ARF (family)	group	0.0233	olaparib	chemical drug	0.0262	IL11	cytokine	3.72e-07	linoleic acid	chemical - endogenous mammalian	0.00164
						DDRGK1	other	0.0253				HDAC1/2 (family)	group	0.0233	apatinib	chemical drug	0.0264	captopril	chemical drug	3.78e-07	NDRG1	kinase	0.00164
						macitentan	chemical drug	0.0253				anti-miR-23a-3p inhibitor	chemical reagent	0.0233	SKIL	transcription regulator	0.0264	rottlerin	chemical drug	3.78e-07	rotenone	chemical toxicant	0.00164
						PRPF8	other	0.0253				bapineuzumab	biologic drug	0.0233	stearic acid	chemical - endogenous mammalian	0.0264	indican	chemical - endogenous mammalian	3.84e-07	dextran sulfate	chemical drug	0.00166
						miR-137-3p (miRNAs w/seed UAUUGCU)	mature microRNA	0.0253				SREBP1A,1C,2:ELOVL6 gene	complex	0.0233	miR-34a-5p (and other miRNAs w/seed GGCAGUG)	mature microRNA	0.027	IGF2	growth factor	3.89e-07	butyric acid	chemical - endogenous mammalian	0.00168
						SCN1B	ion channel	0.0253				SALL4:SALL4 gene	complex	0.0233	BRCA1	transcription regulator	0.0271	MAPK3	kinase	3.91e-07	VCAN	other	0.00169
						AFDN	other	0.0253				POU5F1:STAT3:SALL4 gene	complex	0.0233	phosphate	chemical - endogenous mammalian	0.0274	HNF4A	transcription regulator	4.03e-07	FGFR1	kinase	0.00169
						STK25	kinase	0.0253				TP63/T53:DDIT4 Gene	complex	0.0233	vancomycin	biologic drug	0.0276	galactosylceramide-alpha	chemical reagent	4.11e-07	FFAR4	G-protein coupled receptor	0.0017
						PDZK1	other	0.0253				E2F1:TFDP1,TFDP2	complex	0.0233	SBDS	other	0.0277	ODC1	enzyme	4.11e-07	WWC1	transcription regulator	0.0017
						ERO1A	enzyme	0.0253				NPM1:TFAP2A homodimer:MYBL2 gene	complex	0.0233	RABL6	other	0.0278	MAPKAPK2	kinase	4.11e-07	SMC3	enzyme	0.0017
						GSTT1	enzyme	0.0253				RUNX1:CBFB:GATA3-TAL1 core complex:MYB gene	complex	0.0233	USP7	peptidase	0.0278	SIAH1	enzyme	4.11e-07	HIF3A	transcription regulator	0.0017
						STF 083010	chemical reagent	0.0253				E2F1:TFDP1,TFDP2:CDC6 gene	complex	0.0233	17-alpha-ethinylestradiol	chemical drug	0.0279	TSLP	cytokine	4.15e-07	ferrostatin-1	chemical reagent	0.0017
						phxa 85	chemical reagent	0.0253				E2F1:TFDP1,TFDP2:POLA1 gene	complex	0.0233	PRKCI	kinase	0.0285	4-hydroxytamoxifen	chemical drug	4.2e-07	PDHA1	enzyme	0.0017
						palmatine	chemical toxicant	0.0253				E2F1:TFDP1,TFDP2:PCNA gene	complex	0.0233	PALMD	other	0.0286	zidovudine	chemical drug	4.26e-07	BTC	growth factor	0.0017
						miricorilant	chemical reagent	0.0253				E2F1:TFDP1,TFDP2:ORC1 gene	complex	0.0233	ADAMTS12	peptidase	0.0286	PDE4 (family)	group	4.26e-07	MIA-602	chemical reagent	0.0017
						NFYC	transcription regulator	0.0257				E2F1:TFDP1,TFDP2:FBXO5 gene	complex	0.0233	SGPP2	phosphatase	0.0286	SUPT20H	other	4.26e-07	monorden	chemical - endogenous non-mammalian	0.0017
						trichostatin A	chemical drug	0.0257				E2F1:TFDP1,TFDP2:CCNE1 gene	complex	0.0233	ELAVL1	other	0.0288	lipoarabinomannan	chemical - endogenous non-mammalian	4.26e-07	chlorogenic acid	chemical drug	0.0017
						INPP5D	phosphatase	0.026				E2F1:TFDP1,TFDP2:DHFR gene	complex	0.0233	YY1	transcription regulator	0.0288	1-methyl-4-phenyl-1,2,3,6-tetrahydropyridine	chemical toxicant	4.33e-07	F2RL1	G-protein coupled receptor	0.0017
						TFAP2C	transcription regulator	0.026				E2F1:TFDP1,TFDP2:CDC45 gene	complex	0.0233	molybdenum disulfide	chemical reagent	0.0291	2-bromoethylamine	chemical reagent	4.34e-07	IFIH1	enzyme	0.00171
						nelfinavir	chemical drug	0.026				E2F1:TFDP1,TFDP2:CDK1 gene	complex	0.0233	TBX3	transcription regulator	0.0292	pevonedistat	chemical drug	4.34e-07	rebemadlin	chemical reagent	0.00173
						clofibrate	chemical drug	0.026				E2F1:TFDP1,TFDP2:CDT1 gene	complex	0.0233	RAF1	kinase	0.0292	YAP/TAZ (family)	group	4.34e-07	resolvin E1	chemical - endogenous mammalian	0.00176
						ITGB1	transmembrane receptor	0.0261				E2F1:TFDP1,TFDP2:TK1 gene	complex	0.0233	KLF6	transcription regulator	0.0294	Pam3-Cys	chemical toxicant	4.34e-07	KNG1	other	0.00176
						TRH	other	0.0261				DREAM complex:PCNA gene	complex	0.0233	mir-122 (includes others)	microRNA	0.0302	hexamethylene bisacetamide	chemical reagent	4.34e-07	MAC (complex)	complex	0.00176
						MGP	other	0.0261				DREAM complex:TOP2A gene	complex	0.0233	CASR	G-protein coupled receptor	0.0302	24-hydroxycholesterol	chemical - endogenous mammalian	4.34e-07	XRCC5	enzyme	0.00176
						ethionine	chemical toxicant	0.0261				DREAM complex:E2F1 gene	complex	0.0233	captopril	chemical drug	0.0305	CCL5	cytokine	4.42e-07	RBP3	transporter	0.00176
						TEAD4	transcription regulator	0.0261				DREAM complex:RBL1 gene	complex	0.0233	PRNP	other	0.0308	RACK1	enzyme	4.63e-07	magnesium	chemical - endogenous mammalian	0.00176
						SUCNR1	G-protein coupled receptor	0.0263				DREAM complex:CDC6 gene	complex	0.0233	CUX1	transcription regulator	0.031	phosphoenolpyruvate	chemical - endogenous mammalian	4.63e-07	ceramide	chemical - endogenous mammalian	0.00176
						4-O-carboxymethylascochlorin	chemical reagent	0.0263				HDAC1:RBL2:E2F4,E2F5:TFDP1,TFDP2; HDAC1:RBL1:E2F4:TFDP1,TFDP2:E2F1 gene	complex	0.0233	ARG1	enzyme	0.0311	glyoxylic acid	chemical - endogenous mammalian	4.63e-07	corticosterone	chemical - endogenous mammalian	0.00176
						KIF3A	enzyme	0.0263				HDAC1:RBL2:E2F4,E2F5:TFDP1,TFDP2; HDAC1:RBL1:E2F4:TFDP1,TFDP2:MYBL2 gene	complex	0.0233	8,9-epoxyeicosatrienoic acid	chemical - endogenous mammalian	0.0314	glutathione	chemical - endogenous mammalian	4.92e-07	GATA4	transcription regulator	0.00179
						ANGPTL3	growth factor	0.0263				HDAC1:RBL2:E2F4,E2F5:TFDP1,TFDP2; HDAC1:RBL1:E2F4:TFDP1,TFDP2:CDK1 gene	complex	0.0233	AR7	chemical reagent	0.0314	DCAF1	kinase	4.97e-07	miR-29b-3p (and other miRNAs w/seed AGCACCA)	mature microRNA	0.0018
						CRHR2	G-protein coupled receptor	0.0263				HDAC1:RBL2:E2F4,E2F5:TFDP1,TFDP2; HDAC1:RBL1:E2F4:TFDP1,TFDP2:CCNA2 gene	complex	0.0233	SLC16A3	transporter	0.0314	cannabidiol	chemical drug	4.97e-07	mir-17 (includes others)	microRNA	0.0018
						SP3	transcription regulator	0.0266				PRC1L4:CDC7 gene	complex	0.0233	BCAR4	other	0.0314	VEGFB	growth factor	4.98e-07	MAPK3	kinase	0.0018
						DIO3	enzyme	0.027				E2F6:(TFDP1,TFDP2):RAD51 gene	complex	0.0233	ZMIZ2	transcription regulator	0.0314	phenylbutazone	chemical drug	4.98e-07	GHRL	growth factor	0.0018
						SMPD1	enzyme	0.0274				E2F1:(TFDP1,TFDP2):RAD51 gene	complex	0.0233	G6PC3	phosphatase	0.0314	UDP	chemical - endogenous mammalian	5.05e-07	glutamine	chemical - endogenous mammalian	0.00181
						prednisolone	chemical drug	0.0275				E2F6:(TFDP1,TFDP2):BRCA1 gene	complex	0.0233	DPY30	other	0.0314	STAT1/STAT2 (complex)	complex	5.05e-07	JAK2	kinase	0.00184
						EPAS1	transcription regulator	0.0275				MYB gene:hyperTEFb	complex	0.0233	indisulam	chemical drug	0.0314	ARL13B	other	5.05e-07	NTRK1	kinase	0.00185
						thapsigargin	chemical toxicant	0.0276				E2F6:TFDP1/2,(E2F6:TFDP1:MGA:MAX:EHMT1:EHMT2:CBX3:PRC1.6)	group	0.0233	ADCY7	enzyme	0.0314	AQP3	transporter	5.05e-07	CD3 (family)	group	0.00186
						FOXO3	transcription regulator	0.0278				PPARG/RARA/PPARG LIGAND/RETINOIC ACID (complex)	complex	0.0233	KRT19	other	0.0314	H89	chemical drug	5.17e-07	ARG1	enzyme	0.00186
						wortmannin	chemical drug	0.0282				Ece2	peptidase	0.0233	mir-449 (includes others)	microRNA	0.0314	INS	other	5.19e-07	carbamazepine	chemical drug	0.00186
						GROWTH HORMONE (family)	group	0.0283				CLN5	enzyme	0.0233	miR-541-5p (miRNAs w/seed AGGGAUU)	mature microRNA	0.0314	FASLG	cytokine	5.4e-07	nitroprusside	chemical drug	0.00186
						methylselenic acid	chemical reagent	0.0283				CALHM1	ion channel	0.0233	LNX2	other	0.0314	thalidomide	chemical drug	5.4e-07	sodium arsenite	chemical drug	0.00187
						propiconazole	chemical reagent	0.0283				MITF-M dimer:CCNB1 gene	complex	0.0233	AIMP2	other	0.0314	fisetin	chemical drug	5.4e-07	genistein	chemical drug	0.00188
						HDL/CHOLESTEROL (complex)	complex	0.0283				tubercidin	chemical - endogenous non-mammalian	0.0233	PTCD1	other	0.0314	NFIC	transcription regulator	5.62e-07	docetaxel	chemical drug	0.00191
						YTHDF2	other	0.0283				UBA6-DT	other	0.0233	YBX3	transcription regulator	0.0314	JUND	transcription regulator	6.01e-07	SB-431542	chemical reagent	0.00195
						H-7	chemical - kinase inhibitor	0.0283				MRK-560	chemical reagent	0.0233	CSNK1A1	kinase	0.0314	SRSF1	other	6.01e-07	GRHL2	transcription regulator	0.00197
						CAF1 (complex)	complex	0.0283				DIO3OS	other	0.0233	IP6K2	kinase	0.0314	double-stranded DNA	chemical - endogenous mammalian	6.01e-07	mir-126 (includes others)	microRNA	0.00197
						5,8,11-eicosatriynoic acid	chemical reagent	0.0283				ADAM23	peptidase	0.0233	sudemycin D6	chemical reagent	0.0314	ITGAV	transmembrane receptor	6.02e-07	WNT11	other	0.00197
						pelargonidin	chemical - endogenous non-mammalian	0.0283				MSMB	other	0.0233	manassantin B	chemical - endogenous non-mammalian	0.0314	IKB (family)	group	6.21e-07	DDB1	other	0.00197
						taurolithocholate-3-sulfate	chemical - endogenous mammalian	0.0283				ENTPD7	enzyme	0.0233	carfilzomib	biologic drug	0.0316	IL1RL2	transmembrane receptor	6.21e-07	KU-55933	chemical drug	0.00197
						sodium cholate	chemical - endogenous mammalian	0.0283				aleplasinin	chemical drug	0.0233	miR-103-3p (and other miRNAs w/seed GCAGCAU)	mature microRNA	0.0316	NOX1	enzyme	6.21e-07	ATP-gamma-S	chemical reagent	0.00199
						pseudoginsenoside F11	chemical - endogenous non-mammalian	0.0283				NOC3L	other	0.0233	SMURF2	enzyme	0.0316	THZ2	chemical drug	6.21e-07	infliximab	biologic drug	0.00199
						ADRA2 (family)	group	0.0283				CTSO	peptidase	0.0233	GFAP	other	0.0316	trans-hydroxytamoxifen	chemical drug	6.22e-07	GNA12	enzyme	0.00199
						ErSO	chemical reagent	0.0283				UBN1	transcription regulator	0.0233	TWNK	enzyme	0.0316	IL17R (complex)	complex	6.25e-07	TFAP2C	transcription regulator	0.00199
						C3PO (complex)	complex	0.0283				NUP93	other	0.0233	SP3	transcription regulator	0.0318	pifithrin alpha	chemical reagent	6.25e-07	minocycline	chemical drug	0.00199
						endocannabinoid	chemical - endogenous mammalian	0.0283				ABCA2	transporter	0.0233	FGFR1	kinase	0.0318	FBXW7	enzyme	6.28e-07	AMP	chemical - endogenous mammalian	0.00207
						cortivazol	chemical reagent	0.0283				GSAP	peptidase	0.0233	FIRRE	other	0.0319	DCLK1	kinase	6.38e-07	mir-194 (includes others)	microRNA	0.00207
						RA414	chemical reagent	0.0283				CEP78	other	0.0233	TCF (family)	group	0.0319	MCC950	chemical reagent	6.68e-07	MAPK10	kinase	0.00207
						RA413S	chemical reagent	0.0283				ECE (family)	group	0.0233	NRG1	growth factor	0.0324	3-deazaneplanocin	chemical drug	6.88e-07	OCLN	other	0.00207
						N,N'-bis(2-aminoethyl)-1,3-propanediamine	chemical reagent	0.0283				NEIL3	enzyme	0.0233	MAPK1	kinase	0.0325	MSB0011359C	biologic drug	6.88e-07	PPP2R5A	phosphatase	0.00207
						pivalyloxymethyl butyrate	chemical drug	0.0283				acetylcholinesterase inhibitor	chemical drug	0.0233	CXCL12	cytokine	0.0326	CLDN7	other	6.97e-07	101.10 peptide	chemical reagent	0.00207
						beta,beta-dimethylacrylalkannin	chemical - endogenous non-mammalian	0.0283				CCNB3	other	0.0233	enzalutamide	chemical drug	0.0327	PRKAA (family)	group	7.24e-07	miR-16-5p (and other miRNAs w/seed AGCAGCA)	mature microRNA	0.0021
						F3/F7/F10 (complex)	complex	0.0283				HM13	peptidase	0.0233	TXNRD1	enzyme	0.0327	RETN	other	7.24e-07	FHL2	transcription regulator	0.00211
						PRT4165	chemical reagent	0.0283				CTU1	other	0.0233	RAB7A	enzyme	0.0328	lovastatin	chemical drug	7.45e-07	FABP5	transporter	0.00212
						WH-4-023	chemical drug	0.0283				SUN2	other	0.0233	PI3K (complex)	complex	0.033	WNT3A	cytokine	7.53e-07	atorvastatin	chemical drug	0.00216
						NCAL1	other	0.0283				ARK2N	transcription regulator	0.0233	cholecalciferol	chemical - endogenous mammalian	0.0339	Ifna1/Ifna1l1	cytokine	7.65e-07	molybdenum disulfide	chemical reagent	0.00218
						1H,1H,2H,2H-perfluorodecanol	chemical toxicant	0.0283				ZYG11A	other	0.0233	IL10RA	transmembrane receptor	0.0346	PPARG	ligand-dependent nuclear receptor	8.02e-07	diethylstilbestrol	chemical drug	0.00218
						5,7-dimethoxyflavone	chemical - endogenous mammalian	0.0283				itanapraced	chemical drug	0.0233	RAF (family)	group	0.0346	dasatinib	chemical drug	8.1e-07	MAP4K1	kinase	0.00219
						SREBP1A,1C,2:NF-Y:TM7SF2 gene	complex	0.0283				riviciclib	chemical drug	0.0233	clodronic acid	chemical drug	0.0346	DACH1	transcription regulator	8.12e-07	pyridaben	chemical toxicant	0.00219
						TEAD:WWTR1(TAZ)	complex	0.0283				tivantinib	chemical drug	0.0233	APOL1	transporter	0.0348	TLR7/8 (family)	group	8.12e-07	sodium selenite	chemical drug	0.00221
						SREBP1A,1C,2:NF-Y:HMGCS1 gene	complex	0.0283				amuvatinib	chemical drug	0.0233	SLC39A8	transporter	0.0348	LDLR	transporter	8.24e-07	FGF (family)	group	0.00221
						BMAL1:CLOCK,NPAS2:F7 gene	complex	0.0283				PF 00477736	chemical drug	0.0233	mir-143	microRNA	0.0348	3M-011	chemical reagent	8.34e-07	RAB1B	other	0.00221
						(TP53,TP63,TP73):(PPP1R13B,TP53BP2):TP53I3 Gene	complex	0.0283				niraxostat	chemical drug	0.0233	copper gluconate	chemical drug	0.0348	CDK (family)	group	8.34e-07	miR-218-5p (and other miRNAs w/seed UGUGCUU)	mature microRNA	0.00221
						DEK:TFAP2A homodimer:APOE gene	complex	0.0283				PF-4523655	biologic drug	0.0233	SFN	other	0.0348	BCL2	transporter	8.39e-07	arachidonic acid	chemical - endogenous mammalian	0.00222
						RUNX2:CBFB:IHH gene	complex	0.0283				BGT226	chemical drug	0.0233	SL 327	chemical - protease inhibitor	0.0348	PRNP	other	8.39e-07	imatinib	chemical drug	0.00222
						AHRR:ARNT	complex	0.0283				STMN2	other	0.0233	epicatechin gallate	chemical drug	0.0348	aflatoxin B1	chemical - endogenous non-mammalian	8.65e-07	ITGB1	transmembrane receptor	0.00224
						AHR:TCDD:ARNT	complex	0.0283				daprodustat	chemical drug	0.0233	phorbol 12,13-didecanoate	chemical toxicant	0.0348	FSH (complex)	complex	8.68e-07	Cdkn2a	other	0.00225
						RUNX1:CBFB:MYL9 gene	complex	0.0283				APBB3	other	0.0233	NS-398	chemical reagent	0.0349	gentamicin	chemical drug	9.07e-07	let-7a-5p (and other miRNAs w/seed GAGGUAG)	mature microRNA	0.00225
						RUNX2:RB1:COL1A1 gene	complex	0.0283				KLC1	other	0.0233	CAPN6	peptidase	0.035	EIF2AK3	kinase	9.11e-07	SPRY2	other	0.00234
						TFF3 gene:FOXA1:GATA3:ESR1:ESTG:EP300	complex	0.0283				PPP2CB	phosphatase	0.0233	TOB1	transcription regulator	0.035	adenosine	chemical - endogenous mammalian	9.5e-07	SRGN	other	0.00237
						MECP2:SGK1 gene	complex	0.0283				MORF4L2	other	0.0233	ISG15	other	0.035	ZDHHC7	enzyme	9.56e-07	laduviglusib	chemical drug	0.0024
						NRIP1:NR1H3:RXR:NR1H3 ligand:PCK1 gene	complex	0.0283				ADARB1	enzyme	0.0233	RUVBL1	transcription regulator	0.035	ZBTB33	transcription regulator	9.56e-07	budesonide	chemical drug	0.00244
						NR1H2,3:RXR:NR1H2,3 ligand:APOC1 gene	complex	0.0283				CPSF6	other	0.0233	CDKN2A	enzyme	0.0355	DAB2IP	other	9.56e-07	Ccr5	G-protein coupled receptor	0.00246
						NR1H2,3:RXR:NR1H2,3 ligand:APOE gene	complex	0.0283				DDX39B	enzyme	0.0233	PAX3	transcription regulator	0.0355	PDGF (complex)	complex	9.75e-07	HEY1	transcription regulator	0.00246
						ERBB4s80:APOE gene	complex	0.0283				SLC25A46	other	0.0233	adavosertib	chemical drug	0.0362	meds433	chemical reagent	9.75e-07	pemetrexed	chemical drug	0.00246
						ERBB4jmAcyt1s80:MXD4 gene	complex	0.0283				miR-1184 (miRNAs w/seed CUGCAGC)	mature microRNA	0.0233	PRKAA (family)	group	0.0365	BBP-398	chemical drug	9.83e-07	ENDOTHELIN (family)	group	0.00248
						EGR1 gene:CREB:SRF	complex	0.0283				mir-1184 (includes others)	microRNA	0.0233	NRIP1	transcription regulator	0.0365	DEPTOR	other	9.83e-07	IL17F DIMER (complex)	complex	0.00248
						EGR1 gene:EGR1	complex	0.0283				mir-345 (includes others)	microRNA	0.0233	ERK (family)	group	0.0367	SETD7	enzyme	9.83e-07	PSMB8	peptidase	0.00248
						EGR1 gene:EGR1:NAB1,NAB2	complex	0.0283				miR-3127-5p (miRNAs w/seed UCAGGGC)	mature microRNA	0.0233	L-threonine	chemical - endogenous mammalian	0.037	DGKA	kinase	9.83e-07	mir-379 (includes others)	microRNA	0.00248
						PMP22 gene:EGR2:SOX10:TEAD1:WWTR1,YAP1	complex	0.0283				miR-582-5p (miRNAs w/seed UACAGUU)	mature microRNA	0.0233	FALEC	other	0.037	clorgyline	chemical drug	9.83e-07	4-methyl umbelliferone-8-carbaldehyde	chemical reagent	0.00248
						FOXO1:PPARGC1A,FOXO3,FOXO4:PCK1 gene	complex	0.0283				miR-619-3p (miRNAs w/seed ACCUGGA)	mature microRNA	0.0233	PDE (family)	group	0.037	NR1H (family)	group	1.01e-06	nimesulide	chemical drug	0.00248
						NR1H2,3:RXR:NR1H2,3 ligand:FABP6 gene	complex	0.0283				mir-619	microRNA	0.0233	USP8-IN-22e	chemical - protease inhibitor	0.037	EPCAM	other	1.01e-06	phenyl-N-tert-butylnitrone	chemical reagent	0.00248
						ATF4 dimer:ATF2 dimer:DDIT3 gene	complex	0.0283				RTN1	other	0.0233	UT-143	chemical reagent	0.037	mocetinostat	chemical drug	1.03e-06	NAD+	chemical - endogenous mammalian	0.00248
						ATF4:DDIT3 gene	complex	0.0283				ARF3	enzyme	0.0233	ADAPTOR PROTEIN 2 (complex)	complex	0.037	GPR15LG	cytokine	1.03e-06	lithium chloride	chemical drug	0.00248
						NR1H2,3:RXR:NR1H2,3 ligand:ANGPTL3 gene	complex	0.0283				(3E)-1-[(1S)-1-(4-fluorophenyl)ethyl]-3-[[3-methoxy-4-(4-methylimidazol-1-yl)phenyl]methylidene]piperidin-2-one	chemical reagent	0.0233	AKR1B10	enzyme	0.037	Sb202190	chemical drug	1.07e-06	IGF2	growth factor	0.00252
						TEADs:YAP1	group	0.0283				LY2811376	chemical drug	0.0233	TASP1	peptidase	0.037	mir-8 (includes others)	microRNA	1.09e-06	fluoride	chemical - endogenous mammalian	0.00255
						CYTOCHROME BC1 (complex)	complex	0.0283				FZD10	G-protein coupled receptor	0.0233	STOML2	other	0.037	staurosporine	chemical drug	1.1e-06	MAP2K4	kinase	0.00256
						glafenine	chemical drug	0.0283				APBA2	other	0.0233	SNHG12	other	0.037	AGER	transmembrane receptor	1.11e-06	CD14	transmembrane receptor	0.00256
						avobenzone	chemical drug	0.0283				TNR	other	0.0233	OVOL1	transcription regulator	0.037	IFI16	transcription regulator	1.11e-06	PTPRJ	phosphatase	0.00256
						SRP54	enzyme	0.0283				ETF1	translation regulator	0.0233	MYO1B	other	0.037	colfosceril palmitate	chemical - endogenous mammalian	1.17e-06	MNT	transcription regulator	0.00256
						Cst5	other	0.0283				AP4E1	other	0.0233	APBA3	other	0.037	USP17L27 (includes others)	peptidase	1.17e-06	methyl methanesulfonate	chemical toxicant	0.00256
						FCGR3B	transmembrane receptor	0.0283				BACE2	peptidase	0.0233	RAB27A	enzyme	0.037	senexin B	chemical drug	1.17e-06	inositol	chemical drug	0.00258
						TRPM3	ion channel	0.0283				FRAX-597	chemical drug	0.0233	GLA	enzyme	0.037	lysophosphatidylcholine	chemical - other	1.19e-06	corylin	chemical - endogenous non-mammalian	0.00258
						GTF2H2	transcription regulator	0.0283				N6-methyl-(R)-roscovitine	chemical reagent	0.0233	miR-409-3p (miRNAs w/seed AAUGUUG)	mature microRNA	0.037	RET	kinase	1.22e-06	FICD	enzyme	0.00258
						piR-32364	other	0.0283				TRIM44	other	0.0233	miR-451a (and other miRNAs w/seed AACCGUU)	mature microRNA	0.037	miR-17-5p (and other miRNAs w/seed AAAGUGC)	mature microRNA	1.23e-06	LRFN5	other	0.00258
						MESP2:EPHA4 gene	complex	0.0283				SEM1	peptidase	0.0233	miR-193a-3p (and other miRNAs w/seed ACUGGCC)	mature microRNA	0.037	TMPRSS2-ERG	fusion gene/product	1.23e-06	FOXN4	transcription regulator	0.00258
						MITF-M dimer:ATP6V0D1 gene	complex	0.0283				QPCT	enzyme	0.0233	NMNAT1	enzyme	0.037	carbamazepine	chemical drug	1.23e-06	LEO1	other	0.00258
						LEF1:CTNNB1:MITF-M:MITF gene	complex	0.0283				SKP1	transcription regulator	0.0233	LIMA1	other	0.037	POLR2A	enzyme	1.24e-06	carvacrol	chemical drug	0.00258
						PAX3:FOXD3	complex	0.0283				MPT0B214	chemical reagent	0.0233	PTMA	other	0.037	PIK3R1	kinase	1.24e-06	TBX6	transcription regulator	0.00258
						AXL3:MITF gene	complex	0.0283				RPS9	translation regulator	0.0233	CCNT1	transcription regulator	0.037	diphenyleneiodonium	chemical drug	1.26e-06	CHKA	kinase	0.00258
						SOX2:MITF gene	complex	0.0283				NECAB3	other	0.0233	ANXA6	ion channel	0.037	IL6ST	transmembrane receptor	1.3e-06	EAF2	transcription regulator	0.00258
						SOX10:PAX3:MITF gene	complex	0.0283				ARCN1	other	0.0233	LINC02574	other	0.037	RHOA	enzyme	1.36e-06	miR-1301-3p (and other miRNAs w/seed UGCAGCU)	mature microRNA	0.00258
						CREB1:MITF gene	complex	0.0283				GRID2	ion channel	0.0233	carmustine	chemical drug	0.037	sodium orthovanadate	chemical reagent	1.44e-06	DCX	other	0.00258
						3-iodothyronamine	chemical - endogenous mammalian	0.0283				EMSLR	other	0.0233	SS18-SSX2	fusion gene/product	0.037	OGT	enzyme	1.46e-06	CDH4	other	0.00258
						A1BG-AS1	other	0.0283				ITM2C	other	0.0233	putrescine	chemical - endogenous mammalian	0.037	IL2RG	transmembrane receptor	1.46e-06	P2RY12	G-protein coupled receptor	0.00258
						3-tert-butyl-4-hydroxyanisole	chemical reagent	0.0283				BTA-EG4	chemical reagent	0.0233	Z-DEVD-FMK	chemical - protease inhibitor	0.037	GSTO1	enzyme	1.46e-06	KIF2C	other	0.00258
						PLXNA2	transmembrane receptor	0.0283				PPP1CB	phosphatase	0.0233	stattic	chemical reagent	0.0374	TSPO	transmembrane receptor	1.46e-06	Uox	enzyme	0.00258
						Slfnlnc	other	0.0283				NSC-319726	chemical reagent	0.0233	SENP3	peptidase	0.0374	PAEP	other	1.47e-06	Rhodobacter sphaeroides lipopolysaccharide	chemical - endogenous non-mammalian	0.00258
						DELE1	other	0.0283				MORF4L1	other	0.0233	ACLY	enzyme	0.0374	alefacept	biologic drug	1.49e-06	PMX 205	chemical reagent	0.00258
						CDC42BPB	kinase	0.0283				SAC3D1	other	0.0233	2-bromoethylamine	chemical reagent	0.0374	ANXA1	other	1.49e-06	sodium azide	chemical toxicant	0.00258
						GPRC5B	G-protein coupled receptor	0.0283				onalespib	chemical drug	0.0233	ABL1	kinase	0.0374	deoxycholate	chemical - endogenous mammalian	1.51e-06	CAY10595	chemical reagent	0.00258
						Serpina3l	other	0.0283				GABPB2	transcription regulator	0.0233	ompenaclid	chemical drug	0.0374	tyrphostin AG 1478	chemical drug	1.51e-06	sappanone A	chemical - endogenous non-mammalian	0.00258
						RDH11	enzyme	0.0283				CNTNAP1	other	0.0233	SOCS1	other	0.0376	LGALS3	other	1.52e-06	DNMT3A	enzyme	0.00262
						PART1	other	0.0283				TOM1	transporter	0.0233	TLE3	other	0.0376	HMGB1	transcription regulator	1.52e-06	ID3	transcription regulator	0.00268
						RBM27	other	0.0283				domatinostat	chemical drug	0.0233	ciprofloxacin	chemical drug	0.0376	IFNGR1	transmembrane receptor	1.59e-06	PKA (complex)	complex	0.00271
						WDR62	other	0.0283				sphingosine kinase inhibitor V	chemical drug	0.0233	CYP2J2	enzyme	0.038	CpG ODN 1826	chemical reagent	1.62e-06	TNFSF10	cytokine	0.00271
						BORCS5	other	0.0283				JIB-04	chemical reagent	0.0233	TF	transporter	0.038	MAP3K8	kinase	1.63e-06	concanavalin a	chemical drug	0.00271
						MAN2C1	enzyme	0.0283				soluble gamma-secretase modulator 49	chemical reagent	0.0233	MUC4	other	0.038	fingolimod	chemical drug	1.63e-06	FLT1	kinase	0.00271
						SLC25A27	transporter	0.0283				soluble gamma-secretase modulator 41	chemical reagent	0.0233	ethidium	chemical drug	0.038	HMOX1	enzyme	1.7e-06	black raspberry extract	chemical drug	0.00272
						harman	chemical - endogenous non-mammalian	0.0283				soluble gamma-secretase modulator 46	chemical reagent	0.0233	SNCA	enzyme	0.0381	FABP3	transporter	1.72e-06	KIT	transmembrane receptor	0.00272
						RNF167	enzyme	0.0283				EG443	chemical reagent	0.0233	SIRT3	enzyme	0.0381	WR 1065	chemical drug	1.72e-06	GNA15	enzyme	0.00272
						DNAJC15	other	0.0283				MC622	chemical reagent	0.0233	FOXO1	transcription regulator	0.0382	HTT	transcription regulator	1.76e-06	asoprisnil	chemical drug	0.00273
						PP1C (family)	group	0.0283				MC55w21	chemical reagent	0.0233	lithium chloride	chemical drug	0.0386	CHRNA7	ion channel	1.77e-06	KDM4A	enzyme	0.00273
						GRHPR	enzyme	0.0283				MC55w10	chemical reagent	0.0233	SLC40A1	transporter	0.0387	ANG	enzyme	1.77e-06	TAB1	enzyme	0.00273
						hispidulin	chemical drug	0.0283				CRANAD-17	chemical reagent	0.0233	mirdametinib	chemical drug	0.0391	iron dextran	chemical drug	1.77e-06	CSF1	cytokine	0.00279
						AZD5438	chemical drug	0.0283				AZ3146	chemical drug	0.0233	MAP4K4	kinase	0.0391	LETMD1	other	1.77e-06	mir-146 (includes others)	microRNA	0.00285
						5-fluorouracil/irinotecan/leucovorin	chemical drug	0.0283				BMS-299897	chemical reagent	0.0233	BTK	kinase	0.0391	bempedoic acid	chemical drug	1.77e-06	TRIM24	transcription regulator	0.00285
						afuresertib	chemical drug	0.0283				alpha-ketobutyric acid	chemical - endogenous mammalian	0.0233	budesonide	chemical drug	0.0395	HISTONE H4 (family)	group	1.79e-06	IL17F	cytokine	0.00285
						GSK1059615	chemical drug	0.0283				SU 9516	chemical drug	0.0233	filgrastim	biologic drug	0.0397	platelet activating factor	chemical - endogenous mammalian	1.8e-06	RNA POLYMERASE II (complex)	complex	0.00287
						SYTL4	transporter	0.0283				MW-III-36C	chemical - protease inhibitor	0.0233	H2AX	transcription regulator	0.0398	SERPINA1	other	1.8e-06	androgen	chemical drug	0.00293
						SRSF9	enzyme	0.0283				CP 113818	chemical reagent	0.0233	silibinin	chemical drug	0.0398	MAP4K1	kinase	1.8e-06	ADP	chemical - endogenous mammalian	0.00294
						LSM10	other	0.0283				4-hydroxybutanoic acid	chemical drug	0.0233	LDL (complex)	complex	0.0403	C3	peptidase	1.84e-06	PLC (family)	group	0.00294
						LINC01013	other	0.0283				allantoin	chemical - endogenous mammalian	0.0233	IKBKB	kinase	0.0404	IKK (complex)	complex	1.86e-06	BMS-345541	chemical drug	0.00294
						ZSCAN18	other	0.0283				diflunisal	chemical drug	0.0233	3-deazaneplanocin	chemical drug	0.0404	Fcgr2b	transmembrane receptor	1.86e-06	probenecid	chemical drug	0.00294
						MYO1A	peptidase	0.0283				dimethyl sulfate	chemical toxicant	0.0233	NDRG3	other	0.0404	DDIT4	other	1.86e-06	protectin D1	chemical - endogenous mammalian	0.00294
						C2	peptidase	0.0283				ralaniten	chemical reagent	0.0233	mir-10 (includes others)	microRNA	0.0406	NRP1	transmembrane receptor	1.87e-06	ATP	chemical - endogenous mammalian	0.00294
						miR-34c-3p (and other miRNAs w/seed AUCACUA)	mature microRNA	0.0283				nolatrexed	chemical drug	0.0233	FSH (complex)	complex	0.0411	phorbol esters	chemical - other	1.87e-06	SOX9	transcription regulator	0.00294
						mir-4428	microRNA	0.0283				RS86	chemical reagent	0.0233	RIGI	enzyme	0.0412	CEBPD	transcription regulator	1.89e-06	LEP	growth factor	0.00295
						mir-654	microRNA	0.0283				pinacidil	chemical drug	0.0233	STAT4	transcription regulator	0.0414	PTPN11	phosphatase	1.91e-06	prednisolone	chemical drug	0.00296
						miR-657 (miRNAs w/seed GCAGGUU)	mature microRNA	0.0283				fotemustine	chemical drug	0.0233	GPX4	enzyme	0.0415	calcimycin	chemical reagent	1.91e-06	cholesterol	chemical - endogenous mammalian	0.00296
						miR-659-3p (miRNAs w/seed UUGGUUC)	mature microRNA	0.0283				propylene glycol	chemical - endogenous mammalian	0.0233	IACS-010759	chemical drug	0.0415	nicotine	chemical drug	1.92e-06	HSP90B1	other	0.00297
						COPZ1	transporter	0.0283				IC261	chemical drug	0.0233	thapsigargin	chemical toxicant	0.042	melatonin	chemical - endogenous mammalian	1.94e-06	bicuculline	chemical - endogenous non-mammalian	0.00297
						Cdk9 inhibitor II	chemical reagent	0.0283				PK 11195	chemical drug	0.0233	SB-431542	chemical reagent	0.0421	ARID3B	transcription regulator	1.98e-06	palbociclib	chemical drug	0.003
						LINC	complex	0.0283				3,4-dihydro-5-[4-(1-piperidinyl)butoxy]-1(2H)-isoquinolinone	chemical reagent	0.0233	SKP2	other	0.0423	CMTR1	enzyme	1.98e-06	SYK	kinase	0.003
						miR-5587-3p (miRNAs w/seed CCCCGGG)	mature microRNA	0.0283				MnTM-2-PyP	chemical reagent	0.0233	TWIST2	transcription regulator	0.0423	GSDME	transporter	1.98e-06	NCSTN	peptidase	0.00303
						SLC30A9	transporter	0.0283				SKI-190986	chemical reagent	0.0233	SRSF2	transcription regulator	0.0423	CARD8	peptidase	1.98e-06	wogonin	chemical - endogenous non-mammalian	0.00303
						TPI1	enzyme	0.0283				SKI-213271	chemical reagent	0.0233	DYRK1B	kinase	0.0424	SRF	transcription regulator	1.99e-06	MKNK1	kinase	0.00304
						TAF15	other	0.0283				terameprocol	chemical drug	0.0233	verapamil	chemical drug	0.0424	ANGPT1	growth factor	2e-06	FEV	transcription regulator	0.00304
						CD1B	other	0.0283				2-((4-(2-hydroxypropan2-yl)phenyl)amino)-1H-benzo[d]imidazole-6-carbonitrile	chemical drug	0.0233	ACTIN (family)	group	0.043	silibinin	chemical drug	2.03e-06	miR-21-5p (and other miRNAs w/seed AGCUUAU)	mature microRNA	0.00304
						CKAP4	other	0.0283				CS-1	chemical reagent	0.0233	OTUD1	peptidase	0.043	anisomycin	chemical - endogenous non-mammalian	2.04e-06	enalapril	biologic drug	0.00304
						OMP	other	0.0283				apcin	chemical reagent	0.0233	MPST	enzyme	0.043	ATG7	enzyme	2.14e-06	methylselenic acid	chemical reagent	0.00305
						RDX	other	0.0283				LJI308	chemical reagent	0.0233	MDGA2	other	0.043	apigenin	chemical - endogenous non-mammalian	2.14e-06	LGALS3	other	0.00314
						NAPB	transporter	0.0283				iso-alpha acid	chemical reagent	0.0233	CCR9	G-protein coupled receptor	0.043	NR5A2	ligand-dependent nuclear receptor	2.15e-06	Scd1	enzyme	0.00315
						dyngo-4a	chemical reagent	0.0283				trimetrexate	chemical drug	0.0233	miR-344d-3p (and other miRNAs w/seed AUAUAAC)	mature microRNA	0.043	SRC (family)	group	2.16e-06	LPL	enzyme	0.00319
						isonicotinamide	chemical reagent	0.0283				myrcene	chemical drug	0.0233	miR-299a-3p (and other miRNAs w/seed AUGUGGG)	mature microRNA	0.043	kawain	chemical - endogenous non-mammalian	2.2e-06	APOA1	transporter	0.00319
						archazolid B	chemical - endogenous non-mammalian	0.0283				5-fluorouridine	chemical - endogenous mammalian	0.0233	miR-411-5p (and other miRNAs w/seed AGUAGAC)	mature microRNA	0.043	IFNW1	cytokine	2.2e-06	valsartan	chemical drug	0.00319
						Cyp2g1	enzyme	0.0283				trifluridine	chemical drug	0.0233	mir-326	microRNA	0.043	CL097	chemical reagent	2.2e-06	TAC1	other	0.00322
						TCAM1P	other	0.0283				miR-10a inhibitor	chemical reagent	0.0233	TIAM1	other	0.043	PLA2G4A	enzyme	2.2e-06	GAST	other	0.00322
						RAB9A	enzyme	0.0283				platinum	chemical drug	0.0233	NEK8	kinase	0.043	perifosine	chemical drug	2.2e-06	TK1	kinase	0.00327
						CORO2A	other	0.0283				REVERSE TRANSCRIPTASE (complex)	complex	0.0233	SRY	transcription regulator	0.043	helenalin	chemical - endogenous non-mammalian	2.2e-06	TBK1	kinase	0.0033
						VPS41	transporter	0.0283				MED13	transcription regulator	0.0235	FZR1	kinase	0.043	NR1H3	ligand-dependent nuclear receptor	2.22e-06	OTUB1	peptidase	0.00334
						SECISBP2	translation regulator	0.0283				pembrolizumab	biologic drug	0.0235	PROKR1	G-protein coupled receptor	0.043	APOL1	transporter	2.33e-06	artesunic acid	chemical drug	0.00334
						SEPHS1	enzyme	0.0283				FABP3	transporter	0.0242	2,4-dinitrophenol	chemical toxicant	0.043	PTBP1	enzyme	2.33e-06	tofacitinib	chemical drug	0.00334
						PHA-767491	chemical drug	0.0283				TAF1	transcription regulator	0.0242	ARNT2	transcription regulator	0.0432	C1QTNF6	other	2.33e-06	CTF1	cytokine	0.00334
						dupilumab	biologic drug	0.0283				PAX4	transcription regulator	0.0242	miR-145-5p (and other miRNAs w/seed UCCAGUU)	mature microRNA	0.0433	chelerythrine	chemical drug	2.33e-06	YWHAZ	enzyme	0.00334
						Scgb1b27 (includes others)	other	0.0283				aphidicolin	chemical toxicant	0.0242	garcinol	chemical - endogenous non-mammalian	0.0433	TRIM38	other	2.34e-06	CUL5	ion channel	0.00334
						CHRM2	G-protein coupled receptor	0.0283				WR 1065	chemical drug	0.0242	isobutylmethylxanthine	chemical toxicant	0.0436	NS-398	chemical reagent	2.34e-06	isoflurane	chemical drug	0.00334
						Ang2	enzyme	0.0283				27-hydroxycholesterol	chemical - endogenous mammalian	0.0242	HISTONE H3 (family)	group	0.0439	STIM1	ion channel	2.35e-06	aprepitant	chemical drug	0.00334
						SYT7	transporter	0.0283				CpG ODN 2006	chemical reagent	0.0244	UCP1	transporter	0.0444	FABP5	transporter	2.35e-06	IL5	cytokine	0.00338
						IGHMBP2	enzyme	0.0283				NFKBIA	transcription regulator	0.0245	KDM8	enzyme	0.0445	N-Ac-Leu-Leu-norleucinal	chemical - protease inhibitor	2.35e-06	SBDS	other	0.00341
						(R)-PFI-2	chemical reagent	0.0283				144DG11	chemical reagent	0.0248	SAFB	other	0.045	thioctic acid	chemical drug	2.35e-06	CCN1	other	0.00341
						CML advanced glycation end products	chemical reagent	0.0283				SMARCA2	transcription regulator	0.0248	ITGA5	transmembrane receptor	0.045	NGLY1	enzyme	2.39e-06	14,15-epoxyeicosatrienoic acid	chemical - endogenous mammalian	0.00345
						HAFML	other	0.0283				MASTL	kinase	0.0252	MPT0B291	chemical reagent	0.0451	RASSF1	other	2.43e-06	N-(1-carbamoyl-2-phenyl-ethyl) butyramide	chemical reagent	0.00345
						angiotensin-converting enzyme inhibitor	chemical drug	0.0283				DMRT1	transcription regulator	0.0258	NR2E1	ligand-dependent nuclear receptor	0.0451	methyl methanesulfonate	chemical toxicant	2.59e-06	Cd200	other	0.00345
						MKC-3946	chemical reagent	0.0283				POU2F2	transcription regulator	0.0258	Rhox5	transcription regulator	0.0451	ALPHA CATENIN (family)	group	2.67e-06	PANX1	transporter	0.00345
						astragalus saponin	chemical reagent	0.0283				LAMTOR1	other	0.0259	citarinostat	chemical drug	0.0451	CREB1	transcription regulator	2.7e-06	mir-217 (includes others)	microRNA	0.00345
						rheoswitch ligand 1	chemical reagent	0.0283				DPY30	other	0.0259	MAK683	chemical drug	0.0451	MAP2K1/2 (family)	group	2.71e-06	miR-486-5p (and other miRNAs w/seed CCUGUAC)	mature microRNA	0.00345
						renin-angiotensin-aldosterone system blocking agent	chemical drug	0.0283				MBOAT7	enzyme	0.0259	BACH1	transcription regulator	0.0451	luteolin	chemical drug	2.71e-06	ponesimod	chemical drug	0.00345
						anti-miR-29a inhibitor	chemical reagent	0.0283				GCN5L (family)	group	0.0259	IFN BETA (family)	group	0.0459	MTOR	kinase	2.72e-06	CTSK	peptidase	0.00345
						3-mercaptopicolinic acid	chemical drug	0.0283				afatinib	chemical drug	0.0259	miR-9-5p (and other miRNAs w/seed CUUUGGU)	mature microRNA	0.0467	ACTIVIN (family)	group	2.75e-06	CXCL1	cytokine	0.00345
						SB202474	chemical - kinase inhibitor	0.0283				miR-142-5p (and other miRNAs w/seed AUAAAGU)	mature microRNA	0.0259	USP8	peptidase	0.0467	Ifitm3	other	2.8e-06	DPP-23	chemical reagent	0.00345
						phenylpropanoic acid	chemical - endogenous mammalian	0.0283				SART1	other	0.0259	SOX4	transcription regulator	0.0468	STUB1	enzyme	2.8e-06	superoxide	chemical - endogenous mammalian	0.00345
						antimony potassium tartrate	chemical toxicant	0.0283				MLH1	enzyme	0.0259	ADIPOR1	other	0.0468	FLT3	kinase	2.8e-06	CpdX	chemical reagent	0.00345
						BMS-200150	chemical reagent	0.0283				ALDH1A3	enzyme	0.0259	PAX5	transcription regulator	0.0469	N-acetylmuramyl-L-alanyl-D-isoglutamine	chemical - endogenous non-mammalian	2.8e-06	BTK	kinase	0.00345
						sterigmatocystin	chemical toxicant	0.0283				2-[[9-isopropyl-6-[[4-(2-pyridyl)phenyl]methylamino]purin-2-yl]amino]butan-1-ol	chemical drug	0.0259	torkinib	chemical drug	0.0473	TRIM25	enzyme	3.02e-06	triptolide	chemical drug	0.00347
						cyclothiazide	chemical drug	0.0283				marimastat	chemical drug	0.0259	ARID1A	transcription regulator	0.0473	ISG15	other	3.02e-06	DMD	other	0.00349
						niravoline	chemical reagent	0.0283				lidocaine	chemical drug	0.0259	EPCAM	other	0.0477	MDK	growth factor	3.04e-06	L-methionine	chemical - endogenous mammalian	0.0036
						N-acetyl-N-formyl-5-methoxykynurenamine	chemical - endogenous mammalian	0.0283				trestolone	chemical drug	0.0259	1,2-dimethylhydrazine	chemical toxicant	0.0477	aprepitant	chemical drug	3.04e-06	MMP14	peptidase	0.0036
						remikiren	chemical drug	0.0283				LATS2	kinase	0.0262	EGF	growth factor	0.0479	diethylnitrosamine	chemical toxicant	3.08e-06	ACSL4	enzyme	0.00367
						2,4-dichlorobenzamil	chemical reagent	0.0283				ABCB1	transporter	0.0267	CDK4	kinase	0.0484	SERPINF1	other	3.09e-06	seocalcitol	chemical drug	0.00367
						MEF1	complex	0.0283				MAP2K2	kinase	0.0267	SNAI2	transcription regulator	0.0485	MAP2K7	kinase	3.09e-06	PRDM1	transcription regulator	0.00367
						N-nitroso-2-chloroethylurea	chemical reagent	0.0283				ZNF507	transcription regulator	0.0267	RUNX1-RUNX1T1	fusion gene/product	0.0485	thioacetamide	chemical toxicant	3.11e-06	NSUN6	enzyme	0.00367
						naphthalene-1-2-dione	chemical toxicant	0.0283				stattic	chemical reagent	0.0269	UBIQUITIN (family)	group	0.0488	PIN1	enzyme	3.11e-06	ISLR	other	0.00367
						trans-7,8-dihydroxy-7,8-dihydrobenzo(a)pyrene	chemical toxicant	0.0283				FOS	transcription regulator	0.0272	antimycin A	chemical - endogenous non-mammalian	0.0488	xanthine derivative CB002 analog 4	chemical reagent	3.13e-06	mir-135 (includes others)	microRNA	0.00367
						anthracene	chemical toxicant	0.0283				PPARD	ligand-dependent nuclear receptor	0.0273	STAT3	transcription regulator	0.049	TAF4	transcription regulator	3.14e-06	NVP-TAE684	chemical drug	0.00367
						zosuquidar	chemical drug	0.0283				phytohemagglutinin	chemical drug	0.0285	estrogen	chemical drug	0.049	DUSP11	phosphatase	3.2e-06	SFRP4	transmembrane receptor	0.00367
						sodium 2-((6Z,15Z)-20-hydroxyicosa-6,15-dienamido)acetate	chemical reagent	0.0283				CST5	other	0.029	alloxan	chemical reagent	0.0493	GNAI3	enzyme	3.2e-06	GNB2	other	0.00367
						2-amino-3-methylimidazo(4,5-f)quinoline	chemical toxicant	0.0283				IL4	cytokine	0.0291	L-serine	chemical - endogenous mammalian	0.0493	enterotoxin B	biologic drug	3.57e-06	JAG2	growth factor	0.00367
						5-methoxytryptamine	chemical - endogenous mammalian	0.0283				MAP3K12	kinase	0.0292	NB115	chemical reagent	0.0493	MAP3K1	kinase	3.67e-06	PARK7	enzyme	0.00367
						6-hydroxymelatonin	chemical - endogenous mammalian	0.0283				FDX1	transporter	0.0292	VIRMA	other	0.0493	nickel chloride	chemical toxicant	3.67e-06	stearic acid	chemical - endogenous mammalian	0.00367
						HA-1004	chemical drug	0.0283				ASXL2	other	0.0292	RSPO1	other	0.0493	SMAD1	transcription regulator	3.68e-06	hyaluronic acid	chemical - endogenous mammalian	0.00379
						isobutyric acid	chemical - endogenous non-mammalian	0.0283				BAP1	peptidase	0.0292	JUP	other	0.0493	parthenolide	chemical drug	3.68e-06	8-hydroxyguanine	chemical - endogenous mammalian	0.00382
						gemtuzumab ozogamicin	biologic drug	0.0283				WWOX	enzyme	0.0292	SOX8	transcription regulator	0.0493	PRKAA1	kinase	3.75e-06	RADA16-4G-BMHP1	chemical reagent	0.00382
						anti-miR-185-5p	chemical reagent	0.0283				dichlorovinylcysteine	chemical toxicant	0.0292	miR-543-3p (and other miRNAs w/seed AACAUUC)	mature microRNA	0.0493	Il22/Il22b	cytokine	3.81e-06	teichoic acid	chemical - endogenous non-mammalian	0.00382
						bis-T-23	chemical reagent	0.0283				PPARG	ligand-dependent nuclear receptor	0.0294	TNPO3	other	0.0493	N-(3-(aminomethyl)benzyl)acetamidine	chemical reagent	3.84e-06	dendrobium officinale polysaccharide	chemical - endogenous mammalian	0.00382
						BV02	chemical reagent	0.0283				PIK3CA	kinase	0.0299	PLCB3	enzyme	0.0493	alvocidib	chemical drug	3.84e-06	nebivolol	chemical drug	0.00382
						anti-miR-126-3p inhibitor	chemical reagent	0.0283				AGT	growth factor	0.0301	PDCD1LG2	enzyme	0.0493	semaxinib	chemical drug	3.85e-06	MIR124-1HG	other	0.00382
						LDC067	chemical drug	0.0283				CDKN1B	other	0.0303	TRPC3	ion channel	0.0493	SPARC	other	4.02e-06	PLA2G4E	enzyme	0.00382
						Kira8	chemical drug	0.0283				tributyltin	chemical reagent	0.0303	ZNF143	transcription regulator	0.0493	MEF2A	transcription regulator	4.09e-06	MTSS1	other	0.00382
						(E)-2-(2-quinolin-2-yl-vinyl)-benzene-1,4-diol	chemical reagent	0.0283				CEBPA	transcription regulator	0.0305	PIM3	kinase	0.0493	tosedostat	chemical drug	4.14e-06	ZMYND10	other	0.00382
						anti-miR-222 inhibitor	chemical reagent	0.0283				L-serine	chemical - endogenous mammalian	0.0306	NEU1	enzyme	0.0493	SELENOK	other	4.34e-06	bis(4-hydroxycinnamoyl)methane	chemical - endogenous non-mammalian	0.00382
						anti-miR-221 inhibitor	chemical reagent	0.0283				LM22B-10	chemical reagent	0.0306	anti-benzo(a)pyrene-diol-epoxide	chemical toxicant	0.0493	RTCB	enzyme	4.34e-06	ANTXR1	transmembrane receptor	0.00382
						chymostatin	chemical - protease inhibitor	0.0283				SNHG12	other	0.0306	STING1	ion channel	0.0494	FBF1	other	4.34e-06	IL31RA	transmembrane receptor	0.00382
						(des-Arg10,Leu9)-kallidin	chemical reagent	0.0283				FLZ	chemical drug	0.0306	JUN	transcription regulator	0.0497	nicotiflorin	chemical reagent	4.34e-06	ABCD2	transporter	0.00382
						IP 20	biologic drug	0.0283				CYP11A1	enzyme	0.0306				ARL3	enzyme	4.34e-06	miR-212-5p (miRNAs w/seed CCUUGGC)	mature microRNA	0.00382
						isoflavonoid	chemical drug	0.0283				HOXB3	transcription regulator	0.0306				tangeretin	chemical - endogenous non-mammalian	4.34e-06	LIMS2	other	0.00382
						cytisine	chemical drug	0.0283				TBC1D1	other	0.0306				ozone	chemical drug	4.35e-06	ANKRD1	transcription regulator	0.00382
						TEI-F00806	chemical - protease inhibitor	0.0283				AJUBA	transcription regulator	0.0306				BAPTA-AM	chemical reagent	4.35e-06	glaucocalyxin A	chemical - endogenous non-mammalian	0.00382
						harmaline	chemical drug	0.0283				EIF3F	translation regulator	0.0306				GNA14	enzyme	4.42e-06	PPP2R5B	phosphatase	0.00382
						podophyllotoxin	chemical drug	0.0283				pomegranate extract pill	chemical drug	0.0306				IL24	cytokine	4.47e-06	MIA-459	chemical reagent	0.00382
						4-hydroxymercuribenzoate	chemical - protease inhibitor	0.0283				dehydrocostus lactone	chemical - endogenous non-mammalian	0.0306				lactosylceramide	chemical - endogenous mammalian	4.56e-06	MIA-313	chemical reagent	0.00382
						isovaleric acid	chemical - endogenous mammalian	0.0283				vincristine	chemical drug	0.0307				BIRC2	enzyme	4.56e-06	pyridoxal phosphate-6-azophenyl-2',4'-disulfonic acid	chemical reagent	0.00382
						oleoyl-coenzyme A	chemical - endogenous mammalian	0.0283				bee venom	chemical - endogenous non-mammalian	0.0307				IL-27 (complex)	complex	4.56e-06	alpha-amino-3-hydroxy-5-methyl-4-isoxazolepropionic acid	chemical reagent	0.00382
						15-(S)-hydroperoxyeicosatetraenoic acid	chemical - endogenous mammalian	0.0283				mir-155	microRNA	0.0309				17-alpha-ethinylestradiol	chemical drug	4.6e-06	ferric nitrilotriacetate	chemical toxicant	0.00382
						2-aminoisobutyric acid	chemical - endogenous mammalian	0.0283				LLGL2	other	0.0319				(S,R)-3-(4-hydroxyphenyl)-4,5-dihydro-5-isoxazole acetic acid, methyl ester	chemical reagent	4.81e-06	gingerenone A	chemical - endogenous non-mammalian	0.00382
						D-mannoheptulose	chemical - endogenous non-mammalian	0.0283				ACTL6A	other	0.0319				PGF	growth factor	4.81e-06	HIBCH	enzyme	0.00393
						dihydroxyacetone	chemical - endogenous mammalian	0.0283				gamma-secretase inhibitor compound E	chemical reagent	0.0319				TRAF7	enzyme	4.89e-06	maneb	chemical toxicant	0.00393
						androstanol	chemical - endogenous mammalian	0.0283				CDKN2B	transcription regulator	0.0319				THRB	ligand-dependent nuclear receptor	5e-06	Sn50 peptide	chemical toxicant	0.00393
						hydrocortisone phosphate	chemical drug	0.0283				ferulic acid	chemical - endogenous non-mammalian	0.0319				SHC1	other	5.12e-06	verteporfin	chemical drug	0.00393
						estramustine	chemical drug	0.0283				SOX17	transcription regulator	0.0326				lipoteichoic acid	chemical - endogenous non-mammalian	5.12e-06	FIBRINOGEN (complex)	complex	0.00401
						ginsenoside Rc	chemical - endogenous non-mammalian	0.0283				HYAL1	enzyme	0.0326				prostaglandin D2	chemical - endogenous mammalian	5.13e-06	NSD3	transcription regulator	0.00401
						beta-tocopherol	chemical - endogenous mammalian	0.0283				RAC2	enzyme	0.0326				PTGES	enzyme	5.13e-06	T 0070907	chemical reagent	0.00401
						RO5256390	chemical reagent	0.0283				L-glutamic acid	chemical - endogenous mammalian	0.033				Y 27632	chemical drug	5.14e-06	MBNL1	other	0.00401
						triptolide	chemical drug	0.0284				PSEN1	peptidase	0.0335				GNA15	enzyme	5.23e-06	PLCG1	enzyme	0.00401
						testosterone	chemical - endogenous mammalian	0.0286				ZNF217	transcription regulator	0.0337				mir-181 (includes others)	microRNA	5.34e-06	H1-2	other	0.00401
						EGR1	transcription regulator	0.0287				WWTR1	transcription regulator	0.034				miR-21-5p (and other miRNAs w/seed AGCUUAU)	mature microRNA	5.34e-06	mir-486 (includes others)	microRNA	0.00401
						EGLN2	enzyme	0.0289				CASPASE (family)	group	0.0348				H2AB3	other	5.39e-06	PDCD4	other	0.00401
						LPL	enzyme	0.0292				RNF181	enzyme	0.0348				HOXA5	transcription regulator	5.39e-06	HPSE	enzyme	0.00401
						ML290	chemical reagent	0.0295				AURKA	kinase	0.0348				vincristine	chemical drug	5.39e-06	WWTR1-CAMTA1	fusion gene/product	0.00401
						SAR1B	enzyme	0.0295				ATXN1	transcription regulator	0.0348				VTN	other	5.42e-06	STAT6 DIMER (complex)	complex	0.00403
						MFN2	enzyme	0.0295				PINK1	kinase	0.0348				Cdkn2a	other	5.45e-06	DCAF1	kinase	0.00403
						TINCR	other	0.0295				YM-58483	chemical reagent	0.0348				SYVN1	transporter	5.5e-06	cannabidiol	chemical drug	0.00403
						UBA1	enzyme	0.0295				irinotecan	chemical drug	0.0348				SP2509	chemical reagent	5.63e-06	DNMT3B	enzyme	0.00404
						miR-18a-5p (and other miRNAs w/seed AAGGUGC)	mature microRNA	0.0295				HMGA1	transcription regulator	0.0353				OGA	enzyme	5.65e-06	propylthiouracil	chemical drug	0.00408
						mir-33 (includes others)	microRNA	0.0295				panobinostat	chemical drug	0.0354				HNF1B	transcription regulator	5.65e-06	NEUROG1	transcription regulator	0.0042
						LCAT	enzyme	0.0295				SETBP1	transcription regulator	0.0354				NSC 172285	chemical reagent	5.71e-06	NRG2	growth factor	0.0042
						PPP2R1A	phosphatase	0.0295				BCR (complex)	complex	0.0355				teniposide	chemical drug	5.71e-06	IL32	cytokine	0.0042
						thioridazine	chemical drug	0.0295				RBBP4	enzyme	0.0356				MARCHF3	other	5.71e-06	mir-223	microRNA	0.00422
						staurosporine	chemical drug	0.0295				HINFP	transcription regulator	0.0356				ZNF598	enzyme	5.71e-06	MAP3K14	kinase	0.00423
						AREG	growth factor	0.0299				miR-532-3p (miRNAs w/seed CUCCCAC)	mature microRNA	0.0356				UBB	enzyme	5.71e-06	azoxymethane	chemical toxicant	0.00423
						KDM4C	enzyme	0.0306				ARF1	enzyme	0.0356				toosendanin	chemical - endogenous non-mammalian	5.71e-06	L-triiodothyronine	chemical - endogenous mammalian	0.00431
						arginine	chemical - endogenous mammalian	0.0306				ILF2	transcription regulator	0.0356				TYMS	enzyme	5.71e-06	NOS2	enzyme	0.00433
						MSX2	transcription regulator	0.0306				ACO1	enzyme	0.0356				bemcentinib	chemical drug	5.71e-06	CLDN7	other	0.00433
						PEBP1	other	0.0306				gamma-linolenic acid	chemical - endogenous mammalian	0.0356				ATF2	transcription regulator	5.79e-06	PTGER4	G-protein coupled receptor	0.00439
						phenacetin	chemical drug	0.0306				BIIE 0246	chemical reagent	0.0356				9,10-dimethyl-1,2-benzanthracene	chemical toxicant	5.79e-06	8-bromoguanosine 3',5'-cyclic monophosphate	chemical reagent	0.00441
						SB-431542	chemical reagent	0.0306				roscovitine	chemical drug	0.0368				JAG1	growth factor	5.91e-06	mir-154 (includes others)	microRNA	0.00441
						phosphatidylcholine	chemical - endogenous mammalian	0.031				CD3 (family)	group	0.0368				NRG1	growth factor	5.97e-06	SAA (family)	group	0.00441
						PTGES3	enzyme	0.031				topiramate	chemical drug	0.0368				LEPR	transmembrane receptor	5.98e-06	G-1	chemical reagent	0.00441
						CDKN2AIP	transcription regulator	0.031				iron	chemical - endogenous mammalian	0.0368				SMAD3	transcription regulator	6e-06	YTHDF2	other	0.00441
						MKX	transcription regulator	0.031				RBX1	enzyme	0.0371				sodium bisulfide	chemical reagent	6.03e-06	TP53COR1	other	0.00441
						LY6K	other	0.031				miR-122-5p (miRNAs w/seed GGAGUGU)	mature microRNA	0.0371				GAST	other	6.07e-06	ARRB2	other	0.00441
						harmol	chemical - endogenous non-mammalian	0.031				emapalumab	biologic drug	0.0377				ITK	kinase	6.07e-06	MYOCD	transcription regulator	0.00446
						oxadiazon	chemical toxicant	0.031				infliximab	biologic drug	0.0388				RARA	ligand-dependent nuclear receptor	6.08e-06	diclofenac	chemical drug	0.00446
						SRD5A2	enzyme	0.031				mitomycin C	chemical drug	0.0388				PDGF-DD (complex)	complex	6.37e-06	LRP1	transmembrane receptor	0.00448
						FAM3C	cytokine	0.031				acyline	biologic drug	0.0391				TNFRSF18	transmembrane receptor	6.37e-06	D-alpha-hydroxyglutarate	chemical - endogenous mammalian	0.00448
						miR-126a-3p (and other miRNAs w/seed CGUACCG)	mature microRNA	0.031				BMI1	transcription regulator	0.0391				PLA2G6	enzyme	6.37e-06	tazemetostat	chemical drug	0.0045
						GPAM	enzyme	0.031				INHA	growth factor	0.0391				silicon dioxide	chemical drug	6.37e-06	SMAD7	transcription regulator	0.00456
						FRMD6	other	0.031				vorinostat	chemical drug	0.0393				4-octyl itaconate	chemical reagent	6.37e-06	PRDX1	enzyme	0.00462
						silmitasertib	chemical drug	0.031				EPO	cytokine	0.0395				ITGA5	transmembrane receptor	6.48e-06	APLNR	G-protein coupled receptor	0.00462
						MLLT3	transcription regulator	0.031				tanespimycin	chemical drug	0.0401				mir-130 (includes others)	microRNA	6.48e-06	COLLAGEN TYPE IV (complex)	complex	0.00462
						GCDH	enzyme	0.031				VEGFA	growth factor	0.0403				THBS1	other	6.48e-06	PARG	enzyme	0.00462
						SLC5A5	transporter	0.031				PDGF-BB (complex)	complex	0.0403				1,2-dimethylhydrazine	chemical toxicant	6.48e-06	SRA1	transcription regulator	0.00462
						farglitazar	chemical drug	0.031				phenethyl isothiocyanate	chemical drug	0.0406				FGF7	growth factor	6.81e-06	KLF9	transcription regulator	0.00462
						largazole	chemical - endogenous non-mammalian	0.031				UCHL1	peptidase	0.0406				SRC	kinase	6.82e-06	HAS2	enzyme	0.00462
						non-esterified fatty acid	chemical - endogenous mammalian	0.031				TIA1	other	0.0406				benzo(a)pyrene	chemical toxicant	6.82e-06	S100A16	other	0.00462
						D-mannose	chemical - endogenous mammalian	0.031				N-Ac-Leu-Leu-norleucinal	chemical - protease inhibitor	0.0406				RXRA	ligand-dependent nuclear receptor	6.88e-06	TRPA1	transporter	0.00462
						dydrogesterone	chemical drug	0.031				prostaglandin J2	chemical - endogenous mammalian	0.0408				TAL1	transcription regulator	6.9e-06	A-Fos	chemical reagent	0.00462
						PTEN	phosphatase	0.0312				CDK (family)	group	0.0408				COLLAGENASE (family)	group	7.02e-06	DSP	other	0.00462
						GHRL	growth factor	0.0312				ST6GAL1	enzyme	0.0408				CDK5R1	kinase	7.02e-06	PCDH11Y	other	0.00462
						TCF7L2	transcription regulator	0.0317				PLAGL1	transcription regulator	0.0408				phorbol 12,13-dibutyrate	chemical - endogenous non-mammalian	7.23e-06	leptomycin B	chemical drug	0.00462
						P38 MAPK (family)	group	0.0324				TAS4464	chemical drug	0.0408				F2R	G-protein coupled receptor	7.3e-06	G PROTEIN ALPHA (family)	group	0.0047
						TYA-018	chemical reagent	0.0325				SASH3	other	0.0409				STAT (family)	group	7.39e-06	MIR17HG	other	0.00473
						CBP/P300 (family)	group	0.0328				FH	enzyme	0.0409				dimethyl itaconate	chemical reagent	7.39e-06	SYVN1	transporter	0.00473
						HOTAIRM1	other	0.0328				ganetespib	chemical drug	0.0409				mevalonic acid	chemical - endogenous mammalian	7.39e-06	crizotinib	chemical drug	0.00478
						NEU3	enzyme	0.0328				vaccenic acid	chemical - endogenous mammalian	0.0409				retinoid	chemical drug	7.39e-06	RAB7A	enzyme	0.00478
						FABP1	transporter	0.0328				YWHAG	other	0.0409				RPL13A	other	7.53e-06	STAT (family)	group	0.00481
						NCOA1	transcription regulator	0.0329				SAT1	enzyme	0.0409				soloxolone methyl	chemical reagent	7.6e-06	METTL14	enzyme	0.00481
						SCARB1	transporter	0.0329				GCKR	other	0.0409				GLUL	enzyme	7.6e-06	MSX2	transcription regulator	0.00481
						verapamil	chemical drug	0.0329				PLAGL2	transcription regulator	0.0409				HAPLN1	other	7.6e-06	miR-199a-3p (and other miRNAs w/seed CAGUAGU)	mature microRNA	0.00481
						androgen	chemical drug	0.033				NSG1	other	0.0409				sanglifehrin A	chemical reagent	7.6e-06	MFGE8	other	0.00481
						myclobutanil	chemical toxicant	0.033				CDK7	kinase	0.0409				EGLN1	enzyme	7.83e-06	retinoid	chemical drug	0.00481
						AHSG	other	0.033				chidamide	chemical drug	0.0409				EFNA1	other	7.83e-06	PAX5-ELN	fusion gene/product	0.00481
						EZH2	transcription regulator	0.0336				hormone	chemical drug	0.0409				PLK1	kinase	8.25e-06	indomethacin	chemical drug	0.00484
						norepinephrine	chemical - endogenous mammalian	0.034				anti-benzo(a)pyrene-diol-epoxide	chemical toxicant	0.0409				mir-30 (includes others)	microRNA	8.25e-06	phytohemagglutinin	chemical drug	0.0049
						DDIT3	transcription regulator	0.0345				thymidine	chemical - endogenous mammalian	0.0409				DNMT3A	enzyme	8.35e-06	WWTR1	transcription regulator	0.00491
						HIBCH	enzyme	0.0349				gambogic acid	chemical - endogenous non-mammalian	0.0409				HOXA6	transcription regulator	8.44e-06	miR-145-5p (and other miRNAs w/seed UCCAGUU)	mature microRNA	0.00494
						verteporfin	chemical drug	0.0349				RETNLB	other	0.0424				F13B	enzyme	8.44e-06	DYSF	other	0.00494
						CLOCK	transcription regulator	0.0351				MXD1	transcription regulator	0.0424				NFKBIE	transcription regulator	8.44e-06	vitamin E	chemical drug	0.00509
						RNA POLYMERASE II (complex)	complex	0.0352				sorafenib	chemical drug	0.0424				prolinedithiocarbamate	chemical reagent	8.44e-06	anisomycin	chemical - endogenous non-mammalian	0.00509
						baicalein	chemical drug	0.0354				methotrexate	chemical drug	0.0429				APC	enzyme	8.51e-06	CREM	transcription regulator	0.0051
						LRRK2	kinase	0.0355				INTERFERON ALPHA (family)	group	0.0429				MLN120B	chemical drug	8.74e-06	THRA	ligand-dependent nuclear receptor	0.00521
						I-BET-151	chemical reagent	0.0355				EGF	growth factor	0.0432				biochanin A	chemical toxicant	8.74e-06	MHC II (family)	group	0.00524
						pinometostat	chemical drug	0.0355				APH-1 (family)	group	0.0435				CREB (family)	group	8.79e-06	HEY2	transcription regulator	0.00524
						chloropromazine	chemical drug	0.0355				ATG5	enzyme	0.0437				dapagliflozin	chemical drug	9.01e-06	EED	transcription regulator	0.00524
						ezetimibe	chemical drug	0.0355				MAPK1	kinase	0.0439				TIRAP	other	9.01e-06	S-nitrosoglutathione	chemical toxicant	0.00524
						MM-589	chemical reagent	0.0355				ZBED6	transcription regulator	0.044				PROCR	other	9.01e-06	IMD-0354	chemical reagent	0.00529
						THYROID HORMONE RECEPTOR (family)	group	0.0363				napabucasin	chemical drug	0.0443				calcipotriene	chemical drug	9.08e-06	miR-129-5p (and other miRNAs w/seed UUUUUGC)	mature microRNA	0.00529
						BAHCC1	other	0.0363				mir-24 (includes others)	microRNA	0.0459				TRPM7	kinase	9.08e-06	ITGA9	other	0.00529
						CREB3L3	transcription regulator	0.0363				(6E,8Z,11Z,14Z)-(5S)-5-hydroperoxyeicosa-6,8,11,14-tetraenoic acid	chemical - endogenous mammalian	0.046				S-nitrosoglutathione	chemical toxicant	9.08e-06	SLC7A11	transporter	0.00529
						NLRP7	other	0.0363				SD 0006	chemical reagent	0.046				pentoxifylline	chemical drug	9.08e-06	fumonisin B1	chemical toxicant	0.00529
						MST1	growth factor	0.0363				HP1 (family)	group	0.046				ROCK (family)	group	9.24e-06	V-PYRRO/NO	chemical reagent	0.00529
						USP19	peptidase	0.0363				sulfopin	chemical reagent	0.046				EIF2S1	translation regulator	9.24e-06	piperine	chemical drug	0.00529
						CCN3	growth factor	0.0363				SP-141	chemical reagent	0.046				nitroprusside	chemical drug	9.24e-06	8-chloroadenosine	chemical drug	0.00529
						PCYT1A	enzyme	0.0363				BMS-214662	chemical drug	0.046				N-formyl-Met-Leu-Phe	chemical reagent	9.24e-06	triptonide	chemical - endogenous non-mammalian	0.00529
						ammonium chloride	chemical drug	0.0363				clofazimine	chemical drug	0.046				SIRT1 inhibitor III	chemical drug	9.61e-06	sesamol	chemical - endogenous mammalian	0.00529
						SB203580	chemical drug	0.0368				ZSQ836	chemical - kinase inhibitor	0.046				GW9662	chemical reagent	9.88e-06	zinc oxide	chemical drug	0.00529
						WT1	transcription regulator	0.0369				dibutylnitrosamine	chemical toxicant	0.046				bardoxolone methyl	chemical drug	9.88e-06	PTPRB	transmembrane receptor	0.00529
						MLX	transcription regulator	0.037				JSL-1	chemical reagent	0.046				HDAC2	transcription regulator	1.01e-05	ADAM21	peptidase	0.00529
						NRG2	growth factor	0.037				10-undecynoic acid	chemical reagent	0.046				maslinic acid	chemical - endogenous non-mammalian	1.02e-05	4732491K20Rik	other	0.00529
						ADM	other	0.037				hexadecanedioic acid	chemical - endogenous mammalian	0.046				mir-17 (includes others)	microRNA	1.02e-05	MRPS18B	other	0.00529
						lomustine	chemical drug	0.037				Gabpb1l	other	0.046				sodium arsenite	chemical drug	1.03e-05	CCAR1	transcription regulator	0.00529
						mir-30 (includes others)	microRNA	0.037				DPPA5	other	0.046				TFEB	transcription regulator	1.09e-05	MYPN	other	0.00529
						mir-29 (includes others)	microRNA	0.0371				NAT8B	enzyme	0.046				HDAC6	transcription regulator	1.1e-05	NOX5	ion channel	0.00529
						caffeic acid phenethyl ester	chemical drug	0.0371				NAT8	enzyme	0.046				DCN	other	1.1e-05	IKBIP	other	0.00529
						puromycin aminonucleoside	chemical reagent	0.0371				2-dimethylamino-4,5,6,7-tetrabromo-1H-benzimidazole	chemical - kinase inhibitor	0.046				FUS-DDIT3	fusion gene/product	1.11e-05	SOX12	transcription regulator	0.00529
						EPHB1	kinase	0.0372				favipiravir	chemical drug	0.046				pravastatin	chemical drug	1.12e-05	ZNRF3	enzyme	0.00529
						IP7e	chemical reagent	0.0372				DEPDC1B	other	0.046				KAT5	enzyme	1.12e-05	SPHINGOMYELINASE (family)	group	0.00529
						2,2',4,4',5,5'-hexabromodiphenyl ether	chemical reagent	0.0372				FAM168A	other	0.046				CDKN2B-AS1	other	1.14e-05	dolutegravir	chemical drug	0.00529
						Slfn3/Slfn4	enzyme	0.0372				RHBDL3	peptidase	0.046				SERPINC1	enzyme	1.14e-05	HNRNPR	other	0.00529
						ROBO3	transmembrane receptor	0.0372				FBXL4	other	0.046				LAMA5	other	1.14e-05	PDGFD	growth factor	0.00529
						linsitinib	chemical drug	0.0372				RFX6	enzyme	0.046				TNK1	kinase	1.14e-05	CSRP3	other	0.00529
						ZFP57	transcription regulator	0.0372				RER1	other	0.046				TP53BP2	other	1.14e-05	ULK1	kinase	0.00529
						CYSLTR2	G-protein coupled receptor	0.0372				CCDC65	other	0.046				premarin	chemical drug	1.14e-05	FAIM2	other	0.00529
						beauvericin	chemical reagent	0.0372				RTN3	other	0.046				ceruletide	biologic drug	1.14e-05	NUDT16L1	other	0.00529
						dinaciclib	chemical drug	0.0372				TMEM116	other	0.046				lithium	chemical drug	1.14e-05	MUC2	other	0.00529
						CEBP (complex)	complex	0.0372				SLC9A6	transporter	0.046				C1Q (family)	group	1.14e-05	CD93	other	0.00529
						LIPC	enzyme	0.0372				NLGN3	other	0.046				GLIS2	transcription regulator	1.14e-05	miR-542-3p (miRNAs w/seed GUGACAG)	mature microRNA	0.00529
						miR-541-5p (miRNAs w/seed AGGGAUU)	mature microRNA	0.0372				RTN2	other	0.046				FOXA1	transcription regulator	1.16e-05	MAEL	transcription regulator	0.00529
						NPAT	transcription regulator	0.0372				LBH	transcription regulator	0.046				mitomycin C	chemical drug	1.17e-05	tenofovir disoproxil	chemical drug	0.00529
						PLIN2	other	0.0372				RNF126	enzyme	0.046				BCL2L11	other	1.18e-05	TMPO	other	0.00529
						ANPEP	peptidase	0.0372				TXNDC12	enzyme	0.046				ELK4	transcription regulator	1.18e-05	PROK1	growth factor	0.00529
						marimastat	chemical drug	0.0372				RFX7	transcription regulator	0.046				MAPT	other	1.2e-05	UBE2D1	enzyme	0.00529
						manumycin A	chemical reagent	0.0372				PTTG3P	other	0.046				HDAC3	transcription regulator	1.21e-05	CENPJ	transcription regulator	0.00529
						maprotiline	chemical drug	0.0372				FBXL2	other	0.046				mir-10 (includes others)	microRNA	1.21e-05	ITGB1BP1	other	0.00529
						Cu2+	chemical - endogenous mammalian	0.0372				veliparib	chemical drug	0.046				phytohemagglutinin	chemical drug	1.22e-05	PSENEN	peptidase	0.00529
						SERPINB7	other	0.0373				SORCS1	transporter	0.046				FOXM1	transcription regulator	1.26e-05	nicorandil	chemical drug	0.00529
						sodium chloride	chemical - endogenous mammalian	0.0373				ARHGEF3	other	0.046				phenethyl isothiocyanate	chemical drug	1.27e-05	ubiquinone 9	chemical - endogenous mammalian	0.00529
						IL4	cytokine	0.0381				DGKD	kinase	0.046				ibrutinib	chemical drug	1.28e-05	lemairamin	chemical reagent	0.00529
						ATP2B2	transporter	0.0381				SPON1	other	0.046				ARNT	transcription regulator	1.29e-05	batatasin I	chemical - endogenous non-mammalian	0.00529
						CDK8	kinase	0.0381				TFB1M	transcription regulator	0.046				PTPN1	phosphatase	1.29e-05	glutathione ethyl ester	biologic drug	0.00529
						cyanocobalamin	chemical - endogenous mammalian	0.0381				ZNF224	transcription regulator	0.046				HISTONE H3 (family)	group	1.3e-05	epoxyeicosatrienoic acid	chemical - other	0.00529
						hydroxypropyl-beta-cyclodextrin	chemical drug	0.0387				SLC11A2	transporter	0.046				lipoxin A4	chemical - endogenous mammalian	1.34e-05	S-allyl-L-cysteine	chemical - endogenous non-mammalian	0.00529
						NFYA	transcription regulator	0.039				NCAPD3	other	0.046				PTX3	other	1.34e-05	ginsenoside Rg1	chemical - endogenous non-mammalian	0.00529
						pidnarulex	chemical drug	0.039				NOL3	other	0.046				CX3CL1	cytokine	1.39e-05	5-hydroxytryptamine	chemical - endogenous mammalian	0.00537
						GSTO1	enzyme	0.0391				APBA1	other	0.046				GATA3	transcription regulator	1.4e-05	HES1	transcription regulator	0.00542
						birabresib	chemical drug	0.0391				GIHCG	other	0.046				CUX1	transcription regulator	1.42e-05	KCNE3	ion channel	0.00542
						amlexanox	chemical drug	0.0391				MCM2	enzyme	0.046				BMP10	growth factor	1.43e-05	ALKBH5	enzyme	0.0056
						bafilomycin A1	chemical drug	0.0391				KLHL40	other	0.046				Ccr5	G-protein coupled receptor	1.44e-05	SOCS1	other	0.00563
						Z36	chemical reagent	0.04				RNF180	enzyme	0.046				TLN1	other	1.44e-05	NUPR1	transcription regulator	0.00564
						liraglutide	biologic drug	0.04				16:0/20:4 phosphatidylcholine	chemical - endogenous mammalian	0.046				ITGAM	transmembrane receptor	1.44e-05	LRRK2	kinase	0.00569
						sitagliptin	chemical drug	0.04				miR-16-1-3p (miRNAs w/seed CAGUAUU)	mature microRNA	0.046				green tea polyphenol	chemical drug	1.44e-05	AS1842856	chemical reagent	0.00569
						SMAD (complex)	complex	0.04				miR-3180-5p (miRNAs w/seed UUCCAGA)	mature microRNA	0.046				FOXP3	transcription regulator	1.47e-05	CL 316243	chemical drug	0.00569
						ATP2A2	transporter	0.04				mir-3180 (includes others)	microRNA	0.046				carbonyl cyanide m-chlorophenyl hydrazone	chemical toxicant	1.49e-05	pilocarpine	chemical drug	0.00569
						metyrapone	chemical drug	0.04				miR-545-3p (miRNAs w/seed CAGCAAA)	mature microRNA	0.046				emodin	chemical drug	1.49e-05	PF4	cytokine	0.00574
						rifaximin	chemical drug	0.04				miR-532-5p (and other miRNAs w/seed AUGCCUU)	mature microRNA	0.046				alloxan	chemical reagent	1.51e-05	COLLAGEN TYPE I (complex)	complex	0.00576
						CG (complex)	complex	0.0401				miR-499-3p (and other miRNAs w/seed ACAUCAC)	mature microRNA	0.046				astragalin	chemical - endogenous non-mammalian	1.51e-05	TSLP	cytokine	0.00576
						PRNP	other	0.0403				miR-3183 (and other miRNAs w/seed CCUCUCU)	mature microRNA	0.046				momelotinib	chemical drug	1.51e-05	STUB1	enzyme	0.00576
						2,4,5,2',4',5'-hexachlorobiphenyl	chemical toxicant	0.0403				miR-361-3p (miRNAs w/seed CCCCCAG)	mature microRNA	0.046				MFAP4	other	1.51e-05	brefeldin A	chemical - endogenous non-mammalian	0.00576
						GNAQ	enzyme	0.0403				MIR4767	microRNA	0.046				venetoclax	chemical drug	1.51e-05	spermine	chemical - endogenous mammalian	0.00576
						HISTONE H3 (family)	group	0.0405				mir-644	microRNA	0.046				ATP1B1	transporter	1.51e-05	N-acetylmuramyl-L-alanyl-D-isoglutamine	chemical - endogenous non-mammalian	0.00576
						PIK3R1	kinase	0.0408				MIR585	microRNA	0.046				JMJD1C	enzyme	1.51e-05	CDKN2A	enzyme	0.00582
						ELANE	peptidase	0.0409				GLDC	enzyme	0.046				ATF5	transcription regulator	1.51e-05	STAT5A/B (family)	group	0.00583
						Ro31-8220	chemical drug	0.0409				CUDC 101	chemical drug	0.046				CYBA	enzyme	1.51e-05	SRC	kinase	0.00583
						PTC-209	chemical reagent	0.0409				ITM2B	other	0.046				GSK3 (family)	group	1.52e-05	DDX5	enzyme	0.00583
						CPT1B	enzyme	0.0411				MCM3	enzyme	0.046				PRKCE	kinase	1.52e-05	nitric oxide	chemical - endogenous mammalian	0.00589
						TGFBR2	kinase	0.0411				CIDEB	transporter	0.046				STAT3/STAT3 (complex)	complex	1.52e-05	betamethasone	chemical drug	0.00601
						THZ531	chemical drug	0.0416				pracinostat	chemical drug	0.046				CRP	other	1.52e-05	dihydroartemisinin	chemical drug	0.00601
						TGF BETA (family)	group	0.0416				PDE1A	enzyme	0.046				CD5	transmembrane receptor	1.52e-05	tung tree oil	chemical - endogenous non-mammalian	0.00601
						HISTONE H4 (family)	group	0.0417				CCNF	other	0.046				DETA-NONOate	chemical reagent	1.52e-05	RRM2	enzyme	0.00601
						CCR2	G-protein coupled receptor	0.042				MNAT1	other	0.046				L-tryptophan	chemical - endogenous mammalian	1.57e-05	RPS6KA5	kinase	0.00601
						NFKBIA	transcription regulator	0.0422				POLA2	enzyme	0.046				plumbagin	chemical drug	1.57e-05	KIF4A	other	0.00601
						ADIPOR1	other	0.0427				GABRG2	ion channel	0.046				MIR31HG	other	1.57e-05	SUPT20H	other	0.00601
						vitamin E	chemical drug	0.0436				DMAP1	transcription regulator	0.046				DEK	transcription regulator	1.57e-05	10-(6'-ubiquinonyl)decyltriphenylphosphonium	chemical drug	0.00601
						LIPA	enzyme	0.0436				CTDSPL	other	0.046				S-(2,3-bispalmitoyloxypropyl)-cysteine-GDPKHPKSF	chemical reagent	1.57e-05	SPIB	transcription regulator	0.00602
						GPS2	transcription regulator	0.0436				SVIL	other	0.046				dopamine	chemical - endogenous mammalian	1.59e-05	FOSL1	transcription regulator	0.00607
						GNA15	enzyme	0.0437				DBF4B	other	0.046				okadaic acid	chemical toxicant	1.6e-05	SQSTM1	transcription regulator	0.00612
						AC261066	chemical reagent	0.0439				MTHFR	enzyme	0.046				Ro31-8220	chemical drug	1.62e-05	clopidogrel	chemical drug	0.00612
						tectorigenin	chemical - endogenous non-mammalian	0.0439				MPG	enzyme	0.046				S-adenosylmethionine	chemical - endogenous mammalian	1.62e-05	glutathione	chemical - endogenous mammalian	0.00612
						ENHO	other	0.0439				DRP2	other	0.046				paraquat	chemical toxicant	1.63e-05	thymoquinone	chemical drug	0.00616
						EHD2	other	0.0439				GPBP1	transcription regulator	0.046				PLC (family)	group	1.67e-05	daporinad	chemical drug	0.00616
						isoleucine	chemical - endogenous mammalian	0.0439				RECQL5	enzyme	0.046				5Z-7-oxo-zeaenol	chemical - endogenous non-mammalian	1.67e-05	COLLAGEN(S) (complex)	complex	0.00616
						liquiritigenin	chemical - endogenous non-mammalian	0.0439				2-methoxy-N-(3-methyl-2-oxo-1,4-dihydroquinazolin-6-yl)benzenesulfonamide	chemical reagent	0.046				CSDE1	enzyme	1.67e-05	miR-92a-3p (and other miRNAs w/seed AUUGCAC)	mature microRNA	0.00616
						miR-409-3p (miRNAs w/seed AAUGUUG)	mature microRNA	0.0439				troxerutin	chemical drug	0.046				KLF7	transcription regulator	1.67e-05	ARG2	enzyme	0.00616
						miR-126a-5p (and other miRNAs w/seed AUUAUUA)	mature microRNA	0.0439				PNRC1	other	0.046				SPON2	other	1.67e-05	SERPINE1	other	0.00631
						APOA2	transporter	0.0439				FIBP	other	0.046				NLRP11	other	1.67e-05	9,10-dimethyl-1,2-benzanthracene	chemical toxicant	0.00631
						KLB	enzyme	0.0439				PICALM	other	0.046				peptide T	biologic drug	1.67e-05	PRKCA	kinase	0.00632
						MAP1LC3B	other	0.0439				RAMAC	other	0.046				CDKI AT7519	chemical drug	1.67e-05	carbon tetrachloride	chemical toxicant	0.00632
						ITGB8	other	0.0439				SHC3	kinase	0.046				HSPB2	other	1.67e-05	FANCC	other	0.00649
						CYB5R3	enzyme	0.0439				NGB	transporter	0.046				BCL2L12	other	1.67e-05	IL27	cytokine	0.00656
						orlistat	chemical drug	0.0439				BBOX1-AS1	other	0.046				SENP6	peptidase	1.67e-05	sodium chloride	chemical - endogenous mammalian	0.00658
						6F apoA-I mimetic peptide	chemical reagent	0.0439				RP11_598D141	other	0.046				RTKN	other	1.67e-05	aldosterone	chemical - endogenous mammalian	0.0066
						TMP269	chemical reagent	0.0439				NRIR	other	0.046				Ifna4	cytokine	1.67e-05	ursolic acid	chemical drug	0.00662
						diazooxonorleucine	chemical drug	0.0439				BMS-863233	chemical drug	0.046				berzosertib	chemical drug	1.67e-05	E2F1	transcription regulator	0.00666
						choline fenofibrate	chemical drug	0.0439				BT2	chemical drug	0.046				gelam honey	chemical reagent	1.67e-05	WNT (family)	group	0.00667
						DHX36	enzyme	0.0439				phenoxyacetic acid	chemical reagent	0.046				gebasaxturev	biologic drug	1.67e-05	VIM	other	0.00667
						REN	peptidase	0.0439				TNO155	chemical drug	0.046				EGTA acetoxymethyl ester	chemical reagent	1.67e-05	Hbb-b2	enzyme	0.00667
						ACE	other	0.0439				pustulan	chemical reagent	0.046				chlorambucil	chemical drug	1.67e-05	ELANE	peptidase	0.00667
						TJP2	kinase	0.0439				isoflurophate	chemical drug	0.046				KL	enzyme	1.72e-05	CALPAIN (complex)	complex	0.00679
						ferric ammonium citrate	chemical drug	0.0439				efaroxan	chemical reagent	0.046				PLCG2	enzyme	1.72e-05	IL36A	cytokine	0.00679
						SOD1	enzyme	0.0443				butyrine	chemical - endogenous mammalian	0.046				curdlan	chemical - endogenous non-mammalian	1.72e-05	USP3	peptidase	0.00679
						EGR3	transcription regulator	0.0445				aza-TdCyd	chemical drug	0.046				CpG ODN 2216	chemical reagent	1.8e-05	HOXA11-AS	other	0.00679
						NOTCH3	transcription regulator	0.0445				donepezil	chemical drug	0.046				KDM4A	enzyme	1.8e-05	IL36B	cytokine	0.00679
						diethylnitrosamine	chemical toxicant	0.0447				fenoprofen	chemical drug	0.046				diphtheria toxin	chemical - endogenous non-mammalian	1.91e-05	MFN2	enzyme	0.00679
						TRAPPC1	other	0.0447				AZ20	chemical drug	0.046				PELP1	other	1.91e-05	CTR9	other	0.00679
						nicotine	chemical drug	0.0451				E2F/DP1 (complex)	complex	0.046				ritonavir	chemical drug	1.91e-05	MPZ	other	0.00679
						EFEMP1	enzyme	0.046				thiamine	chemical - endogenous mammalian	0.046				AKT1	kinase	1.91e-05	ANGPTL2	other	0.00679
						MYRF	transcription regulator	0.046				procaterol	chemical drug	0.046				SALL4	transcription regulator	1.92e-05	PTAFR	G-protein coupled receptor	0.00679
						NOS2	enzyme	0.0462				aprotinin	biologic drug	0.046				MAPK (family)	group	1.94e-05	NOX1	enzyme	0.00679
						KDM3A	transcription regulator	0.0466				DEVD-Cho	chemical reagent	0.046				PRC2 (complex)	complex	1.95e-05	CCAT2	other	0.00679
						FOXA3	transcription regulator	0.0466				quinoline-Val-Asp(OMe)-CH2-OPH	chemical reagent	0.046				RAG1	enzyme	1.95e-05	DYRK1A	kinase	0.00679
						dimethylnitrosamine	chemical toxicant	0.0466				Z-IL-CHO	chemical - protease inhibitor	0.046				BTG2	transcription regulator	1.95e-05	osimertinib	chemical drug	0.00679
						n-3 fatty acids	chemical drug	0.0466				trandolapril	chemical drug	0.046				zymosan	chemical - endogenous non-mammalian	1.95e-05	beta-glycerophosphoric acid	chemical - endogenous mammalian	0.00679
						BAG3	other	0.0472				GNF-5	chemical drug	0.046				JAK1/2 (family)	group	1.97e-05	fatty acid	chemical - endogenous mammalian	0.00685
						PLX5622	chemical drug	0.0473				U46619	chemical reagent	0.0465				RAD51	enzyme	1.97e-05	mir-204 (includes others)	microRNA	0.00687
						MAPT	other	0.0476				chlorhexidine	chemical drug	0.0465				BCL2L1	other	1.97e-05	LCN2	transporter	0.00693
						trans-cinnamaldehyde	chemical drug	0.048				BMS-387032	chemical drug	0.0465				2-(4-acetoxyphenyl)-2-chloro-N-methylethylamine	chemical reagent	2.06e-05	KLF3	transcription regulator	0.00697
						RAD21L1	other	0.048				HNF4α DIMER (complex)	complex	0.0465				CDC73	other	2.06e-05	9-ethyl-9H-carbazole-3-carbaldehyde	chemical reagent	0.00698
						SH3TC2	other	0.048				mir-28 (includes others)	microRNA	0.0465				HSPB1	other	2.06e-05	citrinin	chemical toxicant	0.00698
						crocin	chemical drug	0.048				NKX6-1	transcription regulator	0.0465				TF	transporter	2.06e-05	NME2	kinase	0.00698
						CHADL	other	0.048				ID4	transcription regulator	0.0465				SNAI1	transcription regulator	2.08e-05	PHTF2	other	0.00698
						HOXB13	transcription regulator	0.048				intralipid	chemical drug	0.0465				naringenin	chemical - endogenous non-mammalian	2.09e-05	patulin	chemical toxicant	0.00698
						NMU	other	0.048				copper chloride	chemical toxicant	0.0465				BMPR1A	kinase	2.15e-05	ANKS6	other	0.00698
						BARX2	transcription regulator	0.048				asiatic acid	chemical reagent	0.0465				metribolone	chemical reagent	2.18e-05	LPAR5	G-protein coupled receptor	0.00698
						galactose	chemical - endogenous mammalian	0.048				cobalt	chemical toxicant	0.0465				DCAF13	other	2.23e-05	HDGF	growth factor	0.00698
						tauroursodeoxycholic acid	chemical - endogenous mammalian	0.048				EIF6	translation regulator	0.047				EBF3	transcription regulator	2.23e-05	LINC02159	other	0.00698
						KRT17	other	0.0484				2,4,5,2',4',5'-hexachlorobiphenyl	chemical toxicant	0.047				PSMD10	transcription regulator	2.23e-05	TAF1C	transcription regulator	0.00698
						filgrastim	biologic drug	0.0487				interferon alfacon-1	biologic drug	0.0473				PML-RARA	fusion gene/product	2.23e-05	EIF3I	translation regulator	0.00698
						CHI3L1	enzyme	0.0488				GATA2-AS1	other	0.0473				miR-291a-3p (and other miRNAs w/seed AAGUGCU)	mature microRNA	2.24e-05	CD8A	other	0.00698
						USF1	transcription regulator	0.0488				methylnitronitrosoguanidine	chemical toxicant	0.0473				selumetinib	chemical drug	2.26e-05	miR-184 (and other miRNAs w/seed GGACGGA)	mature microRNA	0.00698
						KDM1A	enzyme	0.0489				pemetrexed	chemical drug	0.0473				TSH (complex)	complex	2.26e-05	SOX18	transcription regulator	0.00698
						RELB	transcription regulator	0.0495				MAP2K1	kinase	0.0481				FANCC	other	2.26e-05	HIF1A-AS1	other	0.00698
						mibolerone	chemical drug	0.0495				L-arginine	chemical - endogenous mammalian	0.0483				IKZF3	transcription regulator	2.26e-05	FEM1A	transcription regulator	0.00698
						IFNG	cytokine	0.0496				vitamin D	chemical drug	0.0483				testosterone	chemical - endogenous mammalian	2.29e-05	GRIP1	transcription regulator	0.00698
						HISTONE H2A (family)	group	0.0497				mibolerone	chemical drug	0.0487				herbimycin	chemical drug	2.33e-05	SDC4	other	0.00698
						SMAD1	transcription regulator	0.0497				cycloheximide	chemical reagent	0.0497				dimethylnitrosamine	chemical toxicant	2.33e-05	NINJ1	other	0.00698
						24-hydroxycholesterol	chemical - endogenous mammalian	0.0497										4-methylnitrosoamino-1-(3-pyridinyl)-1-butanone	chemical toxicant	2.33e-05	LASP1	transporter	0.00698
																		N-acetylsphingosine	chemical reagent	2.33e-05	TUFT1	other	0.00698
																		ADORA3	G-protein coupled receptor	2.37e-05	KIRREL1	other	0.00698
																		HDAC11	transcription regulator	2.37e-05	LINC01612	other	0.00698
																		CIC	transcription regulator	2.37e-05	FARNESYL TRANSFERASE (complex)	complex	0.00698
																		CRKL	kinase	2.37e-05	ANP32A	other	0.00698
																		CXCL1	cytokine	2.37e-05	COTI-2	chemical drug	0.00698
																		peroxynitrite	chemical toxicant	2.37e-05	ICI 118,551	chemical reagent	0.00698
																		budesonide	chemical drug	2.38e-05	SCH79797	chemical reagent	0.00698
																		GIP	other	2.43e-05	FM19G11	chemical reagent	0.00698
																		CASP8	peptidase	2.43e-05	benzoic acid	chemical - endogenous mammalian	0.00698
																		PTHLH	other	2.48e-05	domoic acid	chemical toxicant	0.00698
																		IL12 (family)	group	2.49e-05	dibenzoylmethane	chemical toxicant	0.00698
																		FLZ	chemical drug	2.51e-05	carnosol	chemical - endogenous non-mammalian	0.00698
																		TOP1	enzyme	2.51e-05	SKL-2001	chemical reagent	0.00698
																		PIAS2	transcription regulator	2.51e-05	PCM1-JAK2	fusion gene/product	0.00698
																		RNF216	enzyme	2.51e-05	palmitoyl-Cys((RS)-2,3-di(palmitoyloxy)-propyl)-Ala-Gly-OH	chemical reagent	0.00698
																		WRN	enzyme	2.51e-05	huperzine A	chemical drug	0.00698
																		SR 144528	chemical reagent	2.51e-05	8-(4-sulfophenyl)theophylline	chemical reagent	0.00698
																		polymyxin B	biologic drug	2.51e-05	oxalic acid	chemical - endogenous non-mammalian	0.00698
																		HOXD10	transcription regulator	2.58e-05	mannan	chemical - endogenous mammalian	0.00698
																		KITLG	growth factor	2.6e-05	TNFRSF1A	transmembrane receptor	0.00702
																		GW3965	chemical reagent	2.6e-05	COPS5	transcription regulator	0.00713
																		GATA2	transcription regulator	2.63e-05	benzo(a)pyrene	chemical toxicant	0.00713
																		CYGB	transporter	2.67e-05	PRC2 (complex)	complex	0.00719
																		PADI2	enzyme	2.67e-05	BTG2	transcription regulator	0.00719
																		SOCS2	other	2.67e-05	ARNT2	transcription regulator	0.00723
																		tranilast	chemical drug	2.67e-05	EHMT2	enzyme	0.00726
																		hemozoin	chemical - endogenous non-mammalian	2.67e-05	ursodeoxycholic acid	chemical - endogenous mammalian	0.00727
																		CTCF	transcription regulator	2.7e-05	CALCINEURIN (complex)	complex	0.00727
																		TANK	other	2.74e-05	BSG	transporter	0.00727
																		SUMO3	other	2.74e-05	YY1	transcription regulator	0.00729
																		BLM	enzyme	2.74e-05	n-nitrosomethylbenzylamine	chemical toxicant	0.0074
																		hymecromone	chemical drug	2.74e-05	STAT1	transcription regulator	0.00746
																		DLL4	other	2.77e-05	C3	peptidase	0.0076
																		NPR1	enzyme	2.77e-05	gemcitabine	chemical drug	0.0076
																		BMPR2	kinase	2.83e-05	spironolactone	chemical drug	0.0076
																		LPL	enzyme	2.83e-05	POLR2M	other	0.00762
																		HIC1	transcription regulator	2.83e-05	TCF/LEF (family)	group	0.00762
																		carbon monoxide	chemical - endogenous mammalian	2.83e-05	USP36	peptidase	0.00762
																		PRMT1	enzyme	2.85e-05	CCL3	cytokine	0.00762
																		valproic acid	chemical drug	2.86e-05	mir-101 (includes others)	microRNA	0.00762
																		5-N-ethylcarboxamido adenosine	chemical reagent	2.9e-05	PDE3A	enzyme	0.00762
																		FOXO4	transcription regulator	2.9e-05	ITGA1	other	0.00762
																		CDK6	kinase	2.9e-05	RBP4	other	0.00762
																		ursodeoxycholic acid	chemical - endogenous mammalian	2.94e-05	MSX1	transcription regulator	0.00762
																		PDCD1	transmembrane receptor	2.94e-05	sevoflurane	chemical drug	0.00762
																		SLC40A1	transporter	2.94e-05	mangiferin	chemical - endogenous non-mammalian	0.00762
																		SOX9	transcription regulator	2.94e-05	RUNX3	transcription regulator	0.00769
																		CDX2	transcription regulator	3.04e-05	TNFSF12	cytokine	0.00769
																		PKD1	ion channel	3.1e-05	Bvht	other	0.00769
																		FGFR2	kinase	3.16e-05	CRH	cytokine	0.00769
																		TYROBP	transmembrane receptor	3.27e-05	JAG1	growth factor	0.00769
																		UBE2I	enzyme	3.28e-05	dalfampridine	chemical drug	0.00769
																		RARB	ligand-dependent nuclear receptor	3.28e-05	AMBRA1	other	0.00775
																		FIBRINOGEN (complex)	complex	3.29e-05	MASTL	kinase	0.00775
																		Cxcl2	cytokine	3.29e-05	ROR1	kinase	0.00775
																		MSR1	transmembrane receptor	3.29e-05	ALDH2	enzyme	0.00775
																		OGG1	enzyme	3.29e-05	miR-338-3p (miRNAs w/seed CCAGCAU)	mature microRNA	0.00775
																		KCNJ10	ion channel	3.29e-05	mir-22 (includes others)	microRNA	0.00775
																		PCBP2	other	3.29e-05	miR-26a-5p (and other miRNAs w/seed UCAAGUA)	mature microRNA	0.00775
																		NAB2	transcription regulator	3.29e-05	FGFR3	kinase	0.00775
																		sulfasalazine	chemical drug	3.29e-05	DPP4	peptidase	0.00775
																		pyruvic acid	chemical - endogenous mammalian	3.29e-05	ISG15	other	0.00775
																		YY1	transcription regulator	3.35e-05	ESRRB	transcription regulator	0.00775
																		TBP	transcription regulator	3.35e-05	propofol	chemical drug	0.00775
																		miR-24-3p (and other miRNAs w/seed GGCUCAG)	mature microRNA	3.35e-05	fluticasone propionate	chemical drug	0.00776
																		trans-cinnamaldehyde	chemical drug	3.41e-05	SOX4	transcription regulator	0.00791
																		salinosporamide A	chemical drug	3.41e-05	NEUROG3	transcription regulator	0.00794
																		SLC2A1	transporter	3.41e-05	alitretinoin	chemical drug	0.00803
																		WWOX	enzyme	3.41e-05	RARA	ligand-dependent nuclear receptor	0.00812
																		7(R)-maresin 1	chemical - endogenous mammalian	3.41e-05	FNDC5	other	0.00812
																		INPP5F	phosphatase	3.41e-05	FOXA2	transcription regulator	0.00822
																		tetrachlorodibenzodioxin	chemical toxicant	3.41e-05	INHA	growth factor	0.0083
																		MAFA	transcription regulator	3.42e-05	SOCS3	phosphatase	0.0083
																		PRKAA2	kinase	3.48e-05	stattic	chemical reagent	0.00833
																		KLF5	transcription regulator	3.51e-05	CDH11	other	0.00833
																		STAT5B	transcription regulator	3.51e-05	24-hydroxycholesterol	chemical - endogenous mammalian	0.00833
																		cinnamaldehyde	chemical toxicant	3.52e-05	K+	chemical - endogenous mammalian	0.00833
																		methylselenic acid	chemical reagent	3.53e-05	RRP15	other	0.00851
																		MLN8054	chemical drug	3.57e-05	PNO1	other	0.00851
																		TELO2	other	3.57e-05	L2HGDH	enzyme	0.00851
																		NAA30	enzyme	3.57e-05	SMYD3	enzyme	0.00851
																		DGKH	kinase	3.57e-05	BMP15	growth factor	0.00851
																		anifrolumab	biologic drug	3.57e-05	P2RX7	ion channel	0.00851
																		ASNS	enzyme	3.57e-05	ammonium chloride	chemical drug	0.00851
																		GNLY	other	3.57e-05	tetrodotoxin	chemical drug	0.00861
																		PIEZO2	ion channel	3.57e-05	ADAM17	peptidase	0.00861
																		HSPB3	other	3.57e-05	MDM2	enzyme	0.00867
																		CCT5	other	3.57e-05	ZFP36	transcription regulator	0.00867
																		8-butyl-10-[(3-methoxy-5-pyrrol-2-ylidenepyrrol-2-ylidene)methyl]-11-azabicyclo[7.2.1]dodeca-1(12),9-diene	chemical reagent	3.57e-05	RAG2	enzyme	0.00867
																		FAM177A1	other	3.57e-05	valproic acid	chemical drug	0.00879
																		HOMER3-AS1	other	3.57e-05	mefunidone	chemical reagent	0.00888
																		fosfomycin	chemical drug	3.57e-05	saikosaponin-D	chemical - endogenous non-mammalian	0.00888
																		minodronate	chemical drug	3.57e-05	FPS-ZM1	chemical reagent	0.00888
																		AZD4573	chemical drug	3.57e-05	motexafin gadolinium	chemical drug	0.00888
																		ODN-BW006	chemical reagent	3.57e-05	APC/APC2 (family)	group	0.00888
																		cholecalciferol	chemical - endogenous mammalian	3.7e-05	PRMT6	enzyme	0.00888
																		CDKN2A	enzyme	3.77e-05	APH1A	peptidase	0.00888
																		SCARB1	transporter	3.78e-05	PPDPF	other	0.00888
																		seocalcitol	chemical drug	3.78e-05	CLEC14A	other	0.00888
																		Prl	other	3.78e-05	lentinan	chemical drug	0.00888
																		histidinol	chemical - endogenous mammalian	3.79e-05	salmonella typhimurium lipopolysaccharide	chemical - endogenous non-mammalian	0.00888
																		pervanadate	chemical reagent	3.79e-05	MLKL	kinase	0.00888
																		RU.521	chemical reagent	3.79e-05	UBE3D	enzyme	0.00888
																		CAMP-GEF (family)	group	3.79e-05	betulin	chemical - endogenous non-mammalian	0.00888
																		poly(dG-dC)	chemical reagent	3.79e-05	IL26	cytokine	0.00888
																		SLC5A8	transporter	3.79e-05	macitentan	chemical drug	0.00888
																		RNF152	enzyme	3.79e-05	GAPVD1	other	0.00888
																		RELL1	other	3.79e-05	miR-570-3p (miRNAs w/seed GAAAACA)	mature microRNA	0.00888
																		CCDC50	other	3.79e-05	calcium lactate	chemical drug	0.00888
																		rigosertib	chemical drug	3.79e-05	PRSS8	peptidase	0.00888
																		BRCA2	transcription regulator	3.79e-05	COCH	other	0.00888
																		NKRF	transcription regulator	3.79e-05	RWJ 67657	chemical drug	0.00888
																		benzoquinone	chemical - endogenous mammalian	3.79e-05	7,8-dihydro-7,8-dihydroxybenzo(a)pyrene 9,10-oxide	chemical toxicant	0.00888
																		thenoyltrifluoroacetone	chemical reagent	3.79e-05	adapalene	chemical drug	0.00888
																		3-hydroxykynurenamine	chemical - endogenous mammalian	3.79e-05	phxa 85	chemical reagent	0.00888
																		Abcb4	transporter	3.87e-05	JNK-IN-8	chemical drug	0.00888
																		TIMP3	other	3.87e-05	aripiprazole	chemical drug	0.00888
																		HSF1	transcription regulator	3.91e-05	ampelopsin	chemical drug	0.00888
																		CXCL16	cytokine	3.97e-05	tyrphostin AG 127	chemical drug	0.00888
																		fluvastatin	chemical drug	4.07e-05	I-BOP	chemical reagent	0.00888
																		1-chloro-2,4-dinitrobenzene	chemical drug	4.07e-05	5-iodotubercidin	chemical - kinase inhibitor	0.00888
																		mir-1 (includes others)	microRNA	4.07e-05	ritonavir	chemical drug	0.00893
																		delta-9-tetrahydrocannabinol	chemical drug	4.22e-05	TWIST2	transcription regulator	0.00894
																		VDR	transcription regulator	4.23e-05	XAV939	chemical reagent	0.00894
																		TAF4B	transcription regulator	4.33e-05	MTA1	transcription regulator	0.00894
																		IL9	cytokine	4.34e-05	pirinixic acid	chemical toxicant	0.00903
																		PADI4	enzyme	4.47e-05	SETBP1	transcription regulator	0.00904
																		LYMPHOTOXIN (complex)	complex	4.47e-05	ETS2	transcription regulator	0.00904
																		FZD9	G-protein coupled receptor	4.47e-05	cerivastatin	chemical drug	0.00904
																		COLLAGEN TYPE IV (complex)	complex	4.47e-05	tyrphostin AG 1478	chemical drug	0.00904
																		CHEK1	kinase	4.47e-05	25-hydroxycholesterol	chemical reagent	0.00904
																		TRIM3	enzyme	4.47e-05	ruxolitinib	chemical drug	0.00906
																		A-Fos	chemical reagent	4.47e-05	vidutolimod	chemical drug	0.00906
																		docetaxel	chemical drug	4.64e-05	KLF15	transcription regulator	0.00906
																		T-5224	chemical reagent	4.65e-05	MAPK9	kinase	0.00914
																		isobutylmethylxanthine	chemical toxicant	4.77e-05	SIM1	transcription regulator	0.00941
																		RB1	transcription regulator	4.83e-05	acetaminophen	chemical drug	0.00942
																		CISH	other	4.86e-05	CCN2	growth factor	0.00945
																		25-hydroxycholesterol	chemical reagent	4.86e-05	bevacizumab	biologic drug	0.00946
																		SAA (family)	group	4.91e-05	liraglutide	biologic drug	0.00946
																		ARRB2	other	4.91e-05	carfilzomib	biologic drug	0.00946
																		TFAP2B	transcription regulator	4.91e-05	MEIS2	transcription regulator	0.00946
																		GABPA	transcription regulator	4.98e-05	TF	transporter	0.00946
																		ADM	other	4.98e-05	mir-199 (includes others)	microRNA	0.00946
																		mir-142 (includes others)	microRNA	5.16e-05	HDAC7	transcription regulator	0.00946
																		KLF11	transcription regulator	5.26e-05	RARRES2	transmembrane receptor	0.00946
																		KLRK1	transmembrane receptor	5.31e-05	RBM39	transcription regulator	0.00946
																		rolipram	chemical drug	5.31e-05	metyrapone	chemical drug	0.00946
																		anakinra	biologic drug	5.43e-05	IACS-010759	chemical drug	0.00946
																		SLC22A5	transporter	5.43e-05	PTGER3	G-protein coupled receptor	0.00958
																		AURKA	kinase	5.43e-05	dimethyl sulfoxide	chemical drug	0.0096
																		crocidolite asbestos	chemical toxicant	5.43e-05	vancomycin	biologic drug	0.00968
																		carbon tetrachloride	chemical toxicant	5.48e-05	PAX3-FOXO1	fusion gene/product	0.0098
																		RBX1	enzyme	5.48e-05	GLIS3	transcription regulator	0.00986
																		POU2F1	transcription regulator	5.58e-05	pioglitazone	chemical drug	0.00996
																		MDM2	enzyme	5.69e-05	miR-199a-5p (and other miRNAs w/seed CCAGUGU)	mature microRNA	0.01
																		bafilomycin A1	chemical drug	5.7e-05	SOX3	transcription regulator	0.01
																		arginine	chemical - endogenous mammalian	5.89e-05	aldesleukin	biologic drug	0.01
																		CTSS	peptidase	5.89e-05	RORA	ligand-dependent nuclear receptor	0.0102
																		GJA1	transporter	5.89e-05	8-chlorophenylthio-adenosine 3',5'-cyclic monophosphate	chemical reagent	0.0102
																		ARRB1	transcription regulator	5.89e-05	SAFB	other	0.0102
																		dacinostat	chemical drug	5.98e-05	RBM5	other	0.0102
																		MAPK13	kinase	5.98e-05	mir-130 (includes others)	microRNA	0.0102
																		WWP2	enzyme	5.98e-05	MAP2K5	kinase	0.0102
																		PTPN3	phosphatase	5.98e-05	HNRNPK	other	0.0102
																		CEP-1347	chemical drug	5.98e-05	cytochalasin D	chemical toxicant	0.0102
																		PD 153035	chemical drug	5.98e-05	MAPK (family)	group	0.0103
																		idarubicin	chemical drug	5.98e-05	TSC2	other	0.0103
																		ilomastat	chemical drug	5.98e-05	tamoxifen	chemical drug	0.0104
																		SIRPA	phosphatase	6.01e-05	atractylon	chemical - endogenous non-mammalian	0.0105
																		USP28	peptidase	6.01e-05	APOL1	transporter	0.0105
																		GSTK1	enzyme	6.01e-05	mir-143	microRNA	0.0105
																		N(2)-(gamma-D-glutamyl)-meso-2,2'-diaminopimelic acid	chemical reagent	6.01e-05	LRPAP1	other	0.0105
																		TKT	enzyme	6.01e-05	TFPI2	other	0.0105
																		MAP3K11	kinase	6.01e-05	INHBE	growth factor	0.0105
																		KT5720	chemical drug	6.01e-05	SOCS2	other	0.0105
																		GSK3368715	chemical drug	6.01e-05	coomassie brilliant blue G-250	chemical drug	0.0105
																		trinitrobenzenesulfonic acid	chemical reagent	6.1e-05	tranilast	chemical drug	0.0105
																		HSP70 (family)	group	6.17e-05	MALP-2s	chemical reagent	0.0105
																		nelfinavir	chemical drug	6.17e-05	hydrochloric acid	chemical - endogenous mammalian	0.0105
																		BCOR	transcription regulator	6.19e-05	ethidium	chemical drug	0.0105
																		TET2	enzyme	6.33e-05	IRF1	transcription regulator	0.0105
																		glucosamine	chemical - endogenous mammalian	6.51e-05	nifedipine	chemical drug	0.0106
																		tert-butyl hydroperoxide	chemical toxicant	6.75e-05	N-Ac-Leu-Leu-norleucinal	chemical - protease inhibitor	0.0106
																		VGLL3	other	6.75e-05	monocrotaline	chemical toxicant	0.0106
																		ETV1	transcription regulator	6.75e-05	KMT2D	transcription regulator	0.0106
																		VIP	other	6.9e-05	IRS1	enzyme	0.0107
																		ATG5	enzyme	6.9e-05	HMG20A	transcription regulator	0.0107
																		NTRK2	kinase	6.9e-05	CD24	other	0.0107
																		cadmium chloride	chemical toxicant	6.9e-05	CYP19A1	enzyme	0.0107
																		CDCA8	other	6.93e-05	isobutylmethylxanthine	chemical toxicant	0.0108
																		PHACTR1	other	7.03e-05	TBX3	transcription regulator	0.0108
																		ENG	transmembrane receptor	7.03e-05	PEAR1	other	0.0109
																		FL3	chemical reagent	7.03e-05	rolipram	chemical drug	0.0109
																		leukotriene D4	chemical - endogenous mammalian	7.19e-05	3'-O-(4-benzoyl)benzoyladenosine 5'-triphosphate	chemical reagent	0.011
																		MRTFA	transcription regulator	7.37e-05	arbutin	chemical drug	0.011
																		sphingosylphosphocholine	chemical - endogenous mammalian	7.38e-05	BCL9/CREBBP/EP300/CTNNB1/LEF/TCF (complex)	complex	0.011
																		GSK583	chemical drug	7.38e-05	HTR7	G-protein coupled receptor	0.011
																		9-ethyl-9H-carbazole-3-carbaldehyde	chemical reagent	7.38e-05	ESRP1	other	0.011
																		AC1Q3QWB	chemical reagent	7.38e-05	SLC16A3	transporter	0.011
																		GMB-475	biologic drug	7.38e-05	PSMD14	peptidase	0.011
																		ZNF382	transcription regulator	7.38e-05	CDKN2AIP	transcription regulator	0.011
																		BCAS2	other	7.38e-05	SFRP5	transmembrane receptor	0.011
																		isocoumarin NM-3	chemical drug	7.38e-05	secukinumab	biologic drug	0.011
																		SMARCA1	transcription regulator	7.38e-05	BACE1-AS	other	0.011
																		PEBP4	other	7.38e-05	CD5L	transmembrane receptor	0.011
																		TRIM8	enzyme	7.38e-05	SEC23A	transporter	0.011
																		TRIM14	enzyme	7.38e-05	miR-126a-3p (and other miRNAs w/seed CGUACCG)	mature microRNA	0.011
																		DMTF1	transcription regulator	7.38e-05	AMBP	transporter	0.011
																		DENR	other	7.38e-05	SCRIB	other	0.011
																		TAPBP	transporter	7.38e-05	LUM	other	0.011
																		teasaponin	chemical - endogenous non-mammalian	7.38e-05	OTUD7B	peptidase	0.011
																		pegintron	biologic drug	7.38e-05	BCL6B	transcription regulator	0.011
																		vinpocetine	chemical drug	7.38e-05	GCH1	enzyme	0.011
																		EPO	cytokine	7.47e-05	LPAR2	G-protein coupled receptor	0.011
																		TET3	enzyme	7.58e-05	GPC1	transmembrane receptor	0.011
																		MACROH2A1	other	7.77e-05	CXCL13	cytokine	0.011
																		TGFB2	growth factor	7.81e-05	GCDH	enzyme	0.011
																		IL17A DIMER (complex)	complex	7.87e-05	STX3	transporter	0.011
																		ERVW-1	other	7.87e-05	CHRNA3	transmembrane receptor	0.011
																		PXDN	enzyme	7.87e-05	ONECUT2	transcription regulator	0.011
																		RPS6KA5	kinase	7.87e-05	CTTN	other	0.011
																		epicatechin gallate	chemical drug	7.87e-05	DVL2	other	0.011
																		citric acid	chemical - endogenous mammalian	7.87e-05	ulixertinib	chemical drug	0.011
																		RNF5	enzyme	8.32e-05	IKK-2 inhibitor VIII	chemical drug	0.011
																		POU2F2	transcription regulator	8.32e-05	TAN 67	chemical reagent	0.011
																		PC-SPES	chemical drug	8.32e-05	SU1498	chemical drug	0.011
																		HLX	transcription regulator	8.33e-05	SR1078	chemical reagent	0.011
																		mir-124 (includes others)	microRNA	8.33e-05	L-N6-(1-iminoethyl)-lysine	chemical reagent	0.011
																		CYLD	transcription regulator	8.34e-05	docosahexaenoic acid	chemical drug	0.011
																		RPS6KB1	kinase	8.34e-05	IL15	cytokine	0.011
																		CSF1R	kinase	8.34e-05	GSK3 (family)	group	0.0111
																		ELF4	transcription regulator	8.34e-05	SLCO1C1	transporter	0.0111
																		PPARD	ligand-dependent nuclear receptor	8.39e-05	L-cystine	chemical - endogenous mammalian	0.0111
																		CDKN1B	other	8.65e-05	GRIN3A	ion channel	0.0112
																		1'-acetoxychavicol acetate	chemical reagent	8.77e-05	KDM1A	enzyme	0.0113
																		NEDD8	enzyme	8.77e-05	ATF3	transcription regulator	0.0114
																		lauric acid	chemical - endogenous mammalian	8.77e-05	PG3-Oc	chemical reagent	0.0115
																		ascorbic acid	chemical - endogenous mammalian	9.13e-05	salinosporamide A	chemical drug	0.0115
																		PKA (complex)	complex	9.29e-05	AGMAT	enzyme	0.0115
																		PRKCB	kinase	9.52e-05	GPNMB	enzyme	0.0115
																		WTAP	other	9.52e-05	UBE3A	enzyme	0.0115
																		TCF7L2	transcription regulator	9.57e-05	CNR2	G-protein coupled receptor	0.0115
																		ATM	kinase	9.71e-05	4-nitroquinoline-1-oxide	chemical toxicant	0.0115
																		thymoquinone	chemical drug	9.86e-05	UM101	chemical drug	0.0115
																		daporinad	chemical drug	9.86e-05	TCF3	transcription regulator	0.0116
																		ARG2	enzyme	9.86e-05	RUNX1	transcription regulator	0.0116
																		CDK8	kinase	9.86e-05	mir-34 (includes others)	microRNA	0.0116
																		TUG1	other	9.86e-05	NR1I3	ligand-dependent nuclear receptor	0.0116
																		CGS 21680	chemical reagent	9.86e-05	CARM1	enzyme	0.0116
																		ouabain	chemical drug	9.86e-05	BACH1	transcription regulator	0.0116
																		PF-3893787	chemical drug	0.000102	napabucasin	chemical drug	0.0116
																		pregna-4,17-diene-3,16-dione	chemical - endogenous non-mammalian	0.000102	(+)-MK-801	chemical drug	0.0116
																		DNM3OS	other	0.000102	TSC22D3	transcription regulator	0.0117
																		IL36B	cytokine	0.000102	candesartan	chemical drug	0.0117
																		cis-urocanic acid	chemical drug	0.000102	N-formyl-Met-Leu-Phe	chemical reagent	0.0117
																		vasoactive intestinal peptide	biologic drug	0.000102	iron	chemical - endogenous mammalian	0.0117
																		MAP3K5	kinase	0.000102	CCL2	cytokine	0.0118
																		NLRC5	transcription regulator	0.000102	S100A8	other	0.0121
																		NTRK1	kinase	0.000103	ERBB3	kinase	0.0121
																		CTLA4	transmembrane receptor	0.000108	HSPA5	enzyme	0.0121
																		PTPN6	phosphatase	0.000108	RHOA	enzyme	0.0121
																		clopidogrel	chemical drug	0.000108	JUND	transcription regulator	0.0122
																		folic acid	chemical - endogenous mammalian	0.000109	zymosan	chemical - endogenous non-mammalian	0.0122
																		SETDB1	enzyme	0.00011	RBPJ	transcription regulator	0.0123
																		FBN1	other	0.00011	IL11RA	transmembrane receptor	0.0124
																		EFNA2	kinase	0.00011	LATS (family)	group	0.0124
																		miR-34a-5p (and other miRNAs w/seed GGCAGUG)	mature microRNA	0.000111	HIVEP1	transcription regulator	0.0124
																		DICER1	enzyme	0.000111	NOG	growth factor	0.0124
																		SMAD2/3/SMAD4 (complex)	complex	0.000116	SOX10	transcription regulator	0.0124
																		NSD2	transcription regulator	0.000116	2-deoxyglucose	chemical drug	0.0126
																		torkinib	chemical drug	0.000117	arsenite	chemical toxicant	0.0126
																		pioglitazone	chemical drug	0.00012	TICAM1	other	0.0127
																		FGF1	growth factor	0.000121	TCF12	transcription regulator	0.0127
																		3-methyladenine	chemical toxicant	0.000121	MIF	cytokine	0.0127
																		rituximab	biologic drug	0.000124	PIMREG	other	0.0127
																		USP39	peptidase	0.000124	PFKFB3	enzyme	0.0127
																		TJP1	other	0.000124	SMARCC1	transcription regulator	0.0127
																		CD4	transmembrane receptor	0.000124	lycopene	chemical drug	0.0127
																		MAOA	enzyme	0.000124	fucoidin	chemical drug	0.0127
																		MECOM	transcription regulator	0.000124	CALCA	other	0.0128
																		ZIC3	transcription regulator	0.000124	pyruvaldehyde	chemical - endogenous mammalian	0.0128
																		asciminib	chemical drug	0.000124	RXR (family)	group	0.0131
																		irbesartan	chemical drug	0.000124	ASCL1	transcription regulator	0.0131
																		kaempferol	chemical drug	0.000124	eicosapentaenoic acid	chemical drug	0.0131
																		epothilone B	chemical drug	0.000124	platelet activating factor	chemical - endogenous mammalian	0.0132
																		lonafarnib	chemical drug	0.000124	SERPINA1	other	0.0132
																		IFNL3	other	0.000124	ABL2	kinase	0.0132
																		TMSB4X	other	0.000124	mir-183	microRNA	0.0132
																		SHARPIN	other	0.000124	alpha-ketoglutaramate	chemical - endogenous mammalian	0.0132
																		GAS2L3	other	0.000124	beta-naphthoflavone	chemical toxicant	0.0132
																		PELI1	enzyme	0.000124	IRP (family)	group	0.0133
																		IFT57	other	0.000124	ganglioside GT1	chemical - endogenous mammalian	0.0133
																		OCLN	other	0.000124	INI-43	chemical reagent	0.0133
																		10-nitrooleate	chemical - endogenous mammalian	0.000124	coal tar	chemical drug	0.0133
																		FSCN1	other	0.000124	obatoclax	chemical drug	0.0133
																		VIPR1	G-protein coupled receptor	0.000124	H3C14	other	0.0133
																		IRAK2	kinase	0.000124	cyanidin 3-O-glucoside	chemical - endogenous non-mammalian	0.0133
																		aducanumab	biologic drug	0.000124	ANO1	ion channel	0.0133
																		UBA3	enzyme	0.000124	OLFM4	other	0.0133
																		RXRB	ligand-dependent nuclear receptor	0.000125	RSPO3	kinase	0.0133
																		GNAS	enzyme	0.000125	ZMIZ2	transcription regulator	0.0133
																		1810019D21Rik	other	0.000126	DGCR5	other	0.0133
																		acetaminophen	chemical drug	0.000127	astragalin	chemical - endogenous non-mammalian	0.0133
																		R 59022	chemical drug	0.000129	CD53	other	0.0133
																		saikosaponin-D	chemical - endogenous non-mammalian	0.000129	CTNND1	other	0.0133
																		APC/APC2 (family)	group	0.000129	PKP2	other	0.0133
																		PRTN3	peptidase	0.000129	mir-1275	microRNA	0.0133
																		bendamustine	chemical drug	0.000129	MRAS	enzyme	0.0133
																		GPR84	G-protein coupled receptor	0.000129	docosapentaenoic acid	chemical reagent	0.0133
																		CLEC14A	other	0.000129	WIF1	other	0.0133
																		RASSF6	other	0.000129	CAMK2G	kinase	0.0133
																		GNL3L	other	0.000129	LTBP2	other	0.0133
																		salmonella typhimurium lipopolysaccharide	chemical - endogenous non-mammalian	0.000129	CNB-001	chemical reagent	0.0133
																		iguratimod	chemical drug	0.000129	ATF5	transcription regulator	0.0133
																		REV1	enzyme	0.000129	MYZAP	other	0.0133
																		KLF12	transcription regulator	0.000129	XMD1150	chemical drug	0.0133
																		SRPK1	kinase	0.000129	J11-Cl	chemical reagent	0.0133
																		UBA7	enzyme	0.000129	sesame oil	chemical reagent	0.0133
																		CAND1	transcription regulator	0.000129	zileuton	chemical drug	0.0133
																		ULBP1	transmembrane receptor	0.000129	manumycin A	chemical reagent	0.0133
																		asbestos	chemical toxicant	0.000129	SPRYD7	other	0.0134
																		atipamezole	chemical drug	0.000129	baicalein	chemical drug	0.0134
																		argatroban	chemical drug	0.000129	NFKB (family)	group	0.0136
																		palmatine	chemical toxicant	0.000129	histamine	chemical - endogenous mammalian	0.0136
																		telocinobufagin	chemical - endogenous non-mammalian	0.000129	CASPASE (family)	group	0.0139
																		CBP/P300 (family)	group	0.00013	TNF RECEPTOR (family)	group	0.0139
																		ETS (family)	group	0.00013	MSI2	other	0.0139
																		STAT1/3/5 DIMER (complex)	complex	0.00013	LUCAT1	other	0.0139
																		POLR2M	other	0.00013	RNF181	enzyme	0.0139
																		GLI3	transcription regulator	0.00013	mir-9 (includes others)	microRNA	0.0139
																		2-methoxyestradiol	chemical - endogenous mammalian	0.000136	RMRP	other	0.0139
																		MERTK	kinase	0.000136	fucoxanthin	chemical drug	0.0139
																		letrozole	chemical drug	0.000136	NPPA	other	0.0139
																		GPR174	G-protein coupled receptor	0.000136	citarinostat	chemical drug	0.0139
																		TREM2	transmembrane receptor	0.000136	crocidolite asbestos	chemical toxicant	0.0139
																		NGF (family)	group	0.000136	L-carnitine	chemical - endogenous mammalian	0.0139
																		QC6352	chemical reagent	0.000139	NCOA1	transcription regulator	0.014
																		chitinase	group	0.000139	SRC (family)	group	0.014
																		CC8490	chemical drug	0.000139	MIR122A/B (family)	group	0.014
																		Adora3	G-protein coupled receptor	0.000139	AIP	transcription regulator	0.014
																		CACTIN	other	0.000139	DETA-NONOate	chemical reagent	0.014
																		NDUFB2	enzyme	0.000139	zVAD-FMK	chemical - protease inhibitor	0.014
																		ASCC1	transcription regulator	0.000139	PNPLA2	enzyme	0.0141
																		SCARB2	transmembrane receptor	0.000139	ATG7	enzyme	0.0141
																		TRIL	other	0.000139	GW9662	chemical reagent	0.0141
																		P-TEFB (complex)	complex	0.000139	STAT4	transcription regulator	0.0141
																		ivabradine	chemical drug	0.000139	SP2509	chemical reagent	0.0142
																		FLII	other	0.000139	NR1H (family)	group	0.0144
																		UFD1	peptidase	0.000139	PKD1	ion channel	0.0145
																		K-604	chemical drug	0.000139	TLE3	other	0.0146
																		NPLOC4	other	0.000139	1,4-bis[2-(3,5-dichloropyridyloxy)]benzene	chemical toxicant	0.0146
																		A4GALT	enzyme	0.000139	Samsn1	other	0.0147
																		LNCAROD	other	0.000139	3,3'-diindolylmethane	chemical drug	0.0147
																		BAY1436032	chemical drug	0.000139	honokiol	chemical - endogenous non-mammalian	0.0147
																		abrocitinib	chemical drug	0.000139	IL10RA	transmembrane receptor	0.0148
																		stilbene	chemical reagent	0.000139	SPHK1	kinase	0.0149
																		tipifarnib	chemical drug	0.000139	CTBP1	enzyme	0.0149
																		S63845	chemical reagent	0.000139	STEAP3	transporter	0.0149
																		miR-499a-5p inhibitor	chemical reagent	0.000139	CLU	other	0.0149
																		miR-208b inhibitor	chemical reagent	0.000139	1-methyl-4-phenylpyridinium	chemical toxicant	0.0149
																		GRL-0617	chemical - protease inhibitor	0.000139	tert-butyl hydroperoxide	chemical toxicant	0.0151
																		titanium	chemical reagent	0.000139	Alox15	enzyme	0.0151
																		pyocyanin	chemical reagent	0.000139	IL17R (complex)	complex	0.0151
																		eicosapentaenoic acid	chemical drug	0.000142	DSG3	other	0.0151
																		EIF4EBP1	translation regulator	0.000144	PRKG1	kinase	0.0151
																		NOTCH (family)	group	0.000147	CTBP2	transcription regulator	0.0151
																		PRDM5	transcription regulator	0.000148	FOXP4	transcription regulator	0.0151
																		LCN2	transporter	0.000149	pirfenidone	chemical drug	0.0151
																		TRPM2	ion channel	0.000149	arsenic	chemical toxicant	0.0151
																		GDF15	growth factor	0.000149	mirdametinib	chemical drug	0.0152
																		RIPK3	kinase	0.000149	ALPHA CATENIN (family)	group	0.0152
																		ACKR3	G-protein coupled receptor	0.000149	HDAC3	transcription regulator	0.0152
																		calyculin A	chemical toxicant	0.000149	metronidazole	chemical drug	0.0152
																		ITPR2	ion channel	0.000153	GFI1	transcription regulator	0.0154
																		GRN	growth factor	0.000154	HDAC5	transcription regulator	0.0154
																		atorvastatin	chemical drug	0.000157	BRD4	kinase	0.0154
																		GDF2	growth factor	0.000158	TGFBR1	kinase	0.0157
																		HSP27 (family)	group	0.000158	L-histidine	chemical - endogenous mammalian	0.0158
																		ZMPSTE24	peptidase	0.000158	2-pentadecyl-2-oxazoline	chemical reagent	0.0158
																		ADORA2B	G-protein coupled receptor	0.000158	(R)-2-(4-chlorophenyl)-2-oxo-1-phenylethyl quinoline-2-carboxylate	chemical reagent	0.0158
																		ESRRB	transcription regulator	0.000158	PDCD5	other	0.0158
																		NR1I2	ligand-dependent nuclear receptor	0.000162	DEFB103B	other	0.0158
																		ADIPOQ	other	0.000163	tectorigenin	chemical - endogenous non-mammalian	0.0158
																		FBXO44	other	0.000164	CCDC88A	other	0.0158
																		HCAR1	G-protein coupled receptor	0.000164	ABCC6	transporter	0.0158
																		GNB1	enzyme	0.000164	GPR68	G-protein coupled receptor	0.0158
																		IRF6	transcription regulator	0.000164	dynasore	chemical reagent	0.0158
																		glycochenodeoxycholate	chemical - endogenous mammalian	0.000164	FLZ	chemical drug	0.0158
																		1-palmitoyl-2-arachidonyl-sn-glycero-3-phosphorylcholine	chemical - endogenous mammalian	0.000165	CCR9	G-protein coupled receptor	0.0158
																		L2HGDH	enzyme	0.000165	ABCD1	transporter	0.0158
																		PALMD	other	0.000165	GCA	other	0.0158
																		PF-562271	chemical drug	0.000165	CD2AP	other	0.0158
																		PRRX1	transcription regulator	0.000165	EMX2	transcription regulator	0.0158
																		GFAP	other	0.000165	MAP3K2	kinase	0.0158
																		ZNF768	other	0.000165	TAB2	other	0.0158
																		P2RX7	ion channel	0.000165	ERRFI1	other	0.0158
																		telaglenastat	chemical drug	0.000165	RTN4R	transmembrane receptor	0.0158
																		H-[1,2,4]oxadiazolo[4,3-alpha]quinoxalin-1-one	chemical reagent	0.000165	PDE10A	enzyme	0.0158
																		immethridine	chemical reagent	0.000165	CREG1	transcription regulator	0.0158
																		SOD (family)	group	0.000171	ELN	other	0.0158
																		DHCR24	enzyme	0.000171	CACNA1A	ion channel	0.0158
																		PSMB8	peptidase	0.000171	INCB054329	chemical drug	0.0158
																		IRX6	transcription regulator	0.000171	3,4,3',4'-tetrachlorobiphenyl	chemical toxicant	0.0158
																		LINC-ROR	other	0.000171	ditiocarb	chemical drug	0.0158
																		FANCD2	other	0.000171	clorgyline	chemical drug	0.0158
																		IL1RAP	transmembrane receptor	0.000171	SR 144528	chemical reagent	0.0158
																		KPNB1	other	0.000171	1-((2-chlorophenyl)diphenylmethyl)-1H-pyrazole	chemical reagent	0.0158
																		BCL10	transcription regulator	0.000171	atovaquone	chemical drug	0.0158
																		ODN-A151	chemical reagent	0.000171	hexane	chemical - endogenous non-mammalian	0.0158
																		HDAC8	transcription regulator	0.000171	D-sphingosine	chemical - endogenous mammalian	0.0158
																		phenyl-N-tert-butylnitrone	chemical reagent	0.000171	rhein	chemical - endogenous non-mammalian	0.0158
																		ellipticine	chemical reagent	0.000171	mesalamine	chemical drug	0.0158
																		SPDEF	transcription regulator	0.000172	adiporon	chemical reagent	0.0158
																		PRMT5	enzyme	0.000172	MHY1485	chemical reagent	0.0158
																		FLI1	transcription regulator	0.000172	JMF3086	chemical reagent	0.0158
																		XDH	enzyme	0.000179	LRP6	transmembrane receptor	0.0158
																		CASP3	peptidase	0.000179	SIAH1	enzyme	0.0158
																		PHB1	transcription regulator	0.000179	paricalcitol	chemical drug	0.0158
																		ADGRE2	other	0.000179	IFNA2	cytokine	0.0159
																		eplerenone	chemical drug	0.000179	SHH	peptidase	0.0161
																		SUZ12	enzyme	0.000179	LRRFIP2	other	0.0161
																		HBEGF	growth factor	0.000179	HNRNPU	transporter	0.0161
																		L-methionine	chemical - endogenous mammalian	0.000182	IRF5	transcription regulator	0.0161
																		HISTONE H2A (family)	group	0.000184	sn-1,2-didecanoylglycerol	chemical - endogenous mammalian	0.0163
																		stattic	chemical reagent	0.000184	acetoacetyl-coenzyme A	chemical - endogenous mammalian	0.0163
																		DHX9	enzyme	0.000184	SZB120	chemical reagent	0.0163
																		NR1D1	ligand-dependent nuclear receptor	0.000184	6-thioguanylic acid	chemical reagent	0.0163
																		lactic acid	chemical - endogenous mammalian	0.000185	benzyl 2-acetamido-2-deoxy-alpha-D-galactopyranoside	chemical reagent	0.0163
																		BTNL2	transmembrane receptor	0.000192	INTEGRIN ALPHA V BETA 5 (complex)	complex	0.0163
																		STK40	kinase	0.000192	PQ7	chemical reagent	0.0163
																		KCNIP3	transcription regulator	0.000192	B56 (family)	group	0.0163
																		SMAD2/3 (family)	group	0.000196	thromboxane A2	chemical - endogenous mammalian	0.0163
																		Pick1	other	0.000196	2'-adenylic acid	chemical - endogenous mammalian	0.0163
																		mirdametinib	chemical drug	0.000199	PxIL2P	chemical reagent	0.0163
																		tazemetostat	chemical drug	0.000201	beclomethasone dipropionate	chemical drug	0.0163
																		hydrocortisone	chemical - endogenous mammalian	0.000206	ERMN	other	0.0163
																		SMAD (complex)	complex	0.000206	GPSM3	other	0.0163
																		SETX	enzyme	0.000206	greatwall kinase inhibitor	chemical drug	0.0163
																		PHB2	transcription regulator	0.000206	PK2	chemical reagent	0.0163
																		erastin	chemical drug	0.000206	panitumumab	biologic drug	0.0163
																		PLK2	kinase	0.000206	dehydrocorybulbine	chemical - endogenous non-mammalian	0.0163
																		LIPG	enzyme	0.000206	beta-glucuronidase	group	0.0163
																		ERF	transcription regulator	0.000206	IRAK1/4 (family)	group	0.0163
																		PLK4	kinase	0.000206	protosappanin A	chemical - endogenous non-mammalian	0.0163
																		meloxicam	chemical drug	0.000206	piperazine erastin	chemical reagent	0.0163
																		chrysin	chemical - endogenous non-mammalian	0.000206	3',5'-methoxyflavone	chemical reagent	0.0163
																		let-7 (includes others)	microRNA	0.000207	POU5F1:SOX2:NANOG:SOX2 gene	complex	0.0163
																		NOS2	enzyme	0.00021	MTF1 dimer:12Zn2+:CSRP1 gene	complex	0.0163
																		ABCB10	transporter	0.00021	BMAL1:CLOCK,NPAS2:CCRN4L gene	complex	0.0163
																		ATAD3A	other	0.00021	BMAL1:CLOCK,NPAS2:NR1D1 gene	complex	0.0163
																		Birc3	enzyme	0.00021	RORA:Coactivator:NR1D1 gene	complex	0.0163
																		Slc47a1	transporter	0.00021	TP53 Tetramer:TP53INP1 Gene	complex	0.0163
																		B4GALT6	enzyme	0.00021	TFAP2C homodimer:EGFR gene	complex	0.0163
																		SFRP5	transmembrane receptor	0.00021	NOTCH3 coactivator complex:WWC1 gene	complex	0.0163
																		AZD4547	chemical drug	0.00021	MECP2:DLL1 gene	complex	0.0163
																		PPM1D	phosphatase	0.00021	ESR1:estrogen:TFF1gene:FOXA1:GATA3:DDX5:TBP:TFIIA:CARM1,PRMT1:HATs	complex	0.0163
																		CD5L	transmembrane receptor	0.00021	ATF4:ATF3 gene	complex	0.0163
																		deoxypodophyllotoxin	chemical reagent	0.00021	ATF4:CEBPB,CEBPG,DDIT3:ATF5 gene	complex	0.0163
																		ALOX15B	enzyme	0.00021	ATF4:PPP1R15A gene	complex	0.0163
																		IL9R	transmembrane receptor	0.00021	(NPAS4:ARNTL,NPAS4:ARNT,NPAS4:ARNT2):PLK2 gene	complex	0.0163
																		LUM	other	0.00021	LEF1:CTNNB1:TBX6:DLL1 gene	complex	0.0163
																		HOXB5	transcription regulator	0.00021	let-7 microRNA	group	0.0163
																		DDOST	enzyme	0.00021	ESR1/FOS/JUN/ESTROGEN (complex)	complex	0.0163
																		BCL6B	transcription regulator	0.00021	NR1D1:heme:Corepressors:NR1D1 gene	complex	0.0163
																		Igkv1-117	other	0.00021	phenetidine	chemical reagent	0.0163
																		IL18BP	other	0.00021	anti-miR-372-3p inhibitor	chemical reagent	0.0163
																		CHRNA3	transmembrane receptor	0.00021	homosalate	chemical drug	0.0163
																		3K3A-APC protein	biologic drug	0.00021	octinoxate	chemical drug	0.0163
																		raltitrexed	chemical drug	0.00021	oxybenzone	chemical drug	0.0163
																		gossypol	chemical drug	0.00021	etarotene	chemical reagent	0.0163
																		tridecanoic acid	chemical - endogenous mammalian	0.00021	enzacamene	chemical drug	0.0163
																		poly(U)RNA	chemical reagent	0.00021	1-palmitoyl-2-azelaoyl phosphatidylcholine	chemical - endogenous mammalian	0.0163
																		L-N6-(1-iminoethyl)-lysine	chemical reagent	0.00021	YE2	chemical reagent	0.0163
																		SLR14	chemical reagent	0.00021	PMF1	transcription regulator	0.0163
																		everolimus	chemical drug	0.000212	GBP5	enzyme	0.0163
																		NF2	other	0.000212	MRGPRX2	G-protein coupled receptor	0.0163
																		TIMP1	cytokine	0.000212	DEGS1	enzyme	0.0163
																		TEAD (family)	group	0.000213	IL3RA	transmembrane receptor	0.0163
																		KRT14	other	0.000213	Nme2	kinase	0.0163
																		RASSF5	other	0.000213	PLA2G5	enzyme	0.0163
																		ZBTB7A	transcription regulator	0.000213	NLRP1	peptidase	0.0163
																		histone deacetylase inhibitor	chemical drug	0.000213	SIGLEC9	other	0.0163
																		PRO-INFLAMMATORY CYTOKINE (family)	group	0.000214	CALM2	other	0.0163
																		PIAS1	transcription regulator	0.000214	TFAP2A:TFAP2C:MSX1 gene	complex	0.0163
																		TGFBR1	kinase	0.000216	MSGN1:LEF1:CTNNB1:DLL1 gene	complex	0.0163
																		TCF (family)	group	0.000221	HNF1B:DLL1 gene	complex	0.0163
																		methamphetamine	chemical drug	0.000223	POU3F1:SOX2 gene	complex	0.0163
																		NX-13	chemical drug	0.00023	POU5F1:SOX2 gene	complex	0.0163
																		cetuximab	biologic drug	0.00023	GDNF:RET:GFRA1	complex	0.0163
																		PI-103	chemical drug	0.00023	PWARSN	other	0.0163
																		ELASTASE (family)	group	0.00023	TNFRSF10A-DT	other	0.0163
																		SDC1	enzyme	0.00023	Spag11a	other	0.0163
																		cerulenin	chemical drug	0.00023	PKR DIMER (complex)	complex	0.0163
																		FTI-277	chemical reagent	0.00023	MAP2K4/7 (family)	group	0.0163
																		D609	chemical reagent	0.00023	ZM 323881	chemical drug	0.0163
																		BAR501	chemical reagent	0.00023	MUC15	other	0.0163
																		SLIGRL-NH2	chemical reagent	0.00023	FLOTILLIN (family)	group	0.0163
																		iloprost	chemical drug	0.00023	DNAJB12	other	0.0163
																		RAG2	enzyme	0.000234	Pad2	other	0.0163
																		panobinostat	chemical drug	0.000238	CPTP	transporter	0.0163
																		MMP1	peptidase	0.000239	KIF16B	enzyme	0.0163
																		vismodegib	chemical drug	0.000239	TNS4	other	0.0163
																		IL1R1	transmembrane receptor	0.000239	GSKIP	other	0.0163
																		MSC	transcription regulator	0.000239	CARD17P	other	0.0163
																		azoxymethane	chemical toxicant	0.000244	FBXL8	other	0.0163
																		BCR-ABL1	fusion gene/product	0.000244	TEKT2	other	0.0163
																		resatorvid	chemical drug	0.000245	Il1bos	other	0.0163
																		C3AR1	G-protein coupled receptor	0.000245	SCAI	transcription regulator	0.0163
																		OLR1	transmembrane receptor	0.000245	CMPK2	kinase	0.0163
																		MMP9	peptidase	0.000251	KLHL13	enzyme	0.0163
																		SORL1	transporter	0.000251	DMRTA1	transcription regulator	0.0163
																		PDX1	transcription regulator	0.000252	CYBC1	other	0.0163
																		IGFBP3	other	0.000253	KCNK13	ion channel	0.0163
																		JAG2	growth factor	0.000253	ZFYVE28	other	0.0163
																		TNFSF9	cytokine	0.000253	NKD1	other	0.0163
																		PARK7	enzyme	0.000253	procyanidin B2	chemical - endogenous non-mammalian	0.0163
																		daunorubicin	chemical drug	0.000253	DAGLA	enzyme	0.0163
																		dibutyl phthalate	chemical toxicant	0.000255	canakinumab	biologic drug	0.0163
																		EIF4B	translation regulator	0.000255	PSTPIP2	other	0.0163
																		resolvin D2	chemical - endogenous mammalian	0.000255	TBC1D16	other	0.0163
																		TICAM2	other	0.000255	Gsdma2/Gsdma3	transporter	0.0163
																		STK4	kinase	0.000255	PPP3CC	phosphatase	0.0163
																		NFIX	transcription regulator	0.000255	EFHD2	other	0.0163
																		TJP2	kinase	0.000255	PHF20L1	other	0.0163
																		TNFRSF10B	transmembrane receptor	0.000255	FAHD1	enzyme	0.0163
																		MALP-2s	chemical reagent	0.000255	UBE3B	enzyme	0.0163
																		geranylgeranyl pyrophosphate	chemical - endogenous mammalian	0.000255	KLHL9	enzyme	0.0163
																		phorbol 12,13-didecanoate	chemical toxicant	0.000255	HNRNPH3	other	0.0163
																		RNF31	enzyme	0.000265	TRI-AAT9-1	other	0.0163
																		IL25	cytokine	0.000268	PRELID1	transporter	0.0163
																		dehydroisoandrosterone	chemical - endogenous mammalian	0.000268	EFR3A	other	0.0163
																		CDX1	transcription regulator	0.000269	DHRS7	enzyme	0.0163
																		FOXA2	transcription regulator	0.000273	OTUD6B	peptidase	0.0163
																		RPTOR	other	0.000277	nickel sulfide	chemical reagent	0.0163
																		RBM5	other	0.000281	gataparsen	biologic drug	0.0163
																		GPX1	enzyme	0.000281	IL6 RECEPTOR (complex)	complex	0.0163
																		pitavastatin	chemical drug	0.000281	Tpl2 kinase inhibitor	chemical drug	0.0163
																		GROWTH HORMONE (family)	group	0.000284	trofinetide	biologic drug	0.0163
																		DNMT1	enzyme	0.00029	GTPase	group	0.0163
																		MGP	other	0.000297	DLAT	enzyme	0.0163
																		IDO1	enzyme	0.000297	ABR	other	0.0163
																		CYTOR	other	0.000304	PTPRM	phosphatase	0.0163
																		FKBP4	enzyme	0.000304	PACSIN2	other	0.0163
																		PTPRD	phosphatase	0.000304	MED25	other	0.0163
																		LBP	transporter	0.000304	EHD4	enzyme	0.0163
																		S1PR2	G-protein coupled receptor	0.000304	EDN2	growth factor	0.0163
																		TRRAP	transcription regulator	0.000304	NEK1	kinase	0.0163
																		ATXN3	peptidase	0.000304	TRIM23	enzyme	0.0163
																		XPO1	transporter	0.000304	PLOD1	enzyme	0.0163
																		ralimetinib	chemical drug	0.000304	DACT3-AS1	other	0.0163
																		RHOB	enzyme	0.000304	miR-410-5p (and other miRNAs w/seed GGUUGUC)	mature microRNA	0.0163
																		triflusal	chemical drug	0.000304	miR-513c-5p (and other miRNAs w/seed UCUCAAG)	mature microRNA	0.0163
																		acadesine	chemical drug	0.000304	miR-4472 (and other miRNAs w/seed GUGGGGG)	mature microRNA	0.0163
																		1-palmitoyl-2-oleoylphosphatidylserine	chemical - endogenous mammalian	0.000313	mir-607	microRNA	0.0163
																		ITGB4	transmembrane receptor	0.000313	miR-204-3p (and other miRNAs w/seed CUGGGAA)	mature microRNA	0.0163
																		NPC2	transporter	0.000313	miR-455-5p (and other miRNAs w/seed AUGUGCC)	mature microRNA	0.0163
																		silymarin	chemical drug	0.000313	miR-605-5p (miRNAs w/seed AAAUCCC)	mature microRNA	0.0163
																		deoxynivalenol	chemical toxicant	0.000313	mir-330	microRNA	0.0163
																		buthionine sulfoximine	chemical drug	0.000313	miR-342-5p (and other miRNAs w/seed GGGGUGC)	mature microRNA	0.0163
																		ML385	chemical reagent	0.000313	mir-1301	microRNA	0.0163
																		MIAT	other	0.000321	miR-105-5p (and other miRNAs w/seed CAAAUGC)	mature microRNA	0.0163
																		CALR	transcription regulator	0.000321	mir-1205	microRNA	0.0163
																		ILK	kinase	0.000321	N,N'-dinitrosopiperazine	chemical toxicant	0.0163
																		RSL3	chemical reagent	0.000321	AQUAPORIN (family)	group	0.0163
																		diABZI STING agonist-3	chemical reagent	0.000321	GAK	kinase	0.0163
																		UNC9995	chemical reagent	0.000321	DL-threo-beta-benzyloxyaspartic acid	chemical reagent	0.0163
																		obatoclax	chemical drug	0.000321	CYB5A	enzyme	0.0163
																		CpG ODN 1585	chemical reagent	0.000321	DOK3	other	0.0163
																		SARM1	transmembrane receptor	0.000321	SMNDC1	other	0.0163
																		dinaciclib	chemical drug	0.000321	namitecan	chemical drug	0.0163
																		GPSM1	other	0.000321	5-methoxytryptophan	chemical - endogenous mammalian	0.0163
																		BANP	other	0.000321	GRB14	other	0.0163
																		mir-874	microRNA	0.000321	CALML3	other	0.0163
																		CAMK2G	kinase	0.000321	LUC7L3	other	0.0163
																		METTL16	enzyme	0.000321	PPP1R3A	phosphatase	0.0163
																		tempo	chemical reagent	0.000321	CLC	enzyme	0.0163
																		zileuton	chemical drug	0.000321	HK1	kinase	0.0163
																		capsazepine	chemical toxicant	0.000321	VPS25	other	0.0163
																		zVAD	chemical - protease inhibitor	0.000321	THEM4	enzyme	0.0163
																		hexamethoxyflavone	chemical toxicant	0.000321	LIN7C	other	0.0163
																		atropine	chemical drug	0.000321	PSMD2	other	0.0163
																		UCHL1	peptidase	0.000326	VPS4B	transporter	0.0163
																		pirinixic acid	chemical toxicant	0.000328	CARD16	other	0.0163
																		AR	ligand-dependent nuclear receptor	0.000328	CARD18	other	0.0163
																		NAMPT	cytokine	0.000329	ARAP1	other	0.0163
																		erythritol	chemical - endogenous non-mammalian	0.00034	EPIST	other	0.0163
																		LOC124902114	other	0.00034	F12	peptidase	0.0163
																		chlormethiazole	chemical drug	0.00034	PRC1	other	0.0163
																		RAR/RXR (complex)	complex	0.00034	quercetin-3-methyl ether	chemical reagent	0.0163
																		BRCC3	peptidase	0.00034	quercetin-3,4'-dimethyl ether	chemical reagent	0.0163
																		Cd163	transmembrane receptor	0.00034	FAM13A	other	0.0163
																		NLR (family)	group	0.00034	ALG1	enzyme	0.0163
																		BPI	transporter	0.00034	RTL1	other	0.0163
																		PYHIN1	other	0.00034	PRR13	other	0.0163
																		CMTM4	cytokine	0.00034	CP-673451	chemical reagent	0.0163
																		TAF9	transcription regulator	0.00034	minozac free base	chemical drug	0.0163
																		HSPB6	other	0.00034	PAK1/2/3 (family)	group	0.0163
																		PLK3	kinase	0.00034	SR11256	chemical reagent	0.0163
																		GNL2	enzyme	0.00034	(4-(3-chlorophenyl)piperazin-1-yl)(2-ethoxyphenyl)methanone	chemical reagent	0.0163
																		DDT	enzyme	0.00034	BRAF inhibitor	chemical drug	0.0163
																		TCP1	other	0.00034	ISCU	other	0.0163
																		HMGN2	other	0.00034	GSK872	chemical drug	0.0163
																		HERC5	enzyme	0.00034	KYT-36	chemical reagent	0.0163
																		avadomide	chemical drug	0.00034	KYT-1	chemical reagent	0.0163
																		MI-773	chemical drug	0.00034	erteberel	chemical drug	0.0163
																		sulfamethoxazole/trimethoprim	chemical drug	0.00034	metalloproteinase inhibitor	chemical drug	0.0163
																		SD-282	chemical drug	0.00034	lipophosphonoglycan	chemical - endogenous non-mammalian	0.0163
																		dimaprit	chemical drug	0.00034	dexamethasone/tobramycin	chemical drug	0.0163
																		G PROTEIN I (complex)	complex	0.00034	fumaric acid	chemical - endogenous mammalian	0.0163
																		bupropion	chemical drug	0.00034	S-methylisothiopseudouronium	chemical reagent	0.0163
																		FT671	chemical - protease inhibitor	0.00034	BMS-275183	chemical drug	0.0163
																		9-(9Z-octadecenoyloxy)-octadecanoic acid	chemical - endogenous mammalian	0.00034	2,5-dihydroxymethylcinnamate	chemical - kinase inhibitor	0.0163
																		CDK5	kinase	0.00034	LY311727	chemical reagent	0.0163
																		TXNIP	other	0.00034	BN 50730	chemical reagent	0.0163
																		cyclic AMP	chemical - endogenous mammalian	0.000341	tecalcet	chemical reagent	0.0163
																		norepinephrine	chemical - endogenous mammalian	0.000344	5-dimethylamiloride	chemical reagent	0.0163
																		8-bromoguanosine 3',5'-cyclic monophosphate	chemical reagent	0.000349	1-(1-glycero)dodeca-1,3,5,7,9-pentaene	chemical toxicant	0.0163
																		xanthohumol	chemical drug	0.000349	trichlorfon	chemical toxicant	0.0163
																		ASAH1	enzyme	0.000349	BTG3-AS1	other	0.0163
																		BMP7	growth factor	0.000352	pegademase bovine	biologic drug	0.0163
																		mir-15 (includes others)	microRNA	0.000353	FRAX-1036	chemical drug	0.0163
																		roscovitine	chemical drug	0.000366	L 745337	chemical reagent	0.0163
																		mir-145	microRNA	0.000366	fluorescein	chemical drug	0.0163
																		SMARCB1	transcription regulator	0.000369	Ro 31-7549	chemical drug	0.0163
																		MED1	transcription regulator	0.000371	theaflavin monogallate B	chemical - endogenous non-mammalian	0.0163
																		ALOX5	enzyme	0.000374	Fgfr2-Pgap2	fusion gene/product	0.0163
																		ACTL6A	other	0.00038	MID-1	chemical reagent	0.0163
																		ZIC1	transcription regulator	0.00038	BL-V8-310	chemical reagent	0.0163
																		PFKFB3	enzyme	0.00038	epi-BL-V8-310	chemical reagent	0.0163
																		IDR-1002	chemical reagent	0.00038	BMS200261	chemical reagent	0.0163
																		CXCR2	G-protein coupled receptor	0.00038	leucyl-leucine-methyl ester	biologic drug	0.0163
																		NEDD4	enzyme	0.00038	N-t-Boc-Phe-D-Leu-Phe-D-Leu-Phe	chemical reagent	0.0163
																		oxazolone	chemical reagent	0.00038	Gly-Gln	chemical reagent	0.0163
																		R-WIN 55,212	chemical reagent	0.00038	8-phenyltheophylline	chemical reagent	0.0163
																		lycopene	chemical drug	0.00038	isocitric acid	chemical - endogenous mammalian	0.0163
																		N(G)-monomethyl-D-arginine	chemical - endogenous mammalian	0.00038	17S-hydroperoxy-docosahexaenoic acid	chemical - endogenous mammalian	0.0163
																		MMP12	peptidase	0.00038	2-(N-myristoylamino)-1-phenyl-1-propanol	chemical reagent	0.0163
																		STX18	transporter	0.000388	n-6 docosapentaenoic acid	chemical - other	0.0163
																		flavokawain B	chemical - endogenous non-mammalian	0.000395	long-chain alcohol	chemical - endogenous non-mammalian	0.0163
																		Cxcl10	cytokine	0.000395	UMP	chemical - endogenous mammalian	0.0163
																		PKNOX2	transcription regulator	0.000395	3'-adenylic acid	chemical - endogenous mammalian	0.0163
																		STMP1	other	0.000395	6-thioguanosine	chemical reagent	0.0163
																		FERRITIN (complex)	complex	0.000395	hippuric acid	chemical - endogenous mammalian	0.0163
																		S100B	other	0.000395	13-hydroxydocosahexaenoic acid	chemical - endogenous mammalian	0.0163
																		H1-2	other	0.000395	allose	chemical - endogenous mammalian	0.0163
																		TLR1	transmembrane receptor	0.000395	ferric citrate	chemical drug	0.0163
																		ZRANB1	other	0.000395	G PROTEIN Q (complex)	complex	0.0163
																		RPS6KA3	kinase	0.000395	SPNS2	transporter	0.0164
																		TPT1	other	0.000395	HISTONE (family)	group	0.0164
																		dichlororibofuranosylbenzimidazole	chemical toxicant	0.000395	dapagliflozin	chemical drug	0.0164
																		chitin	chemical - endogenous non-mammalian	0.000395	ARHGAP31	other	0.0164
																		CARM1	enzyme	0.000398	mir-124 (includes others)	microRNA	0.0164
																		FLT3LG	cytokine	0.000398	miR-144-3p (miRNAs w/seed ACAGUAU)	mature microRNA	0.0164
																		SOS (family)	group	0.000405	UPF2	other	0.0164
																		PRKCI	kinase	0.000407	UXT	transcription regulator	0.0164
																		miR-199a-3p (and other miRNAs w/seed CAGUAGU)	mature microRNA	0.000407	FGF9	growth factor	0.0164
																		EIF5A2	translation regulator	0.000407	EGLN3	enzyme	0.0164
																		HMGA2	enzyme	0.000407	ellagic acid	chemical - endogenous non-mammalian	0.0164
																		dicarbethoxydihydrocollidine	chemical toxicant	0.000407	dithiothreitol	chemical reagent	0.0164
																		nitrofurantoin	chemical drug	0.000412	RARB	ligand-dependent nuclear receptor	0.0165
																		MOG	other	0.000417	obeticholic acid	chemical drug	0.0167
																		CD86	transmembrane receptor	0.000417	ADAMTSL2	other	0.0167
																		NOX4	enzyme	0.000417	3-methylcholanthrene	chemical toxicant	0.0167
																		mir-34 (includes others)	microRNA	0.00042	nickel chloride	chemical toxicant	0.0167
																		SOAT1	enzyme	0.000421	CMTM3	cytokine	0.0168
																		ASPSCR1-TFE3	fusion gene/product	0.000421	NPC1	transporter	0.0169
																		EFEMP1	enzyme	0.000425	IRF8	transcription regulator	0.017
																		FOSL1	transcription regulator	0.000432	NCOA2	transcription regulator	0.017
																		aldosterone	chemical - endogenous mammalian	0.000453	5-azacytidine	chemical drug	0.017
																		TNF RECEPTOR (family)	group	0.000458	arsenic trioxide	chemical drug	0.0173
																		CLEC7A	transmembrane receptor	0.000458	HISTONE H4 (family)	group	0.0174
																		RMRP	other	0.000458	FIRRE	other	0.0175
																		pterostilbene	chemical drug	0.000458	phorbol esters	chemical - other	0.0175
																		MAGI1	enzyme	0.000458	AMPK (complex)	complex	0.0175
																		PKC (family)	group	0.000458	SGPL1	enzyme	0.0176
																		L-threonine	chemical - endogenous mammalian	0.00047	BMPR2	kinase	0.0176
																		geneticin	chemical toxicant	0.00047	ITGAV	transmembrane receptor	0.0176
																		teriflunomide	chemical drug	0.00047	CAT	enzyme	0.0176
																		MSLN	other	0.00047	MGA	transcription regulator	0.0176
																		IFN LAMBDA (family)	group	0.00047	HIC1	transcription regulator	0.0176
																		isoleucine	chemical - endogenous mammalian	0.00047	IRF6	transcription regulator	0.0176
																		OGDH	enzyme	0.00047	N-[2,2,2-trichloro-1-(2-naphthylamino)ethyl]-2-furamide	chemical reagent	0.0176
																		miR-193a-3p (and other miRNAs w/seed ACUGGCC)	mature microRNA	0.00047	carbon monoxide	chemical - endogenous mammalian	0.0176
																		ERRFI1	other	0.00047	HNF1A	transcription regulator	0.0176
																		COPA	transporter	0.00047	ADCYAP1	other	0.0177
																		quinacrine	chemical drug	0.00047	C1Q (family)	group	0.0178
																		orlistat	chemical drug	0.00047	APEX1	enzyme	0.0178
[truncated: 3,172 more rows]
