# Supplementary material for: Temporal transcriptomic profiling identifies core regulators in cytokine-induced gut barrier disruption in differentiated Caco-2 cells
Source: Inflamm Res. 2026 Jun 8;75(1):135. doi: 10.1007/s00011-026-02288-5 (PMC13246533; doi:10.1007/s00011-026-02288-5)
Supplement: Supplementary file 4 — Supplementary Material 4 [file 11_2026_2288_MOESM4_ESM.xlsx]

## Sheet: Sheet0
Cluster A Upstream Regulator	Molecule Type	p-value of overlap	Cluster B Upstream Regulator	Molecule Type	p-value of overlap	Cluster C Upstream Regulator	Molecule Type	p-value of overlap	Cluster D Upstream Regulator	Molecule Type	p-value of overlap	Cluster E Upstream Regulator	Molecule Type	p-value of overlap	Cluster F Upstream Regulator	Molecule Type	p-value of overlap	Cluster G Upstream Regulator	Molecule Type	p-value of overlap	Cluster H Upstream Regulator	Molecule Type	p-value of overlap
E2F4	transcription regulator	2.51e-88	TNF	cytokine	9.52e-47	PRKCD	kinase	4.52e-07	XBP1	transcription regulator	1.49e-11	ELOVL3	enzyme	4.76e-05	HNF4A	transcription regulator	2.25e-29	XBP1	transcription regulator	6.92e-05	NRF2	complex	0.000345
l-asparaginase	biologic drug	4.41e-65	poly rI:rC-RNA	biologic drug	1.28e-44	prexasertib	chemical drug	1.08e-06	RASSF1	other	6.62e-10	MOGAT1	enzyme	0.000486	HNF1A	transcription regulator	8.04e-29	BORCS5	other	0.00153	EBAG9 gene:ESR1:ESTG	complex	0.00484
CEBPB	transcription regulator	1.48e-54	IFNG	cytokine	4.12e-40	TNF	cytokine	1.21e-06	dihydrotestosterone	chemical - endogenous mammalian	1.23e-08	ZFPM1	transcription regulator	0.00132	dexamethasone	chemical drug	8.52e-16	LASP1NB	other	0.00153	TFB1M gene:NRF1:NRF2:PPARGC1A,PPRC1	group	0.00484
E2F1	transcription regulator	1.01e-52	lipopolysaccharide	chemical drug	2.05e-34	tetradecanoylphorbol acetate	chemical drug	1.86e-06	ESR1	ligand-dependent nuclear receptor	2.04e-08	SREBP1A,2:LSS gene	complex	0.00276	PPARA	ligand-dependent nuclear receptor	2.06e-13	miR-2137 (miRNAs w/seed CCGGCGG)	mature microRNA	0.00153	PPARG/RARA/PPARG LIGAND/RETINOIC ACID (complex)	complex	0.00484
mir-23 (includes others)	microRNA	4.65e-50	NFKB (complex)	complex	4.2e-31	tunicamycin	chemical - endogenous non-mammalian	1.19e-05	fenofibrate	chemical drug	3.57e-07	NOTCH3 coactivator complex:PBX1 gene	complex	0.00276	FOXA2	transcription regulator	4.12e-13	Mir2137	microRNA	0.00153	UBA6-DT	other	0.00484
torkinib	chemical drug	5.04e-48	KLF6	transcription regulator	1.93e-30	CHUK	kinase	1.41e-05	RAB1B	other	3.76e-07	CD3/TCR (complex)	complex	0.00276	ciprofibrate	chemical drug	5.2e-13	miR-657 (miRNAs w/seed GCAGGUU)	mature microRNA	0.00153	CERS6-AS1	other	0.00484
MAGI1	enzyme	5.1e-47	IL1B	cytokine	5.41e-29	RAF1	kinase	1.53e-05	lipopolysaccharide	chemical drug	4.31e-07	JADRR	other	0.00276	TSC2	other	1.98e-12	RAB9A	enzyme	0.00153	LINC00278	other	0.00484
Eldr	other	5.46e-46	CHROMR	other	3e-26	copper	chemical - endogenous mammalian	3e-05	NPC1	transporter	4.53e-07	SPRING1	other	0.0029	beta-estradiol	chemical - endogenous mammalian	1.39e-11	VPS41	transporter	0.00153	allantoin	chemical - endogenous mammalian	0.00484
mir-27 (includes others)	microRNA	1.2e-43	TREX1	enzyme	1e-20	MFN2	enzyme	3.39e-05	tunicamycin	chemical - endogenous non-mammalian	6.22e-07	maslinic acid	chemical - endogenous non-mammalian	0.00317	methapyrilene	chemical drug	5.6e-11	CHMP3	other	0.00305	3,4-dihydro-5-[4-(1-piperidinyl)butoxy]-1(2H)-isoquinolinone	chemical reagent	0.00484
COPS5	transcription regulator	1.32e-41	dexamethasone	chemical drug	6.91e-20	UBE2L3	enzyme	3.46e-05	HNF4A	transcription regulator	6.41e-07	MGH-CP1	chemical drug	0.00551	pirinixic acid	chemical toxicant	7.7e-10	ZNF322	transcription regulator	0.00305	LJI308	chemical reagent	0.00484
TP53	transcription regulator	3.95e-41	beta-estradiol	chemical - endogenous mammalian	2.47e-19	CV 6209	chemical reagent	3.46e-05	TNF	cytokine	6.91e-07	PHOSPHO1	enzyme	0.00551	genistein	chemical drug	1.43e-09	TLN2	other	0.00305	copper gluconate	chemical drug	0.00811
TFEB	transcription regulator	1.26e-40	INTERFERON ALPHA (family)	group	3.21e-19	MYC	transcription regulator	4.08e-05	dexamethasone	chemical drug	1.13e-06	PTTG3P	other	0.00551	nitrofurantoin	chemical drug	1.6e-09	RILP	other	0.00305	SPP1	cytokine	0.00815
RB1	transcription regulator	1.29e-40	IL4	cytokine	4.92e-19	CREM	transcription regulator	4.51e-05	pirinixic acid	chemical toxicant	2.55e-06	SLK	kinase	0.00551	D-glucose	chemical - endogenous mammalian	1.69e-09	VPS39	transporter	0.00305	sulfopin	chemical reagent	0.00967
CDKN2A	enzyme	2.33e-40	TGFB1	growth factor	5.72e-19	NR3C1	ligand-dependent nuclear receptor	4.69e-05	ESR2	ligand-dependent nuclear receptor	3.17e-06	IPO9	other	0.00551	methylprednisolone	chemical drug	1.71e-09	E. coli 011:B4 lipopolysaccharide	chemical - endogenous non-mammalian	0.00305	veliparib	chemical drug	0.00967
CDKN1A	kinase	1.01e-39	NFKB1	transcription regulator	1.04e-17	lipopolysaccharide	chemical drug	4.96e-05	cisplatin	chemical drug	4.03e-06	SMARCAL1	enzyme	0.00701	elaidic acid	chemical - endogenous mammalian	3.88e-09	ARVib-7	chemical reagent	0.00321	icotinib	chemical drug	0.00967
aflatoxin B1	chemical - endogenous non-mammalian	7.72e-39	STAT3	transcription regulator	1.74e-17	KIF2C	other	5.75e-05	BRAF	kinase	4.06e-06	lysophosphatidylcholine	chemical - other	0.00729	SMARCAL1	enzyme	4.14e-09	ARVib-31	chemical reagent	0.00321	MIR585	microRNA	0.00967
CKAP2L	other	1.4e-38	doxorubicin	chemical drug	2.37e-17	mir-144	microRNA	5.81e-05	beta-estradiol	chemical - endogenous mammalian	5.49e-06	N6AMT1	enzyme	0.00973	RXRA	ligand-dependent nuclear receptor	6.02e-09	SCLY	enzyme	0.00458	OTC	enzyme	0.00967
RABL6	other	2.29e-37	SN-011	chemical reagent	3.75e-17	miR-21-5p (and other miRNAs w/seed AGCUUAU)	mature microRNA	6e-05	TGFB1	growth factor	7.12e-06	OFD1	other	0.011	NCOR1	transcription regulator	8.67e-09	CCDC137	other	0.0061	RECQL5	enzyme	0.00967
TBX2	transcription regulator	4.94e-37	STAT1	transcription regulator	4.53e-17	FADD	other	6.27e-05	AHR	ligand-dependent nuclear receptor	7.39e-06	TRMT6	other	0.011	TO-901317	chemical reagent	9.42e-09	amphetamine	chemical drug	0.00768	efaroxan	chemical reagent	0.00967
TBX3	transcription regulator	1.07e-35	IGG (complex)	complex	1.18e-16	PSEN1	peptidase	6.28e-05	TWF1	kinase	9.88e-06	TRMT61A	enzyme	0.011	chenodeoxycholic acid	chemical - endogenous mammalian	1.01e-08	Orai1	other	0.00874	FOLR1	transporter	0.0131
E2F (family)	group	1.29e-34	IFNAR1	transmembrane receptor	1.22e-16	FTO	enzyme	6.53e-05	EIF2AK3	kinase	1.2e-05	ABI1	other	0.011	methotrexate	chemical drug	1.59e-08	IFT88	other	0.00874	disulfiram	chemical drug	0.0132
let-7 (includes others)	microRNA	9.11e-34	IL6	cytokine	1.71e-16	SALL4	transcription regulator	6.53e-05	LDB1	transcription regulator	1.64e-05	CNN2	other	0.011	fenofibrate	chemical drug	2.4e-08	RAB7B	peptidase	0.00913	NUPR1	transcription regulator	0.0135
discodermolide	chemical drug	1.02e-33	IFNA2	cytokine	5.71e-16	GLI1	transcription regulator	6.62e-05	GLI1	transcription regulator	1.8e-05	mir-24 (includes others)	microRNA	0.0112	rosiglitazone	chemical drug	4.59e-08	defactinib	chemical drug	0.00913	ailanthone	chemical - endogenous non-mammalian	0.0145
eltanexor	chemical drug	5.78e-33	RELA	transcription regulator	7.94e-16	pemetrexed	chemical drug	8.4e-05	HUWE1	transcription regulator	1.8e-05	11-deoxyprostaglandin E1	chemical reagent	0.0137	INSULIN (family)	group	6.72e-08	ARL5B	enzyme	0.00913	botulinum toxin type A	biologic drug	0.0145
ifosfamide	chemical drug	1.43e-32	simvastatin	chemical drug	1.95e-15	CREB1	transcription regulator	8.53e-05	PGR	ligand-dependent nuclear receptor	2e-05	GIT1	other	0.0137	OSM	cytokine	6.92e-08	ADD2	other	0.00913	MCC	other	0.0145
RB (family)	group	1.3e-30	IL1A	cytokine	2.35e-15	SMAD4	transcription regulator	8.81e-05	LMO2	transcription regulator	2.08e-05	miR-515-5p (and other miRNAs w/seed UCUCCAA)	mature microRNA	0.0137	LEP	growth factor	1.04e-07	LMO2	transcription regulator	0.0105	LYPLAL1-DT	other	0.0145
E2F3	transcription regulator	2e-29	TNF (family)	group	3.41e-15	bee venom	chemical - endogenous non-mammalian	0.000107	WNT3A	cytokine	2.15e-05	proscillaridin	chemical - endogenous non-mammalian	0.0137	INSR	kinase	1.13e-07	gemcitabine/paclitaxel	chemical drug	0.0106	cibacron blue F 3GA	chemical reagent	0.0145
EP400	other	8.41e-29	NR3C1	ligand-dependent nuclear receptor	4e-15	U0126	chemical drug	0.000114	ERN1	kinase	2.16e-05	NUPR1	transcription regulator	0.0145	NR1H4	ligand-dependent nuclear receptor	1.47e-07	PHIP	other	0.0106	benzamide	chemical reagent	0.0145
E2F2	transcription regulator	4.42e-28	LDL (complex)	complex	5.8e-15	IGF1	growth factor	0.000119	IKZF1	transcription regulator	2.43e-05	benfluorex	chemical drug	0.0164	ATP5IF1	other	2.04e-07	DNMT3L	transcription regulator	0.0106	hydrazine	chemical toxicant	0.0154
NUPR1	transcription regulator	9.82e-28	F2	peptidase	8.35e-15	NFKBIA	transcription regulator	0.000128	NFKBIA	transcription regulator	3.16e-05	hydroxyethylnorfenfluramine	chemical - endogenous mammalian	0.0164	ACOX1	enzyme	2.35e-07	FLNC	other	0.0106	IMPDH2	enzyme	0.0192
dextran sulfate	chemical drug	2.52e-27	TLR4	transmembrane receptor	9.21e-15	chloroquine	chemical drug	0.000129	dimethyl n-oxalyl-glycine	chemical reagent	3.74e-05	PABPC1L	other	0.0164	FAM117B	other	2.69e-07	2,3-dioxo-6-nitro-7-sulfamoylbenzo(f)quinoxaline	chemical reagent	0.0106	NDRG4	other	0.0192
RBL2	other	5.25e-26	F3	transmembrane receptor	2.66e-14	cantharidin	chemical drug	0.000131	gentamicin	chemical drug	4.42e-05	SLC38A4-AS1	other	0.0164	8-bromo-cAMP	chemical reagent	3.16e-07	CLN3	other	0.0122	ZNF365	other	0.0192
HNF4A	transcription regulator	8.74e-26	IMMUNOGLOBULIN (complex)	complex	3.39e-14	YTHDF2	other	0.000146	hydrogen peroxide	chemical - endogenous mammalian	4.54e-05	defactinib	chemical drug	0.0164	AHR	ligand-dependent nuclear receptor	3.67e-07	DRD2	G-protein coupled receptor	0.0125	mir-613	microRNA	0.0192
CCND1	transcription regulator	2.52e-25	tretinoin	chemical drug	5.27e-14	ATG5	enzyme	0.000149	camptothecin	chemical drug	4.54e-05	tirbanibulin	chemical drug	0.0164	PPARG	ligand-dependent nuclear receptor	4.06e-07	CD24	other	0.0129	GNPAT	enzyme	0.0192
E2F6	transcription regulator	5.22e-25	BHLHE40	transcription regulator	5.74e-14	A2M	other	0.000179	NUPR1	transcription regulator	4.88e-05	ADAM21	peptidase	0.0191	MTDH	transcription regulator	5.3e-07	LDB1	transcription regulator	0.0136	HNRNPH1	other	0.021
TNFRSF9	transmembrane receptor	7.15e-24	EGF	growth factor	8.32e-14	daporinad	chemical drug	0.000179	WT1	transcription regulator	8.77e-05	PHIP	other	0.0191	TFEB	transcription regulator	5.4e-07	cholesterol sulfate	chemical - endogenous mammalian	0.0137	U2AF1	other	0.024
MYC	transcription regulator	7.71e-24	CD40LG	cytokine	8.61e-14	5-N-ethylcarboxamido adenosine	chemical reagent	0.000183	TFEB	transcription regulator	9.68e-05	miR-491-5p (and other miRNAs w/seed GUGGGGA)	mature microRNA	0.0191	lipopolysaccharide	chemical drug	6.22e-07	CDKN3	phosphatase	0.0137	FARSA	enzyme	0.024
ZBTB17	transcription regulator	2.32e-23	MYD88	other	1.35e-13	NFATC2	transcription regulator	0.000184	PPARA	ligand-dependent nuclear receptor	0.00011	methotrexate	chemical drug	0.0204	HNF1B	transcription regulator	6.23e-07	phorbol 12,13-dibutyrate	chemical - endogenous non-mammalian	0.0138	FUT4	enzyme	0.024
UCHL3	peptidase	3.54e-23	NFKBIA	transcription regulator	2.69e-13	TGFB1	growth factor	0.000185	CREBBP	transcription regulator	0.000112	SETD2	enzyme	0.0206	NCOR2	transcription regulator	8.45e-07	thapsigargin	chemical toxicant	0.014	CCNI	other	0.024
ERBB2	kinase	5.8e-23	thapsigargin	chemical toxicant	3.06e-13	MAPT	other	0.00019	FSH (complex)	complex	0.000118	CDCA8	other	0.0211	EPRS1	enzyme	8.83e-07	BCKDK	kinase	0.0152	CD3 (family)	group	0.0283
methylselenic acid	chemical reagent	6.55e-23	IFNB1	cytokine	3.27e-13	MEK (family)	group	0.000204	nitrofurantoin	chemical drug	0.000119	EGLN2	enzyme	0.0216	L-triiodothyronine	chemical - endogenous mammalian	1.07e-06	Igkv1-117	other	0.0152	EIF2AK4	kinase	0.0283
fulvestrant	chemical drug	1.15e-22	palmitic acid	chemical - endogenous mammalian	3.57e-13	SMAD3	transcription regulator	0.000204	asoprisnil	chemical drug	0.000135	CHIT1	enzyme	0.0219	CTNNB1	transcription regulator	1.08e-06	bupivacaine	chemical drug	0.0152	xylitol	chemical - endogenous mammalian	0.0287
MPT0B291	chemical reagent	1.53e-22	SB203580	chemical drug	5.89e-13	PPDPF	other	0.000206	ethanol	chemical - endogenous mammalian	0.00015	PCTP	transporter	0.0219	NR3C1	ligand-dependent nuclear receptor	1.19e-06	cortistatin A	chemical reagent	0.0152	AKR1C3	enzyme	0.0287
entinostat	chemical drug	5.76e-22	pyridostatin	chemical reagent	6.26e-13	PRSS8	peptidase	0.000206	FOXO (family)	group	0.000184	CPI169	chemical reagent	0.0219	IL20	cytokine	1.54e-06	CYP1B1	enzyme	0.0179	Snhg20	other	0.0287
MITF	transcription regulator	9.79e-22	RIGI	enzyme	7.78e-13	gentamicin	chemical drug	0.00022	8-bromo-cAMP	chemical reagent	0.000209	H1-6	other	0.0236	PKD1	ion channel	1.56e-06	mir-1 (includes others)	microRNA	0.0181	CHFR	enzyme	0.0287
CD3E	transmembrane receptor	1.24e-21	BANF1	other	9.18e-13	ANGPT2	growth factor	0.000227	forskolin	chemical toxicant	0.000214	FGF21	growth factor	0.0241	NR1I3	ligand-dependent nuclear receptor	2.4e-06	Ceacam1/Ceacam2	other	0.0182	NRP2	kinase	0.0287
doxorubicin	chemical drug	1.75e-21	ETV6-RUNX1	fusion gene/product	9.59e-13	PRKN	enzyme	0.000229	ERBB2	kinase	0.000253	hyodeoxycholic acid	chemical - endogenous mammalian	0.0246	ESR1	ligand-dependent nuclear receptor	2.43e-06	ITGA3	other	0.0182	HNRNPL	other	0.0287
methotrexate	chemical drug	2.77e-21	ETV7	transcription regulator	1.48e-12	CDH11	other	0.000231	SMARCA4	transcription regulator	0.00034	ganglioside GD3	chemical - endogenous mammalian	0.0246	gentamicin	chemical drug	2.73e-06	ITGB8	other	0.0182	TACC3	other	0.0287
RRP1B	transcription regulator	1.25e-20	butyric acid	chemical - endogenous mammalian	1.89e-12	IL1B	cytokine	0.000236	FOS	transcription regulator	0.000371	Mir218	microRNA	0.0246	ASPSCR1-TFE3	fusion gene/product	2.79e-06	MHY1485	chemical reagent	0.0182	UCA1	other	0.0287
PCLAF	other	3.92e-20	KRAS	enzyme	2.15e-12	CLDN7	other	0.000236	AGT	growth factor	0.000396	IL4I1	enzyme	0.0246	STK24	kinase	2.95e-06	WWTR1-AS1	other	0.0227	DHX9	enzyme	0.0293
calcitriol	chemical drug	1.23e-19	CSF1	cytokine	2.22e-12	topotecan	chemical drug	0.000241	KLF5	transcription regulator	0.000398	NCK2	kinase	0.0246	RXR (family)	group	3.21e-06	ZFP57	transcription regulator	0.0227	XAV939	chemical reagent	0.0313
CSF2	cytokine	1.53e-19	STING1	ion channel	2.39e-12	HMGCR	enzyme	0.000257	IRP (family)	group	0.000408	roblitinib	chemical drug	0.0246	metribolone	chemical reagent	3.73e-06	PACS1	other	0.0227	CLUH	translation regulator	0.0323
RBL1	transcription regulator	3.82e-19	ZFTA-RELA	fusion gene/product	2.58e-12	TCF4	transcription regulator	0.000283	RNF5	enzyme	0.000423	H1-1	other	0.0247	TCF1/3/4 (family)	group	3.93e-06	EIF2AK3	kinase	0.0235	HNF4A	transcription regulator	0.0332
YY1	transcription regulator	1.11e-18	tetradecanoylphorbol acetate	chemical drug	3.87e-12	bucladesine	chemical toxicant	0.000295	PXR/RXRA/PXR LIGAND/RETINOIC ACID (complex)	complex	0.000439	MRPS5	other	0.0272	medroxyprogesterone acetate	chemical drug	4e-06	FITM2	enzyme	0.0257	HISTONE H2B (family)	group	0.0334
HGF	growth factor	1.4e-18	TAB1	enzyme	3.95e-12	EIF2AK4	kinase	0.000308	ASPSCR1-TFE3	fusion gene/product	0.000479	GPAM	enzyme	0.0272	dihydrotestosterone	chemical - endogenous mammalian	4.36e-06	LINC00963	other	0.0257	miR-590-3p (miRNAs w/seed AAUUUUA)	mature microRNA	0.0334
FOXM1	transcription regulator	1.71e-18	IRF1	transcription regulator	5e-12	TGFB3	growth factor	0.000309	beta-carotene	chemical - endogenous mammalian	0.000486	RANBP9	other	0.0272	trans-hydroxytamoxifen	chemical drug	4.57e-06	Na+	chemical - endogenous mammalian	0.0257	HNRNPUL1	other	0.0334
TOX	transcription regulator	2.36e-18	TLR3	transmembrane receptor	5.13e-12	FOXO3	transcription regulator	0.000344	JUNB	transcription regulator	0.000491	clomipramine	chemical drug	0.0272	SLC27A2	transporter	5.14e-06	CEP20	other	0.0272	NSF	transporter	0.0381
CDK4	kinase	2.7e-18	mir-223	microRNA	6.71e-12	TRIM72	enzyme	0.000375	INSULIN (family)	group	0.000494	BMP10	growth factor	0.0284	lysophosphatidylcholine	chemical - other	5.51e-06	mir-205 (includes others)	microRNA	0.0272	CCL18	cytokine	0.0381
NB115	chemical reagent	1.32e-17	CITED2	transcription regulator	7.42e-12	CCDC88A	other	0.000375	EGR1	transcription regulator	0.000552	CHCHD3	transcription regulator	0.0299	valproic acid	chemical drug	5.67e-06	ERG	transcription regulator	0.0285	GAL3ST1	enzyme	0.0381
KDM5B	enzyme	1.27e-16	trovafloxacin	chemical drug	9.31e-12	PDE10A	enzyme	0.000375	RNF185	enzyme	0.000576	CD53	other	0.0299	PTN	growth factor	8.47e-06	DSG2	other	0.0286	CCG-1423	chemical reagent	0.0381
RPS15	other	2.43e-16	Pam3-Cys-Ser-Lys4	chemical reagent	9.36e-12	IKBKG	kinase	0.000386	DDX28	enzyme	0.000576	MLH1	enzyme	0.0299	PXR/RXRA/PXR LIGAND/RETINOIC ACID (complex)	complex	8.7e-06	KMT5A	enzyme	0.0286	LASP1	transporter	0.0381
H2AZ1	other	1.47e-15	TICAM1	other	1.16e-11	TNFSF10	cytokine	0.000429	BB-2116	chemical - protease inhibitor	0.000576	PGK1	kinase	0.0299	TGFB1	growth factor	1.17e-05	fluticasone propionate	chemical drug	0.0291	PQQ cofactor	chemical - endogenous non-mammalian	0.0381
E2F8	transcription regulator	1.91e-15	CSF2	cytokine	1.17e-11	DGKZ	kinase	0.000443	gemfibrozil	chemical drug	0.000588	miR-291a-3p (and other miRNAs w/seed AAGUGCU)	mature microRNA	0.0306	SOAT1	enzyme	1.68e-05	SALL4	transcription regulator	0.0291	lacto-N-fucopentaose III	chemical - endogenous mammalian	0.0381
FDI6	chemical reagent	1.57e-14	IFN BETA (family)	group	1.29e-11	1-trifluoromethoxyphenyl-3-(1-propionylpiperidine-4-yl)urea	chemical reagent	0.000443	S100A4	other	0.00059	SCAP	other	0.0324	AKT (family)	group	1.68e-05	REST	transcription regulator	0.03	NUCLEOSOME CORE (complex)	complex	0.0428
BNIP3L	other	1.76e-14	oleic acid	chemical - endogenous mammalian	1.39e-11	CHTOP	other	0.000443	PPARG	ligand-dependent nuclear receptor	0.000656	chlorcyclizine	chemical drug	0.0326	acetaminophen	chemical drug	1.75e-05	lapatinib/pazopanib	chemical drug	0.0301	MIR9-2HG	other	0.0428
imipramine blue	chemical drug	5.53e-14	vidutolimod	chemical drug	1.52e-11	RV 538	chemical reagent	0.000443	CTNNB1	transcription regulator	0.000667	CCR9	G-protein coupled receptor	0.0326	AP2 (family)	group	1.8e-05	TCF7L2	transcription regulator	0.0309	UCHL5	peptidase	0.0428
VEGF (family)	group	7.27e-14	ARID1A	transcription regulator	1.98e-11	cycloheximide	chemical reagent	0.000444	IMMUNOGLOBULIN (complex)	complex	0.000684	penfluridol	chemical drug	0.0326	cyclopropanecarboxylic acid	chemical reagent	1.8e-05	AFAP1-AS1	other	0.0331	19,20-epoxydocosapentaenoic acid	chemical - endogenous mammalian	0.0428
E2F7	transcription regulator	7.65e-14	GFI1	transcription regulator	2.11e-11	ESR1	ligand-dependent nuclear receptor	0.000476	perhexiline	chemical drug	0.000692	mimosine	chemical drug	0.0326	SCAP	other	2.23e-05	kainic acid	chemical toxicant	0.0338	methadone	chemical drug	0.0428
copper gluconate	chemical drug	1.05e-13	TP73	transcription regulator	2.36e-11	BMPR2	kinase	0.000509	EP300	transcription regulator	0.000694	KMT2D	transcription regulator	0.0352	AGT	growth factor	2.6e-05	ERVW-1	other	0.0346	ampelopsin	chemical drug	0.0428
Z-LLL-CHO	chemical - protease inhibitor	1.38e-13	OSM	cytokine	2.75e-11	forskolin	chemical toxicant	0.00051	Pick1	other	0.000719	perhexiline	chemical drug	0.0353	thyroid hormone	chemical - endogenous mammalian	2.69e-05	GFI1B	transcription regulator	0.0346	tyrphostin AG 127	chemical drug	0.0428
TOR1AIP1	other	1.45e-13	TP53	transcription regulator	2.93e-11	GDF2	growth factor	0.000512	LY294002	chemical drug	0.000737	CNTNAP4	other	0.0353	COLQ	other	2.71e-05	PKG (family)	group	0.036	EGR3	transcription regulator	0.0457
CIZ1	transporter	2.9e-13	camptothecin	chemical drug	3.01e-11	GALNT6	enzyme	0.000516	MTDH	transcription regulator	0.000753	S100A10	other	0.0353	SPRYD7	other	2.72e-05	THZ2	chemical drug	0.036	ZGPAT	transcription regulator	0.0474
cephaloridine	chemical drug	3.46e-13	SSTR2	G-protein coupled receptor	3.18e-11	SETD1A	ion channel	0.000516	COL1A1	other	0.000764	low molecular weight heparin	chemical drug	0.0353	PPARD	ligand-dependent nuclear receptor	2.82e-05	miR-1-3p (and other miRNAs w/seed GGAAUGU)	mature microRNA	0.0368	ZNF32	transcription regulator	0.0474
ZNF768	other	1.03e-12	IRF7	transcription regulator	3.31e-11	VASP	other	0.000516	SOX4	transcription regulator	0.000774	BCAR1	other	0.0353	KDM6A	enzyme	3.67e-05	vanillin	chemical - endogenous non-mammalian	0.0375	BCO2	enzyme	0.0474
RHOJ	enzyme	1.41e-12	medroxyprogesterone acetate	chemical drug	4e-11	JUP	other	0.000516	KLF15	transcription regulator	0.000852	PEX5L	ion channel	0.0353	GW 4064	chemical toxicant	3.82e-05	beta-galactosidase	group	0.039	PHF21A	other	0.0474
volasertib	chemical drug	1.41e-12	PRL	cytokine	4.21e-11	EIF2AK3	kinase	0.000551	COLLAGEN ALPHA1 (family)	group	0.000872	perfluorodecanoic acid	chemical toxicant	0.0353	KLF15	transcription regulator	4.16e-05	SAMD8	enzyme	0.039	RANBP9	other	0.0474
OICR-9429	chemical reagent	1.45e-12	N-acetyl-L-cysteine	chemical drug	4.3e-11	FSH (complex)	complex	0.000586	decitabine	chemical drug	0.000902	BIIE 0246	chemical reagent	0.0353	oleic acid	chemical - endogenous mammalian	4.22e-05	MYH3	enzyme	0.039	BCL6B	transcription regulator	0.0474
FANCE	other	1.6e-12	RNASEH2B	other	4.53e-11	EGFR	kinase	0.000588	trichostatin A	chemical drug	0.000902	KLF15	transcription regulator	0.0365	EHMT1	enzyme	4.25e-05	GFAP	other	0.039	TRIM28	transcription regulator	0.0485
hydroxyurea	chemical drug	2.15e-12	MAP3K7	kinase	4.92e-11	gamma-tocotrienol	chemical drug	0.000594	metribolone	chemical reagent	0.00104	valine	chemical - endogenous mammalian	0.0379	butyric acid	chemical - endogenous mammalian	4.27e-05	zinc pyrithione	chemical reagent	0.0405	WWTR1	transcription regulator	0.0492
KDM1A	enzyme	2.29e-12	TLR9	transmembrane receptor	4.95e-11	F2	peptidase	0.000601	NR1H4	ligand-dependent nuclear receptor	0.00107	miR-335-5p (and other miRNAs w/seed CAAGAGC)	mature microRNA	0.0379	GRSF1	other	4.69e-05	alpelisib	chemical drug	0.0419
bortezomib	chemical drug	2.78e-12	JAK2	kinase	5.36e-11	GPS2	transcription regulator	0.000608	NF-Y (complex)	complex	0.00108	GCKR	other	0.0379	trichloroethylene	chemical toxicant	5.02e-05	UBR2	enzyme	0.0434
LIN9	other	3.04e-12	ERK (family)	group	6.08e-11	5-fluorouracil	chemical drug	0.000631	ABL2	kinase	0.00109	isoquercitrin	chemical drug	0.0379	benzene	chemical toxicant	5.02e-05	miR-205-5p (and other miRNAs w/seed CCUUCAU)	mature microRNA	0.0434
AZD5153	chemical drug	3.04e-12	HMGXB4	other	7.6e-11	PD98059	chemical - kinase inhibitor	0.000655	KIFC3	enzyme	0.00114	miR-486-5p (and other miRNAs w/seed CCUGUAC)	mature microRNA	0.039	thioacetamide	chemical toxicant	5.14e-05	FN1	other	0.0445
ESR2	ligand-dependent nuclear receptor	3.38e-12	ZNF750	transcription regulator	7.97e-11	decitabine	chemical drug	0.000661	mir-802	microRNA	0.00115	INSIG1	other	0.039	RIPOR3	other	5.21e-05	PD 123319	chemical drug	0.0449
ATF3	transcription regulator	4.59e-12	tributyrin	chemical drug	1.12e-10	CXCR4	G-protein coupled receptor	0.000689	calcitriol	chemical drug	0.00116	CYP46A1	enzyme	0.0406	POR	enzyme	5.24e-05	selinexor	chemical drug	0.0463
cisplatin	chemical drug	5.51e-12	calcitriol	chemical drug	1.12e-10	brefeldin A	chemical - endogenous non-mammalian	0.000689	bleomycin	biologic drug	0.00118	PRKRA	other	0.0406	FOXO1	transcription regulator	5.39e-05	SCH 58261	chemical reagent	0.0478
CASR	G-protein coupled receptor	5.56e-12	PI3K (complex)	complex	1.23e-10	dexamethasone	chemical drug	0.000723	HSPA5	enzyme	0.00123	FTH1	enzyme	0.0406	GLI1	transcription regulator	5.54e-05	ZC3HAV1	other	0.0478
RAD51	enzyme	6.96e-12	IL17A	cytokine	1.37e-10	HDAC (family)	group	0.000729	ERG	transcription regulator	0.00125	lith-O-Asp	chemical reagent	0.0406	NR1I2	ligand-dependent nuclear receptor	6.09e-05	WDR5	transcription regulator	0.0478
telapristone acetate	chemical drug	7.56e-12	D-glucose	chemical - endogenous mammalian	1.6e-10	L1CAM	other	0.000768	sunitinib	chemical drug	0.00129	(-)-norephedrine	chemical drug	0.0406	T3/TR/RXR (complex)	complex	6.44e-05	crocidolite asbestos	chemical toxicant	0.0478
NRF1	transcription regulator	1.21e-11	IL33	cytokine	1.61e-10	miR-30c-5p (and other miRNAs w/seed GUAAACA)	mature microRNA	0.000779	PPARA/RXRA (complex)	complex	0.00131	NRG1	growth factor	0.0413	RORC	ligand-dependent nuclear receptor	6.59e-05	rocaglamide	chemical - endogenous non-mammalian	0.0492
ARVib-7	chemical reagent	1.26e-11	IGE (complex)	complex	1.74e-10	SQSTM1	transcription regulator	0.000841	HDAC1	enzyme	0.00135	RAPGEF1	other	0.0432	tetrachlorodibenzodioxin	chemical toxicant	7.31e-05
ARVib-31	chemical reagent	1.26e-11	IL27	cytokine	1.89e-10	USP25	peptidase	0.000862	enalapril	biologic drug	0.00138	miR-330-5p (and other miRNAs w/seed CUCUGGG)	mature microRNA	0.0432	NR1H3	ligand-dependent nuclear receptor	7.43e-05
SMARCB1	transcription regulator	1.27e-11	cisplatin	chemical drug	2.29e-10	C1QTNF1	other	0.000862	D-glucose	chemical - endogenous mammalian	0.00149	DBI	other	0.0432	ESRRA	transcription regulator	7.73e-05
mir-21 (includes others)	microRNA	1.44e-11	FAS	transmembrane receptor	2.68e-10	ELASTASE (family)	group	0.000862	obeticholic acid	chemical drug	0.00149	CYP51A1	enzyme	0.0432	FOXA1	transcription regulator	7.8e-05
5-methyltetrahydrofolic acid	chemical - endogenous mammalian	1.62e-11	TCR (complex)	complex	3.11e-10	probenecid	chemical drug	0.000862	FKBP10	enzyme	0.00161	milademetan	chemical drug	0.0432	TXNRD1	enzyme	7.83e-05
disulfiram	chemical drug	2.49e-11	IL1RN	cytokine	3.77e-10	miR-155-5p (miRNAs w/seed UAAUGCU)	mature microRNA	0.000868	doxorubicin	chemical drug	0.00163	zinostatin	biologic drug	0.0432	cantharidin	chemical drug	8.18e-05
GLIS3	transcription regulator	2.88e-11	trichostatin A	chemical drug	3.79e-10	HNF1B	transcription regulator	0.000868	rifampin	chemical drug	0.00174	MAILR	other	0.0459	FDFT1	enzyme	9.27e-05
BMS-690514	chemical drug	3.19e-11	IKBKB	kinase	3.86e-10	cyclosporin A	biologic drug	0.000913	CLDN7	other	0.0018	ACSL5	enzyme	0.0459	phytohemagglutinin	chemical drug	9.59e-05
medroxyprogesterone acetate	chemical drug	3.21e-11	forskolin	chemical toxicant	4.01e-10	PANX1	transporter	0.000962	IL13	cytokine	0.00187	(Z,E)-5-(4-ethylbenzylidine)-2-thioxothiazolidin-4-one	chemical reagent	0.0485	cholic acid	chemical - endogenous mammalian	9.77e-05
PTGER2	G-protein coupled receptor	3.41e-11	P38 MAPK (family)	group	4.58e-10	mir-451 (includes others)	microRNA	0.000962	1-(carboxymethylthio)tetradecane	chemical drug	0.00188	BMS-345541	chemical drug	0.0485	phenobarbital	chemical drug	0.000109
STX18	transporter	3.41e-11	paclitaxel	chemical drug	4.72e-10	IRAK4	kinase	0.000976	tauromuricholic acid	chemical - endogenous mammalian	0.00188	CDKN1B	other	0.0488	troglitazone	chemical drug	0.000109
gefitinib	chemical drug	4.99e-11	RBCK1	transcription regulator	4.88e-10	GPER1	G-protein coupled receptor	0.00101	ZNF513	transcription regulator	0.00188				CLOCK	transcription regulator	0.000114
CSNK2A1	kinase	5.01e-11	E. coli B4 lipopolysaccharide	chemical toxicant	5.11e-10	APP	other	0.00102	TIMP4	other	0.00188				FASN	enzyme	0.000118
WTAP	other	9.67e-11	Salmonella enterica serotype abortus equi lipopolysaccharide	chemical toxicant	5.84e-10	IKBKB	kinase	0.00105	nitrofen	chemical toxicant	0.00189				PTPRR	phosphatase	0.000128
MYOD1	transcription regulator	1.08e-10	SOCS1	other	6.7e-10	sorafenib	chemical drug	0.00105	Casp1	peptidase	0.00189				methylmercury	chemical toxicant	0.000128
FOXO3	transcription regulator	2.57e-10	NFKB (family)	group	7.9e-10	LGR6	G-protein coupled receptor	0.00107	aprepitant	chemical drug	0.00189				TCTN1	other	0.000129
KRAS	enzyme	2.72e-10	STAT6	transcription regulator	8.74e-10	MSR1	transmembrane receptor	0.00107	KRAS	enzyme	0.00201				PRKAA1	kinase	0.000131
beta-estradiol	chemical - endogenous mammalian	3.69e-10	salmonella minnesota R595 lipopolysaccharides	chemical - endogenous non-mammalian	9.7e-10	PDCD4	other	0.00107	verteporfin	chemical drug	0.00213				LHX1	transcription regulator	0.000135
STAT6	transcription regulator	7.25e-10	fenretinide	chemical drug	9.84e-10	ACTN4	transcription regulator	0.00107	curcumin	chemical drug	0.00214				HUWE1	transcription regulator	0.000163
DYRK1A	kinase	7.53e-10	etoposide	chemical drug	1.01e-09	kainic acid	chemical toxicant	0.00115	SOS (family)	group	0.00221				RORA	ligand-dependent nuclear receptor	0.000171
GON4L	transcription regulator	7.54e-10	resiquimod	chemical drug	1.06e-09	S100A16	other	0.00118	PPARGC1A	transcription regulator	0.00224				GSR	enzyme	0.000178
TGFB1	growth factor	8.88e-10	tyrphostin AG490	chemical drug	1.24e-09	4-hydroxytamoxifen	chemical drug	0.00122	PLN	transporter	0.00228				LGR5	transmembrane receptor	0.000183
MDM2	enzyme	9.1e-10	SP110	other	1.44e-09	thapsigargin	chemical toxicant	0.00125	PD98059	chemical - kinase inhibitor	0.00235				cisplatin	chemical drug	0.000191
MYBL2	transcription regulator	1.19e-09	HIBCH	enzyme	1.8e-09	IL6	cytokine	0.00127	PC-SPES	chemical drug	0.0024				SIRT6	enzyme	0.000192
UBQLN2	other	1.25e-09	prostaglandin E2	chemical - endogenous mammalian	1.88e-09	ilomastat	chemical drug	0.00129	PTEN	phosphatase	0.0024				SREBF1	transcription regulator	0.000196
CCNE1	transcription regulator	1.3e-09	THPO	cytokine	2.17e-09	TAFAZZIN	enzyme	0.00132	MTOR	kinase	0.00245				raloxifene	chemical drug	0.000196
asciminib	chemical drug	1.3e-09	ZBTB10	transcription regulator	2.45e-09	L-methionine	chemical - endogenous mammalian	0.00137	corticosterone	chemical - endogenous mammalian	0.00246				uranyl nitrate	chemical toxicant	0.000221
IKK (complex)	complex	1.83e-09	IRF9	transcription regulator	2.49e-09	MMP14	peptidase	0.00137	DAB2IP	other	0.00257				arachidonic acid	chemical - endogenous mammalian	0.000221
tazemetostat	chemical drug	1.85e-09	V-PYRRO/NO	chemical reagent	2.49e-09	NCOA2	transcription regulator	0.0014	vitamin K2	chemical drug	0.00257				GALNT6	enzyme	0.000226
SP2509	chemical reagent	2.74e-09	CD3 (complex)	complex	2.56e-09	miR-214-3p (and other miRNAs w/seed CAGCAGG)	mature microRNA	0.00141	HRAS	enzyme	0.00258				CERS5	transcription regulator	0.000226
GATA1	transcription regulator	3.03e-09	cyclophosphamide	chemical drug	2.66e-09	EPHX2	enzyme	0.00141	KDM4C	enzyme	0.00274				propylthiouracil	chemical drug	0.00023
HSF1	transcription regulator	3.31e-09	sirolimus	chemical drug	2.71e-09	AXIN1	other	0.00141	SOX7	transcription regulator	0.00277				HNRNPA2B1	other	0.000232
TCF4	transcription regulator	3.42e-09	IL15	cytokine	2.73e-09	STK11	kinase	0.00142	FLCN	other	0.0028				cholesterol	chemical - endogenous mammalian	0.000251
BRD4	kinase	3.69e-09	IL1 (family)	group	2.86e-09	SMARCA4	transcription regulator	0.00144	GTP	chemical - endogenous mammalian	0.0028				CDX2	transcription regulator	0.000274
TOB1	transcription regulator	4.3e-09	IL2	cytokine	3.05e-09	SNCA	enzyme	0.00145	IXA4	chemical reagent	0.0028				CEBPA	transcription regulator	0.000284
RUVBL1	transcription regulator	4.3e-09	APOE	transporter	3.45e-09	NRP1	transmembrane receptor	0.00146	RADA16-4G-BMHP1	chemical reagent	0.0028				rifampin	chemical drug	0.000294
CDKN1C	other	4.73e-09	topotecan	chemical drug	3.46e-09	ERBB2	kinase	0.00147	RIPK4	kinase	0.0028				NFIC	transcription regulator	0.000304
NB73	chemical reagent	5.19e-09	PD98059	chemical - kinase inhibitor	3.51e-09	HOXA11-AS	other	0.00154	LIMS2	other	0.0028				miR-9-5p (and other miRNAs w/seed CUUUGGU)	mature microRNA	0.000315
CCNK	kinase	5.56e-09	IFNL1	cytokine	3.61e-09	ANGPTL2	other	0.00154	PPP2R5B	phosphatase	0.0028				PPARGC1A	transcription regulator	0.000317
trichostatin A	chemical drug	6.76e-09	TP63	transcription regulator	3.72e-09	ionomycin	chemical reagent	0.00158	2,2'-dipyridyl	chemical toxicant	0.0028				PPARA:RXRA Coactivator	complex	0.000319
SHH	peptidase	6.82e-09	ESR2	ligand-dependent nuclear receptor	4.04e-09	POLR2M	other	0.00167	eprosartan	chemical drug	0.0028				IRF2	transcription regulator	0.000324
MDL 73811	chemical reagent	7.09e-09	U0126	chemical drug	4.3e-09	SB 290157	chemical reagent	0.00167	FAS	transmembrane receptor	0.00294				KRAS	enzyme	0.00033
KPT-9274	chemical drug	9.97e-09	RNASEH2A	enzyme	4.62e-09	PC-SPES	chemical drug	0.0017	COLLAGEN TYPE IV (complex)	complex	0.00296				TSC1	other	0.00033
IGF2	growth factor	1.05e-08	DAXX	transcription regulator	4.62e-09	KN-62	chemical drug	0.00181	GROWTH HORMONE (family)	group	0.00298				palmitic acid	chemical - endogenous mammalian	0.000358
ZC3H12B	other	1.06e-08	IGF1	growth factor	4.92e-09	ammonium chloride	chemical drug	0.00181	clopidogrel	chemical drug	0.00314				SMARCA4	transcription regulator	0.000359
TCF3	transcription regulator	1.07e-08	TRIM24	transcription regulator	5.01e-09	Y 27632	chemical drug	0.00186	cobalt chloride	chemical reagent	0.00316				TET2	enzyme	0.000386
EIF4G1	translation regulator	1.08e-08	E. coli B5 lipopolysaccharide	chemical - endogenous non-mammalian	6.49e-09	ginsenoside Rb1	chemical - endogenous non-mammalian	0.00195	TCF7	transcription regulator	0.00321				ERBB2	kinase	0.000398
SPARC	other	1.18e-08	DDB2	transcription regulator	7.27e-09	PLK2	kinase	0.00195	BACE1	peptidase	0.00325				ERN1	kinase	0.000437
miR-486-3p (and other miRNAs w/seed GGGGCAG)	mature microRNA	1.25e-08	CpG ODN 2006	chemical reagent	7.67e-09	pevonedistat	chemical drug	0.00196	chloropromazine	chemical drug	0.00325				diphtheria toxin	chemical - endogenous non-mammalian	0.00044
YAP1	transcription regulator	1.3e-08	ESR1	ligand-dependent nuclear receptor	7.93e-09	mir-8 (includes others)	microRNA	0.00198	levodopa	chemical - endogenous mammalian	0.00325				1,4-bis[2-(3,5-dichloropyridyloxy)]benzene	chemical toxicant	0.000476
N6AMT1	enzyme	1.42e-08	PPARGC1A	transcription regulator	1.05e-08	IGG (complex)	complex	0.00204	miR-155-5p (miRNAs w/seed UAAUGCU)	mature microRNA	0.00327				levodopa	chemical - endogenous mammalian	0.000482
KAT2A	enzyme	1.45e-08	miR-291a-3p (and other miRNAs w/seed AAGUGCU)	mature microRNA	1.13e-08	tetrachlorodibenzodioxin	chemical toxicant	0.00208	bezafibrate	chemical drug	0.0034				VDR	transcription regulator	0.00052
IGF2BP1	translation regulator	1.59e-08	PF4	cytokine	1.13e-08	NICOTINIC ACETYLCHOLINE RECEPTOR (complex)	complex	0.0021	CHUK	kinase	0.00345				propionate derivative	chemical - other	0.000523
camptothecin	chemical drug	1.6e-08	IL12 (complex)	complex	1.4e-08	TFPI2	other	0.0021	3-deazaneplanocin	chemical drug	0.00354				CERS3	transcription regulator	0.000523
thiostrepton	biologic drug	1.68e-08	PCSK9	peptidase	1.42e-08	hydrochloric acid	chemical - endogenous mammalian	0.0021	vancomycin	biologic drug	0.00356				SI	enzyme	0.000523
NR1H3	ligand-dependent nuclear receptor	1.76e-08	rosiglitazone	chemical drug	1.45e-08	epirubicin	chemical drug	0.0021	mifepristone	chemical drug	0.0037				CDCA7L	other	0.000523
ARID3A	transcription regulator	1.87e-08	TRAF6	enzyme	1.48e-08	PKC (family)	group	0.00211	IKBKG	kinase	0.00371				androstenol	chemical reagent	0.000523
valproic acid	chemical drug	2.62e-08	MAPK1	kinase	1.51e-08	beta-estradiol	chemical - endogenous mammalian	0.00213	LEP	growth factor	0.00371				nifedipine	chemical drug	0.000533
sulindac	chemical drug	2.66e-08	NC410	biologic drug	1.56e-08	taurocholic acid	chemical - endogenous mammalian	0.00213	KMT2D	transcription regulator	0.00372				mono-(2-ethylhexyl)phthalate	chemical toxicant	0.000542
etoposide	chemical drug	3.11e-08	PDGF-BB (complex)	complex	1.57e-08	IFNG	cytokine	0.00215	miR-29b-3p (and other miRNAs w/seed AGCACCA)	mature microRNA	0.00373				GCR/GLUCOCORTICOID DIMER (complex)	complex	0.000547
COH29	chemical drug	3.12e-08	LRP1B	transmembrane receptor	1.64e-08	RAD21L1	other	0.00225	romidepsin	biologic drug	0.00373				ESR2	ligand-dependent nuclear receptor	0.000583
AREG	growth factor	3.36e-08	ursolic acid	chemical drug	1.72e-08	GPNMB	enzyme	0.00225	miR-378a-3p (and other miRNAs w/seed CUGGACU)	mature microRNA	0.00387				THRSP	other	0.000613
NFYB	transcription regulator	3.77e-08	CD28	transmembrane receptor	1.96e-08	entolimod	biologic drug	0.00225	KIF3C	other	0.00388				TGIF2	transcription regulator	0.000613
1,1-diarylethylene-diammonium derivative	chemical reagent	4.29e-08	TNFSF11	cytokine	2e-08	mir-140	microRNA	0.00225	TMPO	other	0.00388				JNJ-39933673	chemical reagent	0.000613
NAE1	enzyme	4.31e-08	ATF4	transcription regulator	2.04e-08	BTRC	enzyme	0.00225	zimelidine	chemical drug	0.00388				MAP4K4	kinase	0.000615
CDK2	kinase	5.1e-08	IFNAR (family)	group	2.11e-08	sevoflurane	chemical drug	0.00225	CD276	other	0.00398				HMGN3	other	0.000641
IL6	cytokine	5.24e-08	IL10	cytokine	2.15e-08	JINK1/2 (family)	group	0.00241	isobutylmethylxanthine	chemical toxicant	0.00401				glycerol	chemical - endogenous mammalian	0.000643
folic acid	chemical - endogenous mammalian	5.49e-08	olaparib	chemical drug	2.34e-08	erismodegib	chemical drug	0.00241	CD44	other	0.00404				artepillin C	chemical reagent	0.000643
hydrazine	chemical toxicant	6.54e-08	cycloheximide	chemical reagent	2.38e-08	SMC1B	enzyme	0.00241	TP53	transcription regulator	0.0041				ethanol	chemical - endogenous mammalian	0.000665
estrogen	chemical drug	6.72e-08	PTEN	phosphatase	2.39e-08	ferulic acid	chemical - endogenous non-mammalian	0.00241	IL1B	cytokine	0.00411				GATA6	transcription regulator	0.000669
miR-486-5p (and other miRNAs w/seed CCUGUAC)	mature microRNA	7.39e-08	LYN	kinase	2.58e-08	D-glucosaminylphosphatidylinositol	chemical - endogenous mammalian	0.00242	miR-30a-3p (and other miRNAs w/seed UUUCAGU)	mature microRNA	0.00413				SP110	other	0.000697
MYCN	transcription regulator	7.57e-08	OSMR	transmembrane receptor	2.68e-08	acetoacetyl-coenzyme A	chemical - endogenous mammalian	0.00242	MED13	transcription regulator	0.00413				alitretinoin	chemical drug	0.000702
PTTG1	transcription regulator	8.07e-08	N-ethyl-N-nitrosourea	chemical toxicant	2.68e-08	6-thioguanylic acid	chemical reagent	0.00242	PKC (family)	group	0.00425				carbon tetrachloride	chemical toxicant	0.000734
TRPS1	transcription regulator	9.98e-08	MYC	transcription regulator	2.74e-08	B56 (family)	group	0.00242	ACOX1	enzyme	0.00432				IDH1	enzyme	0.000736
palbociclib	chemical drug	1.07e-07	adavosertib	chemical drug	2.84e-08	PxIL2P	chemical reagent	0.00242	LCAT	enzyme	0.00437				tretinoin	chemical drug	0.00077
HNF1A-AS1	other	1.45e-07	mycophenolic acid	chemical drug	3.41e-08	GPSM3	other	0.00242	CYP27A1	enzyme	0.00437				NGEF	other	0.000796
MCL1	transporter	1.45e-07	12-(3-adamantan-1-yl-ureido) dodecanoic acid	chemical reagent	3.55e-08	dehydrocorybulbine	chemical - endogenous non-mammalian	0.00242	TCF7L2	transcription regulator	0.00441				PCYT2	enzyme	0.0008
HDAC1	enzyme	1.48e-07	temozolomide	chemical drug	3.55e-08	IRAK1/4 (family)	group	0.00242	colistin	biologic drug	0.00448				NR4A1	ligand-dependent nuclear receptor	0.000811
CST5	other	1.81e-07	JUN	transcription regulator	3.7e-08	BMAL1:CLOCK,NPAS2:CCRN4L gene	complex	0.00242	PKM	kinase	0.00448				LGR4	transmembrane receptor	0.000849
MED1	transcription regulator	1.89e-07	KLF11	transcription regulator	3.96e-08	ESR1:estrogen:TFF1gene:FOXA1:GATA3:DDX5:TBP:TFIIA:CARM1,PRMT1:HATs	complex	0.00242	PDGF-BB (complex)	complex	0.00452				ONECUT1	transcription regulator	0.000855
NFE2L2	transcription regulator	2.26e-07	RAS (family)	group	4.29e-08	ATF4:PPP1R15A gene	complex	0.00242	progesterone	chemical - endogenous mammalian	0.00457				FOS	transcription regulator	0.000856
26S PROTEASOME (complex)	complex	2.29e-07	MAVS	other	4.29e-08	(NPAS4:ARNTL,NPAS4:ARNT,NPAS4:ARNT2):PLK2 gene	complex	0.00242	tetrachlorodibenzodioxin	chemical toxicant	0.00458				ELOVL5	enzyme	0.000862
MAX	transcription regulator	2.9e-07	IRF8	transcription regulator	4.34e-08	ESR1/FOS/JUN/ESTROGEN (complex)	complex	0.00242	kanamycin A	chemical drug	0.00468				AR	ligand-dependent nuclear receptor	0.000879
E2F5	transcription regulator	2.94e-07	SP1	transcription regulator	4.45e-08	homosalate	chemical drug	0.00242	MITF	transcription regulator	0.00472				halofuginone	chemical drug	0.000915
MTLN	other	3.2e-07	RIPK2	kinase	4.65e-08	octinoxate	chemical drug	0.00242	LH (complex)	complex	0.00483				GPS2	transcription regulator	0.00092
TFDP1	transcription regulator	3.81e-07	CYLD-AS1	other	4.66e-08	oxybenzone	chemical drug	0.00242	EIF6	translation regulator	0.00489				triadimefon	chemical toxicant	0.000946
dexamethasone	chemical drug	3.98e-07	IRF5	transcription regulator	5.3e-08	enzacamene	chemical drug	0.00242	SERPINA6	other	0.00503				IQGAP2	other	0.000982
RARA	ligand-dependent nuclear receptor	4.25e-07	FOXC1	transcription regulator	5.34e-08	1-palmitoyl-2-azelaoyl phosphatidylcholine	chemical - endogenous mammalian	0.00242	handle region peptide HRP	chemical reagent	0.00513				GABARAPL1	other	0.000991
olaparib	chemical drug	4.44e-07	FOXO3	transcription regulator	5.67e-08	GBP5	enzyme	0.00242	SFTPA2	other	0.00513				oltipraz	chemical drug	0.000991
ROR2	kinase	4.88e-07	progesterone	chemical - endogenous mammalian	5.89e-08	NLRP1	peptidase	0.00242	TAF1C	transcription regulator	0.00513				17-alpha-ethinylestradiol	chemical drug	0.00102
PC-SPES	chemical drug	4.88e-07	IRGM	enzyme	5.9e-08	Spag11a	other	0.00242	NNMT	enzyme	0.00513				GABA	chemical - endogenous mammalian	0.00105
TLX1	transcription regulator	5.56e-07	aspirin	chemical drug	6.49e-08	ZM 323881	chemical drug	0.00242	LEPR	transmembrane receptor	0.00519				HRAS	enzyme	0.0011
ARL4D	enzyme	5.8e-07	CFLAR	other	7.03e-08	indoleacetic acid derivative	chemical reagent	0.00242	Prl	other	0.00519				PRNP	other	0.0011
miR-34a-5p (and other miRNAs w/seed GGCAGUG)	mature microRNA	5.9e-07	APP	other	7.23e-08	CPTP	transporter	0.00242	WNT5A	growth factor	0.00534				HIF1A-AS2	other	0.00114
CCND3	kinase	6.12e-07	NONO	transcription regulator	7.41e-08	GSKIP	other	0.00242	PNO1	other	0.0055				1,2-dithiole-3-thione	chemical reagent	0.00122
ESR1	ligand-dependent nuclear receptor	6.53e-07	imatinib	chemical drug	7.85e-08	CARD17P	other	0.00242	MIR31HG	other	0.0055				IL6	cytokine	0.00125
S100A6	transporter	7.5e-07	SMAD4	transcription regulator	7.98e-08	Il1bos	other	0.00242	TIA1	other	0.00552				GPAM	enzyme	0.00127
CHEK1	kinase	8.96e-07	BRD4	kinase	8.11e-08	SCAI	transcription regulator	0.00242	CLIC1	ion channel	0.00555				dydrogesterone	chemical drug	0.00127
HNRNPAB	enzyme	8.96e-07	BCR (complex)	complex	8.49e-08	CMPK2	kinase	0.00242	NR1I3	ligand-dependent nuclear receptor	0.00555				IL13	cytokine	0.0013
DNMT1	enzyme	9.88e-07	IL18	cytokine	8.5e-08	CYBC1	other	0.00242	GDF2	growth factor	0.00558				Scd1	enzyme	0.00131
ATP7B	transporter	1.18e-06	apigenin	chemical - endogenous non-mammalian	8.52e-08	NKD1	other	0.00242	4-hydroxytamoxifen	chemical drug	0.0057				APC	enzyme	0.00133
USP47	peptidase	1.31e-06	methylnitronitrosoguanidine	chemical toxicant	8.71e-08	canakinumab	biologic drug	0.00242	SLCO1C1	transporter	0.00582				CPT1B	enzyme	0.00133
selinexor	chemical drug	1.31e-06	VCP	enzyme	8.84e-08	PSTPIP2	other	0.00242	HNRNPA2B1	other	0.00598				SERPINA6	other	0.00137
8-bromo-cAMP	chemical reagent	1.42e-06	tunicamycin	chemical - endogenous non-mammalian	8.88e-08	Gsdma2/Gsdma3	transporter	0.00242	Z36	chemical reagent	0.00613				NKX2-1	transcription regulator	0.00137
1,2-dithiole-3-thione	chemical reagent	1.6e-06	actinomycin D	biologic drug	1.05e-07	C.I. direct blue 1	chemical reagent	0.00242	belinostat	chemical drug	0.00613				ACSS2	enzyme	0.0014
erdafitinib	chemical drug	1.69e-06	REL	transcription regulator	1.11e-07	PPP3CC	phosphatase	0.00242	eltrombopag	chemical drug	0.00613				atorvastatin	chemical drug	0.00141
ritonavir	chemical drug	1.74e-06	8-bromo-cAMP	chemical reagent	1.2e-07	AQUAPORIN (family)	group	0.00242	NR3C1	ligand-dependent nuclear receptor	0.00622				FGFR2	kinase	0.00145
LDLR	transporter	1.83e-06	TSC22D3	transcription regulator	1.2e-07	CALML3	other	0.00242	BMP7	growth factor	0.00628				nafenopin	chemical drug	0.00147
decitabine	chemical drug	1.91e-06	CD40	transmembrane receptor	1.21e-07	CLC	enzyme	0.00242	PEAR1	other	0.00635				DUB (family)	group	0.00154
PGR	ligand-dependent nuclear receptor	2.01e-06	E. coli serotype 0127B8 lipopolysaccharide	chemical - endogenous non-mammalian	1.26e-07	HK1	kinase	0.00242	CLIC4	ion channel	0.00635				IRS (family)	group	0.00154
tamoxifen	chemical drug	2.16e-06	NFATC2	transcription regulator	1.28e-07	LIN7C	other	0.00242	rosiglitazone	chemical drug	0.00639				Mir124a-1hg	other	0.00154
UXT	transcription regulator	2.2e-06	FN1	other	1.51e-07	PSMD2	other	0.00242	hyodeoxycholic acid	chemical - endogenous mammalian	0.00654				EEF1D	translation regulator	0.00154
HISTONE H4 (family)	group	2.25e-06	TLR7	transmembrane receptor	1.6e-07	CARD16	other	0.00242	miR-455-3p (miRNAs w/seed CAGUCCA)	mature microRNA	0.00654				IL1 (family)	group	0.00161
OGT	enzyme	2.49e-06	SERPINE1	other	1.6e-07	CARD18	other	0.00242	ARHGAP5	enzyme	0.00654				PELP1	other	0.00163
milademetan	chemical drug	2.53e-06	MAP3K8	kinase	1.6e-07	EPIST	other	0.00242	ERO1A	enzyme	0.00654				corticosterone	chemical - endogenous mammalian	0.00167
MRPL35	other	2.66e-06	Z-LLL-CHO	chemical - protease inhibitor	1.62e-07	F12	peptidase	0.00242	TP73	transcription regulator	0.00661				calcitriol	chemical drug	0.00167
AGA	enzyme	2.66e-06	curcumin	chemical drug	1.62e-07	quercetin-3-methyl ether	chemical reagent	0.00242	L-arginine	chemical - endogenous mammalian	0.00676				MBD1	transcription regulator	0.0017
miR-291a-3p (and other miRNAs w/seed AAGUGCU)	mature microRNA	2.92e-06	PTGER4	G-protein coupled receptor	1.65e-07	quercetin-3,4'-dimethyl ether	chemical reagent	0.00242	ABCB1	transporter	0.0068				RAF1	kinase	0.0017
CG (complex)	complex	2.98e-06	LY294002	chemical drug	1.73e-07	ALG1	enzyme	0.00242	phorbol 12,13-didecanoate	chemical toxicant	0.0068				SMARCB1	transcription regulator	0.0017
HDAC2	transcription regulator	3.15e-06	NOX1	enzyme	1.8e-07	minozac free base	chemical drug	0.00242	miR-16-5p (and other miRNAs w/seed AGCAGCA)	mature microRNA	0.0068				eicosapentaenoic acid	chemical drug	0.00179
PRAME	other	3.37e-06	EGFR	kinase	1.9e-07	PAK1/2/3 (family)	group	0.00242	ATG7	enzyme	0.00681				10E,12Z-octadecadienoic acid	chemical - endogenous mammalian	0.00184
SPRYD7	other	3.67e-06	YAP1	transcription regulator	2.01e-07	BRAF inhibitor	chemical drug	0.00242	RET	kinase	0.00685				MEX3A	other	0.00187
NELFCD	other	3.81e-06	epigallocatechin-gallate	chemical drug	2.08e-07	glucosamine-2-O-methyl inositol octadecyl phosphate	chemical reagent	0.00242	sphingosine-1-phosphate	chemical - endogenous mammalian	0.00685				MK2206	chemical drug	0.00189
PURPL	other	3.81e-06	SPOP	other	2.1e-07	erteberel	chemical drug	0.00242	thapsigargin	chemical toxicant	0.00711				NR2F2	ligand-dependent nuclear receptor	0.00191
prostaglandin J2	chemical - endogenous mammalian	4.47e-06	hydrogen peroxide	chemical - endogenous mammalian	2.1e-07	lipophosphonoglycan	chemical - endogenous non-mammalian	0.00242	FGF10	growth factor	0.00724				NFE2L2	transcription regulator	0.00198
MK-8776	chemical drug	4.5e-06	methylprednisolone	chemical drug	2.1e-07	FRAX-1036	chemical drug	0.00242	genistein	chemical drug	0.00735				cafestol	chemical - endogenous non-mammalian	0.002
Irgm1	enzyme	4.57e-06	aldesleukin	biologic drug	2.23e-07	leucyl-leucine-methyl ester	biologic drug	0.00242	ALPHA CATENIN (family)	group	0.00736				GCG	other	0.00204
NFE2L1	transcription regulator	5.06e-06	cyclosporin A	biologic drug	2.24e-07	17S-hydroperoxy-docosahexaenoic acid	chemical - endogenous mammalian	0.00242	metronidazole	chemical drug	0.00736				FGFR4	kinase	0.00206
geldanamycin	chemical drug	5.07e-06	DDIT3	transcription regulator	2.26e-07	UMP	chemical - endogenous mammalian	0.00242	PG3-Oc	chemical reagent	0.0075				TGFB2-AS1	other	0.00206
EGFR	kinase	5.21e-06	indican	chemical - endogenous mammalian	2.31e-07	6-thioguanosine	chemical reagent	0.00242	GABARAPL2	other	0.0075				25-hydroxycholesterol	chemical reagent	0.00206
TBX21	transcription regulator	5.6e-06	DCAF1	kinase	2.31e-07	13-hydroxydocosahexaenoic acid	chemical - endogenous mammalian	0.00242	imipramine	chemical drug	0.0075				CLUH	translation regulator	0.00207
eflornithine	chemical drug	5.67e-06	UBR5	enzyme	2.45e-07	G PROTEIN Q (complex)	complex	0.00242	tamoxifen	chemical drug	0.00762				NR2F1	ligand-dependent nuclear receptor	0.00207
7-(4-fluorobenzylamino)-1,3,4,8-tetrahydropyrrolo[4,3,2-de]quinolin-8(1H)-one	chemical reagent	5.94e-06	TP53COR1	other	2.75e-07	NTRK2	kinase	0.00243	4-phenylbutyric acid	chemical - endogenous mammalian	0.00765				MGP	other	0.00209
ZFP36	transcription regulator	7.77e-06	F7	peptidase	3.27e-07	STS	enzyme	0.00257	KCNJ2	ion channel	0.00795				ammonium	chemical - endogenous mammalian	0.00221
5-fluoro-2-hydroxycinnamaldehyde	chemical reagent	7.81e-06	CASR	G-protein coupled receptor	3.3e-07	EIF2B5	translation regulator	0.00257	SIRT1	transcription regulator	0.00806				CLPP	peptidase	0.00222
5-fluoro-2-benzoyloxycinnamaldehyde	chemical reagent	7.81e-06	TREM1	transmembrane receptor	3.31e-07	RMRP	other	0.00257	EGLN (family)	group	0.00807				CEBPG	transcription regulator	0.00225
MKI67	other	7.81e-06	dextran sulfate	chemical drug	3.46e-07	FSTL1	other	0.00257	FAM3C	cytokine	0.0081				rutin	chemical drug	0.00225
DARS1-AS1	other	7.81e-06	berberine	chemical drug	3.55e-07	STAG3	other	0.00257	SDC2	other	0.0081				PRKAA2	kinase	0.00233
SP1	transcription regulator	7.99e-06	DUSP1	phosphatase	3.66e-07	MAPK1	kinase	0.00267	STX3	transporter	0.0081				propiconazole	chemical reagent	0.00234
PTEN	phosphatase	8.66e-06	5-O-mycolyl-beta-araf-(1->2)-5-O-mycolyl-alpha-araf-(1->1')-glycerol	chemical - endogenous non-mammalian	3.78e-07	Alox15	enzyme	0.00273	D-mannose	chemical - endogenous mammalian	0.0081				1,25-dihydroxyvitamin D	chemical drug	0.00238
1,4-bis[2-(3,5-dichloropyridyloxy)]benzene	chemical toxicant	9e-06	ECSIT	transcription regulator	3.85e-07	palbociclib	chemical drug	0.00283	FAM210A	other	0.00818				SOS (family)	group	0.00251
PLK1	kinase	9.74e-06	3p-hpRNA	chemical reagent	3.87e-07	RHOA	enzyme	0.00283	APH-1 (family)	group	0.00821				SORL1	transporter	0.00252
BI 2536	chemical drug	9.95e-06	IL10RA	transmembrane receptor	4.07e-07	LGALS3	other	0.0029	avasimibe	chemical drug	0.00825				LAS1L	other	0.00268
TAF1D	other	9.95e-06	HIF1A	transcription regulator	4.35e-07	miR-144-3p (miRNAs w/seed ACAGUAU)	mature microRNA	0.00291	TEAD4	transcription regulator	0.00825				MGA	transcription regulator	0.00268
miR-192-5p (and other miRNAs w/seed UGACCUA)	mature microRNA	9.95e-06	AGT	growth factor	4.41e-07	Saa3	other	0.00291	MRTFB	transcription regulator	0.00833				bezafibrate	chemical drug	0.0027
RUVBL2	transcription regulator	9.95e-06	IKBKG	kinase	4.41e-07	Bay 11-7082	chemical - kinase inhibitor	0.00297	FGFR2	kinase	0.00834				L-cystine	chemical - endogenous mammalian	0.00274
PAX4	transcription regulator	9.95e-06	TERT	enzyme	4.64e-07	sodium selenite	chemical drug	0.00308	ELL2	transcription regulator	0.00872				TYA-018	chemical reagent	0.00283
PCBP2	other	1.11e-05	peptidoglycan	chemical - endogenous non-mammalian	5.02e-07	RAB1B	other	0.00308	methyl methanesulfonate	chemical toxicant	0.00872				NLRX1	other	0.00284
NTRK2	kinase	1.16e-05	nicotine	chemical drug	5.07e-07	EZR	other	0.00308	homocysteine	chemical - endogenous mammalian	0.00889				ESTROGEN RECEPTOR (family)	group	0.00284
TK1	kinase	1.17e-05	GAST	other	5.1e-07	CFLAR	other	0.00308	UBIQUITIN (family)	group	0.00904				CFTR	ion channel	0.00287
TRAIP	enzyme	1.19e-05	FADD	other	5.1e-07	apigenin	chemical - endogenous non-mammalian	0.00311	NUCLEAR FACTOR 1 (family)	group	0.00904				CERS2	transcription regulator	0.00287
molidustat	chemical drug	1.19e-05	glucocorticoid	chemical drug	5.24e-07	REL	transcription regulator	0.00315	GABARAP	transporter	0.00904				myclobutanil	chemical toxicant	0.0029
mitomycin C	chemical drug	1.21e-05	GSDMD	transporter	5.27e-07	1,4-bis[2-(3,5-dichloropyridyloxy)]benzene	chemical toxicant	0.00319	selinexor	chemical drug	0.00904				RYR1	ion channel	0.0029
FUS	transcription regulator	1.41e-05	arimoclomol	chemical drug	5.36e-07	bisindolylmaleimide I	chemical drug	0.00319	FOXA1	transcription regulator	0.0092				tunicamycin	chemical - endogenous non-mammalian	0.00291
MSH3	enzyme	1.58e-05	COL18A1	other	5.62e-07	YAP1	transcription regulator	0.00324	tributyltin	chemical reagent	0.00922				PTEN	phosphatase	0.00293
ribociclib	chemical drug	1.58e-05	DPH5	enzyme	5.84e-07	GROWTH HORMONE (family)	group	0.00328	staurosporine	chemical drug	0.00922				NF-Y (complex)	complex	0.00294
PC	enzyme	1.6e-05	zeaxanthin dipalmitate	chemical - endogenous non-mammalian	5.84e-07	INTERFERON ALPHA (family)	group	0.0033	INS	other	0.00955				N-[(2Z)-3-(4,5-dihydro-1,3-thiazol-2-yl)-1,3-thiazolidin-2-yl idene]-5H dibenzo[a,d][7]annulen-5-amine	chemical reagent	0.00294
NDUFA13	enzyme	1.6e-05	palbociclib	chemical drug	5.9e-07	CDK19	kinase	0.00334	filgrastim	biologic drug	0.00965				budesonide	chemical drug	0.003
CCNA2	other	1.78e-05	arsenic trioxide	chemical drug	5.97e-07	PTPN2	phosphatase	0.00345	TGF BETA (family)	group	0.0097				MARCHF5	enzyme	0.00304
NTRK1	kinase	1.95e-05	PG3-Oc	chemical reagent	6.07e-07	NFIL3	transcription regulator	0.00345	IP7e	chemical reagent	0.00981				TESC	other	0.00304
EIF4E	translation regulator	1.96e-05	TGFB2	growth factor	6.1e-07	vinblastine	chemical drug	0.00345	beauvericin	chemical reagent	0.00981				TUSC3	transporter	0.00304
SLC15A4	transporter	1.99e-05	MAPK9	kinase	6.39e-07	TEAD4	transcription regulator	0.00349	LNX2	other	0.00981				PALS1	kinase	0.00304
BRCA1	transcription regulator	2.04e-05	IRF4	transcription regulator	6.79e-07	KLF5	transcription regulator	0.00357	marimastat	chemical drug	0.00981				TGFBI	other	0.00304
VDR	transcription regulator	2.05e-05	IL13	cytokine	6.79e-07	AKT (family)	group	0.00358	2,2-bis(4-hydroxyphenyl)-1,1,1-trichloroethane	chemical - endogenous mammalian	0.00981				UBE2L3	enzyme	0.00304
NELFA	other	2.05e-05	TBK1	kinase	6.91e-07	PHB1	transcription regulator	0.00364	ADAMTSL2	other	0.00981				temuterkib	chemical drug	0.00304
TRIM37	enzyme	2.16e-05	Bay 11-7082	chemical - kinase inhibitor	6.91e-07	OGA	enzyme	0.00369	ALB	transporter	0.00981				1-butanol	chemical - endogenous non-mammalian	0.00304
H1-6	other	2.16e-05	prednisolone	chemical drug	7.47e-07	SMAD2	transcription regulator	0.00373	PPAR (family)	group	0.00988				gemcabene	chemical drug	0.00304
NMU	other	2.48e-05	BTK	kinase	7.48e-07	TET2	enzyme	0.00377	KNG1	other	0.00988				CD300LF	other	0.00314
H1-1	other	2.69e-05	CHUK	kinase	7.95e-07	trichostatin A	chemical drug	0.00381	CTBP2	transcription regulator	0.00988				MYC	transcription regulator	0.00315
NELFE	other	2.71e-05	TCF4	transcription regulator	8.06e-07	YWHAZ	enzyme	0.00384	XRCC5	enzyme	0.00988				BAG1	other	0.00321
NME1	kinase	3.03e-05	TNFAIP3	enzyme	8.4e-07	RBPJ	transcription regulator	0.00393	erastin	chemical drug	0.00988				INHA	growth factor	0.00322
rhodamine 6G	chemical toxicant	3.49e-05	MTOR	kinase	8.67e-07	SPOP	other	0.00398	arsenic	chemical toxicant	0.00988				NR1H (family)	group	0.00325
KDM8	enzyme	3.53e-05	bucladesine	chemical toxicant	9e-07	C1QBP	transcription regulator	0.00404	miR-17-5p (and other miRNAs w/seed AAAGUGC)	mature microRNA	0.00991				LIF	cytokine	0.00326
daporinad	chemical drug	3.57e-05	SP4	transcription regulator	9.77e-07	mir-135 (includes others)	microRNA	0.00404	tretinoin	chemical drug	0.00998				EGR2	transcription regulator	0.0033
ONECUT1	transcription regulator	3.84e-05	24-hydroxycholesterol	chemical - endogenous mammalian	9.77e-07	GNB2	other	0.00404	miR-30c-5p (and other miRNAs w/seed GUAAACA)	mature microRNA	0.01				LDLR	transporter	0.00337
rifampin	chemical drug	3.91e-05	IL6R	transmembrane receptor	9.81e-07	SOST	other	0.00404	PP2/AG1879 tyrosine kinase inhibitor	chemical drug	0.0102				HIBCH	enzyme	0.00341
hydrogen peroxide	chemical - endogenous mammalian	4.67e-05	VDR	transcription regulator	1.01e-06	N-(3-(aminomethyl)benzyl)acetamidine	chemical reagent	0.00404	CBX5	transcription regulator	0.0103				A2M	other	0.00354
RNA POLYMERASE II (complex)	complex	4.71e-05	4-phenylbutyric acid	chemical - endogenous mammalian	1.01e-06	DDIT3	transcription regulator	0.00407	LAS1L	other	0.0104				MAPK8	kinase	0.00355
FBXO5	enzyme	5.01e-05	CXCL12	cytokine	1.03e-06	LAMP2	other	0.00425	TSC2	other	0.0106				TFE3	transcription regulator	0.00359
FGFR1	kinase	5.36e-05	NKX2-3	transcription regulator	1.03e-06	C5	cytokine	0.00433	G PROTEIN ALPHA (family)	group	0.0107				LRPAP1	other	0.00359
SIX2	transcription regulator	5.64e-05	BCL2L1	other	1.05e-06	GLI2	transcription regulator	0.00442	APOE	transporter	0.0107				FOXA (family)	group	0.00359
TIP60 (complex)	complex	6.15e-05	D-galactosamine	chemical - endogenous mammalian	1.05e-06	dapagliflozin	chemical drug	0.00446	UPF2	other	0.0108				NAP1L1	other	0.00359
NRAS	enzyme	6.52e-05	FASLG	cytokine	1.13e-06	TP53COR1	other	0.00446	octreotide	biologic drug	0.0108				APOA4	transporter	0.00359
oxaliplatin	chemical drug	7.22e-05	EIF2AK3	kinase	1.13e-06	ARRB2	other	0.00446	hydrocortisone	chemical - endogenous mammalian	0.011				GCKR	other	0.00359
imatinib	chemical drug	7.29e-05	CALCA	other	1.21e-06	cyclic AMP	chemical - endogenous mammalian	0.00448	ESTROGEN RECEPTOR (family)	group	0.0111				5,8,11,14-eicosatetraynoic acid	chemical reagent	0.00359
ADRA1D	G-protein coupled receptor	7.57e-05	CCT5	other	1.28e-06	bortezomib	chemical drug	0.00453	miR-145-5p (and other miRNAs w/seed UCCAGUU)	mature microRNA	0.0111				aspirin	chemical drug	0.00363
TNFSF13	cytokine	7.74e-05	8-butyl-10-[(3-methoxy-5-pyrrol-2-ylidenepyrrol-2-ylidene)methyl]-11-azabicyclo[7.2.1]dodeca-1(12),9-diene	chemical reagent	1.28e-06	cisplatin	chemical drug	0.00454	SLC25A13	transporter	0.0111				TNF	cytokine	0.00365
miR-24-3p (and other miRNAs w/seed GGCUCAG)	mature microRNA	7.74e-05	CpG oligonucleotide	chemical drug	1.28e-06	KLF6	transcription regulator	0.00459	seocalcitol	chemical drug	0.0116				SERPINB7	other	0.00377
trabectedin	chemical drug	7.74e-05	tripterine	chemical - endogenous non-mammalian	1.29e-06	carbon tetrachloride	chemical toxicant	0.00465	HISTONE H3 (family)	group	0.0116				cadmium chloride	chemical toxicant	0.00382
GEBR-7b	chemical reagent	7.86e-05	ETV6	transcription regulator	1.3e-06	leucine	chemical - endogenous mammalian	0.00467	chlorcyclizine	chemical drug	0.0117				linoleic acid	chemical - endogenous mammalian	0.00382
DARS2	enzyme	7.86e-05	HGF	growth factor	1.32e-06	NF1	other	0.00467	perfluorooctane sulfonic acid	chemical toxicant	0.0117				FGF21	growth factor	0.00382
miR-520d-5p (and other miRNAs w/seed UACAAAG)	mature microRNA	7.86e-05	bleomycin	biologic drug	1.36e-06	TRIM21	enzyme	0.00467	CHGA	other	0.0117				RXR/VDR/VITAMIN D3 (complex)	complex	0.0039
docetaxel	chemical drug	8.31e-05	vorinostat	chemical drug	1.43e-06	dicarbethoxydihydrocollidine	chemical toxicant	0.00467	6F apoA-I mimetic peptide	chemical reagent	0.0117				NR1H2	ligand-dependent nuclear receptor	0.00404
Cdkn2a	other	9.09e-05	dasatinib	chemical drug	1.45e-06	anandamide	chemical - endogenous mammalian	0.00467	GABARAPL1	other	0.0117				NPC1	transporter	0.00407
HRAS	enzyme	0.0001	RC3H1	enzyme	1.45e-06	GSK3B	kinase	0.0047	miR-218-5p (and other miRNAs w/seed UGUGCUU)	mature microRNA	0.0117				HMGN1	transcription regulator	0.00409
SEC23A	transporter	0.0001	TXN	enzyme	1.48e-06	IL4	cytokine	0.00474	FHIT	enzyme	0.0117				GABARAPL2	other	0.00409
LONP1	peptidase	0.000104	PRKCD	kinase	1.59e-06	SRT3025	chemical drug	0.00484	carvedilol	chemical drug	0.0117				HNF4G	transcription regulator	0.00428
miR-16-5p (and other miRNAs w/seed AGCAGCA)	mature microRNA	0.000112	TSLP	cytokine	1.6e-06	diphosphoryl lipid A	chemical toxicant	0.00484	cycloheximide	chemical reagent	0.012				glucosamine	chemical - endogenous mammalian	0.00429
tretinoin	chemical drug	0.000118	C1Q (family)	group	1.64e-06	N-acetylneuraminic acid	chemical - endogenous mammalian	0.00484	LEF1	transcription regulator	0.0122				FGF19	growth factor	0.00434
CYCLIN E (family)	group	0.000125	miR-17-5p (and other miRNAs w/seed AAAGUGC)	mature microRNA	1.69e-06	urtica dioica extract	chemical drug	0.00484	THRB	ligand-dependent nuclear receptor	0.0122				HNF4α DIMER (complex)	complex	0.00442
TRRAP	transcription regulator	0.000125	JAK1	kinase	1.77e-06	AZ26	chemical drug	0.00484	oleic acid	chemical - endogenous mammalian	0.0122				INSIG1	other	0.0045
digoxin	chemical drug	0.00013	GPR174	G-protein coupled receptor	1.79e-06	plasmocin	chemical reagent	0.00484	BMPR2	kinase	0.0122				ADIPOR1	other	0.00461
gamma-secretase inhibitor compound E	chemical reagent	0.000135	EIF2AK2	kinase	1.79e-06	11beta-hydroxy-17beta-estradiol	chemical - endogenous mammalian	0.00484	STAR	transporter	0.0122				BAG3	other	0.00463
TNKS1BP1	other	0.000148	erlotinib	chemical drug	1.81e-06	Au24Cd1 clusterzyme	chemical reagent	0.00484	FN1	other	0.0124				FOXA3	transcription regulator	0.00469
trans-cinnamaldehyde	chemical drug	0.000164	pyrrolidine dithiocarbamate	chemical reagent	1.81e-06	4-oxo-2-nonenal	chemical toxicant	0.00484	TWIST1	transcription regulator	0.0124				DNMT1	enzyme	0.00481
MKKS	other	0.000171	roscovitine	chemical drug	1.92e-06	CY-09	chemical reagent	0.00484	THZ531	chemical drug	0.0126				SGPL1	enzyme	0.0049
ANXA7	ion channel	0.000178	PAF1	other	1.92e-06	MAML (family)	group	0.00484	MFSD2A	transporter	0.0126				SOAT2	enzyme	0.00499
ATM	kinase	0.000185	LEP	growth factor	1.98e-06	PYDC2	other	0.00484	IL6	cytokine	0.0127				ERN2	kinase	0.00499
ELAVL1	other	0.000191	RB1	transcription regulator	1.98e-06	N-omega-propyl-L-arginine	chemical reagent	0.00484	CXCL12	cytokine	0.0127				LRP8	transmembrane receptor	0.00499
CDK12	kinase	0.000193	Ca2+	chemical - endogenous mammalian	2.01e-06	TMED10	transporter	0.00484	NRG2	growth factor	0.0129				GJB1	transporter	0.00499
abexinostat	chemical drug	0.000193	isotretinoin	biologic drug	2.17e-06	RDH16	enzyme	0.00484	methapyrilene	chemical drug	0.013				GYS2	enzyme	0.00499
omipalisib	chemical drug	0.000193	HIVEP1	transcription regulator	2.18e-06	NLRP2	other	0.00484	CDX2	transcription regulator	0.0134				phytol	chemical - endogenous non-mammalian	0.00499
RAP1GDS1	other	0.000193	DCN	other	2.18e-06	alum compound	chemical drug	0.00484	IGF1	growth factor	0.0135				TCF (family)	group	0.0052
AURKAIP1	enzyme	0.000193	VCAN	other	2.22e-06	PCDH20	other	0.00484	ACKR3	G-protein coupled receptor	0.0136				GABARAP	transporter	0.00523
CDC27	other	0.000193	TGF BETA (family)	group	2.24e-06	CTDNEP1	phosphatase	0.00484	GPD1	enzyme	0.0136				L-carnitine	chemical - endogenous mammalian	0.00523
copanlisib	chemical drug	0.000193	EGR1	transcription regulator	2.3e-06	TEX10	other	0.00484	phlorizin	chemical - endogenous non-mammalian	0.0137				RARA	ligand-dependent nuclear receptor	0.0053
BBS4	other	0.000198	C5	cytokine	2.38e-06	SFR1	transcription regulator	0.00484	UBE2O	enzyme	0.0137				YTHDF1	other	0.00532
ceralasertib	chemical drug	0.000209	mir-17 (includes others)	microRNA	2.47e-06	GPC2	other	0.00484	CERS2	transcription regulator	0.0137				PPARA/RXRA (complex)	complex	0.00535
LCK	kinase	0.000218	IRAK4	kinase	2.63e-06	Mir99ahg	other	0.00484	CREB3L2	transcription regulator	0.0137				OSBPL8	transporter	0.00535
LAS1L	other	0.000239	JQ1	chemical reagent	2.68e-06	POPDC2	other	0.00484	MSI1	other	0.0137				CYP51A1	enzyme	0.00535
ID3	transcription regulator	0.000247	cigarette smoke	chemical toxicant	2.71e-06	VSIG4	other	0.00484	OPRM1	G-protein coupled receptor	0.0137				DGAT1	enzyme	0.00535
miR-30a-3p (and other miRNAs w/seed UUUCAGU)	mature microRNA	0.000262	FEN1	enzyme	2.74e-06	PYDC1	other	0.00484	[D-Ala2,N-Me-Phe4,Gly5-ol]-Enkephalin	chemical reagent	0.0137				memantine	chemical drug	0.00554
HCAR2	G-protein coupled receptor	0.000264	BCL6B	transcription regulator	2.74e-06	DCDC2	other	0.00484	perfluorodecanoic acid	chemical toxicant	0.0137				GROWTH HORMONE (family)	group	0.00563
AURKB	kinase	0.000264	CHRNA3	transmembrane receptor	2.74e-06	LBH	transcription regulator	0.00484	trans-hydroxytamoxifen	chemical drug	0.0138				ERG	transcription regulator	0.0057
KDM3B	enzyme	0.000267	SU1498	chemical drug	2.74e-06	BCAS3	other	0.00484	TLE (family)	group	0.0139				EP300	transcription regulator	0.00574
MEF2D	transcription regulator	0.000294	AIM2	other	2.76e-06	SPHKAP	other	0.00484	taurolithocholate-3-sulfate	chemical - endogenous mammalian	0.0139				ciprofloxacin	chemical drug	0.00583
metribolone	chemical reagent	0.000297	TNFRSF1A	transmembrane receptor	2.8e-06	ALPK1	kinase	0.00484	STF-1019	chemical drug	0.0139				USF1	transcription regulator	0.00585
PRDX5	enzyme	0.00032	RRAS2	enzyme	2.9e-06	TMPO-AS1	other	0.00484	ErSO	chemical reagent	0.0139				ALPHA 1 ANTITRYPSIN (family)	group	0.00587
RBBP4	enzyme	0.00032	BCL6	transcription regulator	2.95e-06	IKKA/B (family)	group	0.00484	endocannabinoid	chemical - endogenous mammalian	0.0139				GCK	kinase	0.00587
AR	ligand-dependent nuclear receptor	0.000325	VEGFA	growth factor	2.96e-06	diaziquone	chemical drug	0.00484	greatwall kinase inhibitor	chemical drug	0.0139				sterol	chemical - endogenous mammalian	0.00587
HIF1A-AS2	other	0.000329	GSK3B	kinase	3.09e-06	APC2	enzyme	0.00484	panitumumab	biologic drug	0.0139				PDK1	kinase	0.0061
OVA-8	chemical reagent	0.000372	1,1-diarylethylene-diammonium derivative	chemical reagent	3.15e-06	NRSN2-AS1	other	0.00484	1H,1H,2H,2H-perfluorodecanol	chemical toxicant	0.0139				wortmannin	chemical drug	0.00613
HELLS	enzyme	0.000372	CLU	other	3.15e-06	DPP10-AS1	other	0.00484	SREBP1A,2:NF-Y:SC5DL gene	complex	0.0139				PIM1	kinase	0.00619
KMT2E	enzyme	0.000377	benzene	chemical toxicant	3.15e-06	cyproconazole	chemical toxicant	0.00484	TP53 Tetramer:TP53INP1 Gene	complex	0.0139				SOX2-OT	other	0.00638
PFKP	kinase	0.000377	Pick1	other	3.28e-06	SLC52A1	transporter	0.00484	DEK:TFAP2A homodimer:APOE gene	complex	0.0139				miR-433-3p (miRNAs w/seed UCAUGAU)	mature microRNA	0.00638
uric acid	chemical - endogenous mammalian	0.000404	melphalan	chemical drug	3.34e-06	TRIM16	transcription regulator	0.00484	TFAP2C homodimer:EGFR gene	complex	0.0139				FADS2	enzyme	0.00638
SMOC2	other	0.000438	PIK3CA	kinase	3.38e-06	LAMA3	other	0.00484	RUNX3:NOTCH1 coactivator complex:HES1 gene	complex	0.0139				CDC42	enzyme	0.00643
APBB1	transcription regulator	0.000438	LDB1	transcription regulator	3.44e-06	ARIH2	enzyme	0.00484	RUNX1:CBFB:MYL9 gene	complex	0.0139				mifepristone	chemical drug	0.00666
SRSF2	transcription regulator	0.000439	RNF187	enzyme	3.48e-06	Zingiber officiale ginger extract	chemical drug	0.00484	RUNX2:RB1:COL1A1 gene	complex	0.0139				PC-SPES	chemical drug	0.00692
dihydrotestosterone	chemical - endogenous mammalian	0.000442	(+)-MK-801	chemical drug	3.48e-06	N-acetylcytidine	chemical - endogenous mammalian	0.00484	NOTCH3 coactivator complex:HES1 gene	complex	0.0139				SALL4	transcription regulator	0.00696
DCAF13	other	0.00045	luteolin	chemical drug	3.48e-06	FRAT2	other	0.00484	NOTCH3 coactivator complex:STAT1 dimer:HES1 gene	complex	0.0139				UCP1	transporter	0.00696
PRDM2	transcription regulator	0.000452	raloxifene	chemical drug	3.51e-06	LYPLA1	enzyme	0.00484	MECP2:SGK1 gene	complex	0.0139				KDM8	enzyme	0.00697
mir-122 (includes others)	microRNA	0.000492	LTA	cytokine	3.54e-06	MED23	transcription regulator	0.00484	NR1H2,3:RXR:NR1H2,3 ligand:APOE gene	complex	0.0139				capsaicin	chemical drug	0.00697
SMARCE1	transcription regulator	0.000498	FOS	transcription regulator	3.58e-06	SIGLEC11	other	0.00484	ERBB4s80:APOE gene	complex	0.0139				ziritaxestat	chemical drug	0.00717
UCN-01	chemical drug	0.000498	DRD2	G-protein coupled receptor	3.62e-06	AZU1	peptidase	0.00484	avobenzone	chemical drug	0.0139				PD98059	chemical - kinase inhibitor	0.00718
L-methionine	chemical - endogenous mammalian	0.000509	HRAS	enzyme	3.93e-06	CAY10593	chemical reagent	0.00484	SRP54	enzyme	0.0139				diethylnitrosamine	chemical toxicant	0.00725
cardiotoxin	chemical - other	0.000515	ID3	transcription regulator	3.99e-06	CD8B	other	0.00484	DEGS1	enzyme	0.0139				SP1	transcription regulator	0.00726
RICTOR	other	0.000533	BCL3	transcription regulator	4.16e-06	RGS20	enzyme	0.00484	IL3RA	transmembrane receptor	0.0139				THEM6	other	0.0073
MYCL	transcription regulator	0.000554	APC	enzyme	4.19e-06	imidazolo-oxindole PKR inhibitor C16	chemical reagent	0.00484	piR-32364	other	0.0139				bardoxolone	chemical drug	0.0073
OVOL2	transcription regulator	0.000558	CD24	other	4.2e-06	Gm12250	enzyme	0.00484	GDNF:RET:GFRA1	complex	0.0139				glucocorticoid	chemical drug	0.00732
ADRA1A	G-protein coupled receptor	0.000558	fluvastatin	chemical drug	4.44e-06	H3-4	other	0.00484	A1BG-AS1	other	0.0139				conduritol epoxide	chemical reagent	0.00738
ZFP57	transcription regulator	0.000584	GnRH analog	biologic drug	4.45e-06	CD1530	chemical reagent	0.00484	FLOTILLIN (family)	group	0.0139				GAC0001E5	chemical reagent	0.00738
let-7a-5p (and other miRNAs w/seed GAGGUAG)	mature microRNA	0.000645	KIT	transmembrane receptor	4.52e-06	otenaproxesul	chemical drug	0.00484	FBXO46	other	0.0139				benfluorex	chemical drug	0.00738
MCM7	enzyme	0.000647	NR1I3	ligand-dependent nuclear receptor	4.86e-06	PFK-158	chemical drug	0.00484	KIF16B	enzyme	0.0139				hydroxyethylnorfenfluramine	chemical - endogenous mammalian	0.00738
CKS1B	kinase	0.000647	thymeleatoxin	chemical toxicant	5.06e-06	protein transduction domain-dvl-binding motif	chemical reagent	0.00484	TNS4	other	0.0139				AKR1C3	enzyme	0.00738
miR-139-5p (miRNAs w/seed CUACAGU)	mature microRNA	0.000694	IRF3	transcription regulator	5.07e-06	trimellitic anhydride	chemical toxicant	0.00484	TEKT2	other	0.0139				PRR34-AS1	other	0.00738
methylnitrosourea	chemical toxicant	0.000694	CDKN1A	kinase	5.14e-06	BB 3103	chemical toxicant	0.00484	CDC42BPB	kinase	0.0139				PDZK1IP1	other	0.00738
alvocidib	chemical drug	0.000694	TNIK	kinase	5.15e-06	oxazepam	chemical drug	0.00484	MYEOV	other	0.0139				H1-10	other	0.00738
NFYA	transcription regulator	0.000713	pimagedine	chemical drug	5.15e-06	urushiol	chemical - endogenous non-mammalian	0.00484	ZFYVE28	other	0.0139				ACOT13	enzyme	0.00738
TFAP2A	transcription regulator	0.000714	laminaran	chemical drug	5.15e-06	phenol	chemical - endogenous mammalian	0.00484	TBC1D16	other	0.0139				PSMG1	other	0.00738
KLF5	transcription regulator	0.00072	zerumbone	chemical - endogenous non-mammalian	5.29e-06	echium oil	chemical drug	0.00484	UBE3B	enzyme	0.0139				FOXI1	transcription regulator	0.00738
carfilzomib	biologic drug	0.000723	LMO2	transcription regulator	5.35e-06	LZ1 peptide	chemical reagent	0.00484	TRI-AAT9-1	other	0.0139				CNGB3	ion channel	0.00738
WR 1065	chemical drug	0.000723	USP18	peptidase	5.52e-06	moringa oleifera aqueous seed extract	chemical reagent	0.00484	DNAJC15	other	0.0139				NISCH	other	0.00738
SP-141	chemical reagent	0.000739	phorbol 12,13-dibutyrate	chemical - endogenous non-mammalian	5.6e-06	moringa oleifera diluted seed extract	chemical reagent	0.00484	EFR3A	other	0.0139				tofogliflozin	chemical drug	0.00738
1-(3-C-ethynylribopentofuranosyl)cytosine	chemical drug	0.000739	MFGE8	other	5.95e-06	2-hydroxy-imino phenylpyruvic acid	chemical reagent	0.00484	DHRS7	enzyme	0.0139				RPL39	other	0.00738
CC 401	chemical drug	0.000739	STAG2	other	5.95e-06	Z-YVAD-FMK	chemical reagent	0.00484	FERD3L	transcription regulator	0.0139				SNHG22	other	0.00738
DAPK3	kinase	0.000739	NLRX1	other	6.17e-06	SR1555	chemical reagent	0.00484	OTUD6B	peptidase	0.0139				pentanoic acid	chemical - endogenous mammalian	0.00738
ORC (complex)	complex	0.000739	TGFBR2	kinase	6.2e-06	ginkgolide A	chemical - endogenous non-mammalian	0.00484	HCV 796	chemical drug	0.0139				cadmium	chemical toxicant	0.00743
CENPF	other	0.000739	INCB054329	chemical drug	6.35e-06	2-keto-4-methylthiobutyric acid	chemical - endogenous mammalian	0.00484	COG7	transporter	0.0139				4-phenylbutyric acid	chemical - endogenous mammalian	0.00743
TNO155	chemical drug	0.000739	NOTCH (family)	group	6.49e-06	fluorocitric acid	chemical reagent	0.00484	5-fluorouracil/irinotecan/leucovorin	chemical drug	0.0139				ITGB1	transmembrane receptor	0.00752
epothilone B	chemical drug	0.000762	26S PROTEASOME (complex)	complex	6.88e-06	Casp4	peptidase	0.00489	FANCL	enzyme	0.0139				LAMA4	enzyme	0.00752
ZFP91	transcription regulator	0.000762	EPAS1	transcription regulator	6.98e-06	ETV4	transcription regulator	0.00489	PACSIN2	other	0.0139				NOP2	enzyme	0.00753
FOXP3	transcription regulator	0.000785	1,4-bis[2-(3,5-dichloropyridyloxy)]benzene	chemical toxicant	7.37e-06	PELP1	other	0.00499	SYTL4	transporter	0.0139				leupeptin	chemical - protease inhibitor	0.00753
miR-146a-5p (and other miRNAs w/seed GAGAACU)	mature microRNA	0.000795	wortmannin	chemical drug	7.67e-06	Sb202190	chemical drug	0.00499	NEK1	kinase	0.0139				EIF2S1	translation regulator	0.00776
LY294002	chemical drug	0.000821	PTH	other	7.75e-06	LRRK2	kinase	0.00512	TRIM23	enzyme	0.0139				ARG1	enzyme	0.00776
MUC1	transmembrane receptor	0.000852	AS1842856	chemical reagent	7.86e-06	ITCH	enzyme	0.00512	ZSCAN18	other	0.0139				MFAP5	other	0.00776
27-hydroxycholesterol	chemical - endogenous mammalian	0.00086	ANGPT2	growth factor	8.02e-06	ELF4	transcription regulator	0.00512	LYSOSOMAL PROTEASE (family)	group	0.0139				AICAR	chemical - endogenous mammalian	0.00779
fluocinolone acetonide	chemical drug	0.000872	ID2	transcription regulator	8.02e-06	FUS-DDIT3	fusion gene/product	0.00512	mir-607	microRNA	0.0139				Prl	other	0.0078
ZNF281	transcription regulator	0.000872	UBAP1	other	8.04e-06	dimethyl sulfoxide	chemical drug	0.00518	miR-455-5p (and other miRNAs w/seed AUGUGCC)	mature microRNA	0.0139				RAR (family)	group	0.0081
PDK1	kinase	0.000898	filgrastim	biologic drug	8.12e-06	TNFSF11	cytokine	0.0052	miR-605-5p (miRNAs w/seed AAAUCCC)	mature microRNA	0.0139				FOXO3	transcription regulator	0.00816
phytohemagglutinin	chemical drug	0.000928	PRKAA1	kinase	8.15e-06	zeaxanthin dipalmitate	chemical - endogenous non-mammalian	0.00528	miR-659-3p (miRNAs w/seed UUGGUUC)	mature microRNA	0.0139				SMYD1	transcription regulator	0.00837
UNC1999	chemical reagent	0.000976	CYTOKINE (family)	group	8.17e-06	EPHA2	kinase	0.00535	AMPH	other	0.0139				ZBTB20	transcription regulator	0.00842
PHTF2	other	0.00101	ETV5	transcription regulator	8.42e-06	cyanocobalamin	chemical - endogenous mammalian	0.00535	GAK	kinase	0.0139				PRO-INFLAMMATORY CYTOKINE (family)	group	0.00842
PHF10	other	0.00101	PP2/AG1879 tyrosine kinase inhibitor	chemical drug	8.85e-06	folic acid	chemical - endogenous mammalian	0.00549	namitecan	chemical drug	0.0139				rotenone	chemical toxicant	0.00842
PYCR2	enzyme	0.00101	indomethacin	chemical drug	8.89e-06	TNC	other	0.00558	RDX	other	0.0139				MC1R	G-protein coupled receptor	0.00879
MUC3A	other	0.00101	UGCG	enzyme	9.09e-06	KIN001-043	chemical drug	0.00558	NOTCH2NLA/NOTCH2NLB	other	0.0139				SCP2	transporter	0.00879
COTI-2	chemical drug	0.00101	mir-155	microRNA	9.15e-06	ATF3	transcription regulator	0.0057	archazolid B	chemical - endogenous non-mammalian	0.0139				asoprisnil	chemical drug	0.00895
4-nitroquinoline-1-oxide	chemical toxicant	0.00102	TTC39A-AS1	other	9.24e-06	fulvestrant	chemical drug	0.006	Cyp2g1	enzyme	0.0139				MYL2	other	0.00895
EWSR1	other	0.00103	tetrachlorodibenzodioxin	chemical toxicant	1.02e-05	YBX1	transcription regulator	0.00602	VPS25	other	0.0139				Clec4a2	other	0.00903
SMAD4	transcription regulator	0.00114	IFNLR1	transmembrane receptor	1.02e-05	ZMPSTE24	peptidase	0.00607	ARAP1	other	0.0139				beta-naphthoflavone	chemical toxicant	0.00903
ACTL6A	other	0.00119	Ro31-8220	chemical drug	1.02e-05	miR-338-3p (miRNAs w/seed CCAGCAU)	mature microRNA	0.00607	Ang2	enzyme	0.0139				MED1	transcription regulator	0.00908
KLK4	peptidase	0.00123	IFN GAMMA (complex)	complex	1.03e-05	ibrutinib	chemical drug	0.00613	IGHMBP2	enzyme	0.0139				NUPR1	transcription regulator	0.00916
SETBP1	transcription regulator	0.00127	FOXO1	transcription regulator	1.12e-05	morphine	chemical drug	0.00624	ISCU	other	0.0139				ADIPOQ	other	0.00946
sulindac sulfide	chemical drug	0.00127	STUB1	enzyme	1.12e-05	stattic	chemical reagent	0.00631	GSK872	chemical drug	0.0139				epicatechin	chemical drug	0.00951
KAT5	enzyme	0.00128	IL12 (family)	group	1.14e-05	NPR1	enzyme	0.00631	MKC-3946	chemical reagent	0.0139				FGF2	growth factor	0.00954
imiquimod	chemical drug	0.00129	bortezomib	chemical drug	1.17e-05	NCOA1	transcription regulator	0.00635	astragalus saponin	chemical reagent	0.0139				TGFB2	growth factor	0.00966
miR-483-3p (miRNAs w/seed CACUCCU)	mature microRNA	0.00131	chelerythrine	chemical drug	1.18e-05	TP53	transcription regulator	0.00652	metalloproteinase inhibitor	chemical drug	0.0139				STAT3/STAT3 (complex)	complex	0.00971
TRAP1	enzyme	0.00132	LIF	cytokine	1.19e-05	TWIST2	transcription regulator	0.00657	fumaric acid	chemical - endogenous mammalian	0.0139				ABCA1	transporter	0.00971
arsenic trioxide	chemical drug	0.00135	glutathione	chemical - endogenous mammalian	1.23e-05	thalidomide	chemical drug	0.00657	antimony potassium tartrate	chemical toxicant	0.0139				TNKS1BP1	other	0.00971
troglitazone	chemical drug	0.00136	RAR/RXR (complex)	complex	1.25e-05	PGR	ligand-dependent nuclear receptor	0.00658	pegademase bovine	biologic drug	0.0139				SUMO1	enzyme	0.00986
CpG ODN 2006	chemical reagent	0.00137	TCP1	other	1.25e-05	CRNDE	other	0.00682	MEF1	complex	0.0139				ST6GAL1	enzyme	0.00986
IKBKB	kinase	0.00139	orantinib	chemical drug	1.25e-05	acetylcholine	chemical - endogenous mammalian	0.00682	gemtuzumab ozogamicin	biologic drug	0.0139				gefitinib	chemical drug	0.00998
ibrutinib	chemical drug	0.00142	astaxanthin	chemical drug	1.26e-05	TP63	transcription regulator	0.00687	theobromine	chemical drug	0.0139				PSEN2	peptidase	0.01
rebemadlin	chemical reagent	0.00142	ELAVL1	other	1.28e-05	RPTOR	other	0.00693	isocitric acid	chemical - endogenous mammalian	0.0139				BMP6	growth factor	0.01
JQ1	chemical reagent	0.00148	HSP27 (family)	group	1.32e-05	SP2509	chemical reagent	0.00696	4-hydroxymercuribenzoate	chemical - protease inhibitor	0.0139				CGA	other	0.01
TAL1	transcription regulator	0.00148	PBRM1	other	1.32e-05	TXN	enzyme	0.00709	hippuric acid	chemical - endogenous mammalian	0.0139				CSF1	cytokine	0.01
bendamustine	chemical drug	0.00149	dimethylnitrosamine	chemical toxicant	1.32e-05	HISTONE H4 (family)	group	0.00717	hydrocortisone phosphate	chemical drug	0.0139				miR-199a-5p (and other miRNAs w/seed CCAGUGU)	mature microRNA	0.0101
UCHL5	peptidase	0.00149	EZH2	transcription regulator	1.34e-05	pentosan polysulfate	chemical drug	0.00725	ferric citrate	chemical drug	0.0139				nelfinavir	chemical drug	0.0101
E4F1	transcription regulator	0.00149	mir-21 (includes others)	microRNA	1.41e-05	moxestrol	chemical toxicant	0.00725	propylthiouracil	chemical drug	0.014				HOXA10	transcription regulator	0.0101
SRSF3	other	0.00152	XIAP	enzyme	1.41e-05	PDK (family)	group	0.00725	METTL3	enzyme	0.014				NCOA/NR1I2/RXRA (complex)	complex	0.0102
KMT5A	enzyme	0.00152	SENP3	peptidase	1.49e-05	enoxaparin	chemical drug	0.00725	diphenyleneiodonium	chemical drug	0.0142				GPR151	G-protein coupled receptor	0.0102
5-azacytidine	chemical drug	0.00155	PDGF (complex)	complex	1.5e-05	C1QTNF12	other	0.00725	TCF20	transcription regulator	0.0143				ZNF202	transcription regulator	0.0102
AGN194204	chemical drug	0.00155	bee venom	chemical - endogenous non-mammalian	1.5e-05	pyr10	chemical reagent	0.00725	MAPK14	kinase	0.0144				VLDLR	transporter	0.0102
vorinostat	chemical drug	0.00157	Irgm1	enzyme	1.5e-05	mannose-modified gamma-cyclodextrin	chemical reagent	0.00725	PHF6	transcription regulator	0.0147				linalool	chemical - endogenous non-mammalian	0.0102
CD 437	chemical drug	0.00162	N-nitro-L-arginine methyl ester	chemical drug	1.62e-05	ATYPICAL PROTEIN KINASE C (family)	group	0.00725	IL20	cytokine	0.0147				Asgr1	transmembrane receptor	0.0102
pirinixic acid	chemical toxicant	0.00171	metformin	chemical drug	1.65e-05	TROPOMYOSIN (family)	group	0.00725	NCSTN	peptidase	0.0147				DGAT2	enzyme	0.0102
TAFAZZIN	enzyme	0.00172	SP600125	chemical drug	1.65e-05	smectite	chemical drug	0.00725	trabectedin	chemical drug	0.0147				LINC01018	other	0.0102
MXD1	transcription regulator	0.00176	nitric oxide	chemical - endogenous mammalian	1.65e-05	FRAT1	other	0.00725	nafenopin	chemical drug	0.0147				STARD5	transporter	0.0102
thioacetamide	chemical toxicant	0.00179	bafilomycin	chemical - endogenous non-mammalian	1.71e-05	CES1	enzyme	0.00725	succinic acid	chemical - endogenous mammalian	0.0147				mir-296	microRNA	0.0102
TP63	transcription regulator	0.0018	F2R	G-protein coupled receptor	1.74e-05	C4a/C4b	other	0.00725	ritonavir	chemical drug	0.0148				miR-12202-3p (and other miRNAs w/seed CUUCUCU)	mature microRNA	0.0102
NF-Y (complex)	complex	0.0019	ARNT	transcription regulator	1.74e-05	Sirpa	other	0.00725	MAPK8	kinase	0.015				NEGR1	other	0.0102
STK11	kinase	0.0019	TLR2	transmembrane receptor	1.74e-05	H19	other	0.00725	LIPA	enzyme	0.015				CAPNS1	peptidase	0.0102
lenalidomide	chemical drug	0.00194	CDK9	kinase	1.77e-05	Lyz1/Lyz2	enzyme	0.00725	deferoxamine	chemical drug	0.0151				BTG1	transcription regulator	0.0102
TYK2	kinase	0.00199	JAG1	growth factor	1.77e-05	CALM1	other	0.00725	AGN194204	chemical drug	0.0151				GNMT	enzyme	0.0102
CDC42	enzyme	0.00199	prexasertib	chemical drug	1.77e-05	WFDC21P	other	0.00725	CGA	other	0.0153				LY2090314	chemical drug	0.0102
PIN1	enzyme	0.00205	SLC15A4	transporter	1.79e-05	irisolidone	chemical - endogenous non-mammalian	0.00725	promegestone	chemical drug	0.0153				zimelidine	chemical drug	0.0102
cercosporin	chemical - endogenous non-mammalian	0.00209	HOXA5	transcription regulator	1.88e-05	PELI3	enzyme	0.00725	norepinephrine	chemical - endogenous mammalian	0.0154				ORIN1001	chemical drug	0.0102
alpha-santalol	chemical reagent	0.00209	glutamine	chemical - endogenous mammalian	1.89e-05	ZBED3	transcription regulator	0.00725	xanthine	chemical - endogenous mammalian	0.0158				GW3965	chemical reagent	0.0102
SS18-SSX1	fusion gene/product	0.00209	FGF2	growth factor	1.92e-05	DDX54	transcription regulator	0.00725	FMOD	other	0.0158				STAT5B	transcription regulator	0.0105
WAKMAR1	other	0.00213	CEBPA	transcription regulator	2.05e-05	CNOT1	enzyme	0.00725	LIMS1	other	0.0158				estradiol-17beta-benzoate	chemical reagent	0.0107
JPT2	other	0.00218	FSH (complex)	complex	2.06e-05	TAFA4	other	0.00725	TAC4	other	0.0158				CBX5	transcription regulator	0.0107
LLL12B	chemical reagent	0.00218	INS	other	2.08e-05	USP50	peptidase	0.00725	APBB1	transcription regulator	0.0158				SMAD7	transcription regulator	0.0108
NOMO1	other	0.00218	BRAF	kinase	2.1e-05	RNF32-DT	other	0.00725	isoquercitrin	chemical drug	0.0158				amiodarone	chemical drug	0.0108
CHIR-124	chemical reagent	0.00218	EGLN1	enzyme	2.11e-05	HCG15	other	0.00725	AKT (family)	group	0.016				docosahexaenoic acid	chemical drug	0.0109
FANCG	other	0.00218	NDRG1	kinase	2.11e-05	FBXL16	other	0.00725	NRG1	growth factor	0.0162				progesterone	chemical - endogenous mammalian	0.0109
GSK461364	chemical drug	0.00218	STAT5A	transcription regulator	2.12e-05	ZDHHC12	enzyme	0.00725	SP600125	chemical drug	0.0162				APOE	transporter	0.0111
GTF2H1	transcription regulator	0.00218	NPM1	transcription regulator	2.24e-05	INAVA	other	0.00725	Ifitm3	other	0.0166				APLNR	G-protein coupled receptor	0.0117
PG 545	chemical drug	0.00218	niraparib	chemical drug	2.33e-05	NAAA	enzyme	0.00725	COLLAGEN TYPE I (complex)	complex	0.0166				FOXK2	transcription regulator	0.0117
CDC7	kinase	0.00218	pifithrin alpha	chemical reagent	2.33e-05	ERα/ESTRADIOL (complex)	complex	0.00725	HTT	transcription regulator	0.0166				CAVIN1	transcription regulator	0.0117
RALGDS	other	0.00218	SIRT1	transcription regulator	2.4e-05	INFLAMMASOME (complex)	complex	0.00725	CEBPA	transcription regulator	0.0166				CCND1	transcription regulator	0.0117
SYF2	other	0.00218	resveratrol	chemical drug	2.44e-05	ASC/CASP1/NALP3 (complex)	complex	0.00725	bucladesine	chemical toxicant	0.0168				PER2	transcription regulator	0.0118
ORC1	other	0.00218	PRDM1	transcription regulator	2.44e-05	SRGAP1	other	0.00725	COL4A3	other	0.0169				NRG1	growth factor	0.0119
ATAD2	enzyme	0.00218	ITGB1	transmembrane receptor	2.47e-05	satratoxin G	chemical toxicant	0.00725	INHA	growth factor	0.0171				CARM1	enzyme	0.012
KMT2A-MLLT3	fusion gene/product	0.00218	ML364	chemical reagent	2.49e-05	MR1	transmembrane receptor	0.00725	144DG11	chemical reagent	0.0174				BMAL1	transcription regulator	0.012
TPH1	enzyme	0.00221	RASSF3	other	2.49e-05	AATK	kinase	0.00725	ONECUT1	transcription regulator	0.018				ATF4	transcription regulator	0.0125
ANGPT2	growth factor	0.00226	BCL2L12	other	2.49e-05	miR-4435 (miRNAs w/seed UGGCCAG)	mature microRNA	0.00725	U46619	chemical reagent	0.018				cycloheximide	chemical reagent	0.0127
topotecan	chemical drug	0.00238	PRODH	enzyme	2.49e-05	mir-920	microRNA	0.00725	PVT1	other	0.018				GSE1	other	0.0129
WWOX	enzyme	0.00243	gelam honey	chemical reagent	2.49e-05	mir-1180	microRNA	0.00725	FANCA	other	0.018				MTOR	kinase	0.013
bardoxolone	chemical drug	0.00243	N-retinylidene-N-retinylethanolamine	chemical - endogenous mammalian	2.49e-05	MIR4505	microRNA	0.00725	MBTPS1	peptidase	0.018				miR-124-3p (and other miRNAs w/seed AAGGCAC)	mature microRNA	0.013
5-fluorouracil	chemical drug	0.00245	sodium arsenite	chemical drug	2.5e-05	CDCA3	other	0.00725	EHHADH	enzyme	0.018				MAFB	transcription regulator	0.0132
MMP12	peptidase	0.00247	SPP1	cytokine	2.56e-05	CEACAM6	other	0.00725	TIAL1	transcription regulator	0.018				NEO1	transmembrane receptor	0.0133
lipopolysaccharide	chemical drug	0.00253	Cdkn2a	other	2.59e-05	HOXB-AS1	other	0.00725	CAPN3	peptidase	0.018				isobutylmethylxanthine	chemical toxicant	0.0133
SKP2	other	0.00253	oxaliplatin	chemical drug	2.62e-05	CEACAM21	other	0.00725	EDNRA	transmembrane receptor	0.018				mir-29 (includes others)	microRNA	0.0133
THPO	cytokine	0.00261	NFKBIB	transcription regulator	2.63e-05	KIF23	other	0.00725	FTH1	enzyme	0.018				24(S),25-epoxycholesterol	chemical - endogenous mammalian	0.0134
BCR-ABL1	fusion gene/product	0.00261	FGF9	growth factor	2.63e-05	PCDH7	other	0.00725	SPINT1	other	0.018				Li+	chemical reagent	0.0134
ursolic acid	chemical drug	0.00261	nitroprusside	chemical drug	2.63e-05	SLC12A6	transporter	0.00725	monorden	chemical - endogenous non-mammalian	0.018				PYGO2	other	0.0134
gemcitabine	chemical drug	0.00261	RELB	transcription regulator	2.67e-05	LRG1	other	0.00725	FANCC	other	0.0182				CYP4A11	enzyme	0.0134
MBD2	transcription regulator	0.00269	ATP-gamma-S	chemical reagent	2.71e-05	GJC1	ion channel	0.00725	IKZF3	transcription regulator	0.0182				JPH1	other	0.0134
USP1	peptidase	0.00269	fulvestrant	chemical drug	2.71e-05	MYOZ2	other	0.00725	GW 4064	chemical toxicant	0.0182				GPAT3	enzyme	0.0134
TNFSF13B	cytokine	0.00275	SMARCA4	transcription regulator	2.8e-05	ACTR2	other	0.00725	elaidic acid	chemical - endogenous mammalian	0.0184				Csl	enzyme	0.0134
CDK1	kinase	0.00276	VIP	other	2.8e-05	CEACAM7	other	0.00725	SP1	transcription regulator	0.0187				ACSL1	enzyme	0.0134
TEAD2	transcription regulator	0.0028	NFAT5	transcription regulator	2.86e-05	LAG3	transmembrane receptor	0.00725	LIPE	enzyme	0.0189				GAL3ST1	enzyme	0.0134
FOS	transcription regulator	0.00281	H89	chemical drug	2.86e-05	vidupiprant	chemical drug	0.00725	VHL	transcription regulator	0.019				DLC1	other	0.0134
DPY30	other	0.00281	IKZF1	transcription regulator	2.91e-05	CRISP3	other	0.00725	GNA14	enzyme	0.019				ACADVL	enzyme	0.0134
YBX3	transcription regulator	0.00281	rottlerin	chemical drug	2.94e-05	BASP1	transcription regulator	0.00725	HOXD10	transcription regulator	0.019				UACA	other	0.0134
2-[[9-isopropyl-6-[[4-(2-pyridyl)phenyl]methylamino]purin-2-yl]amino]butan-1-ol	chemical drug	0.00281	caffeic acid phenethyl ester	chemical drug	2.99e-05	ACP5	phosphatase	0.00725	ACSS2	enzyme	0.019				RHOC	enzyme	0.0134
FAM210A	other	0.00295	HNF4A	transcription regulator	3e-05	Naip1 (includes others)	other	0.00725	mir-133 (includes others)	microRNA	0.019				GADD45GIP1	other	0.0134
phenethyl isothiocyanate	chemical drug	0.00296	OSCAR	other	3.17e-05	iso[4]levuglandin E2	chemical - endogenous mammalian	0.00725	GDF11	growth factor	0.019				TBL1XR1	transcription regulator	0.0134
progesterone	chemical - endogenous mammalian	0.00298	IL3	cytokine	3.21e-05	Ro-1138452	chemical reagent	0.00725	PPARA:RXRA Coactivator	complex	0.0194				tyrphostin	chemical drug	0.0134
butyric acid	chemical - endogenous mammalian	0.00306	platelet activating factor	chemical - endogenous mammalian	3.24e-05	zanubrutinib	chemical drug	0.00725	Agtr1a	G-protein coupled receptor	0.0194				NR5A2	ligand-dependent nuclear receptor	0.0135
IL10	cytokine	0.00308	PARP1	enzyme	3.33e-05	ONC-201	chemical drug	0.00725	MANF	other	0.0194				FBXW7	enzyme	0.0137
SUMO1	enzyme	0.00312	tacrolimus	chemical drug	3.33e-05	4-ethylsulfanylphenylmethylene hydantoin	chemical reagent	0.00725	GnRH analog	biologic drug	0.0195				methylselenic acid	chemical reagent	0.0138
mir-132 (includes others)	microRNA	0.00312	SMAD3	transcription regulator	3.35e-05	4-hydroxyphenylmethylene hydantoin	chemical reagent	0.00725	PRKCD	kinase	0.0195				filgrastim	biologic drug	0.014
TARDBP	transcription regulator	0.00315	HMG20A	transcription regulator	3.4e-05	14-oxoDHA	chemical - endogenous mammalian	0.00725	N-[N-(3,5-difluorophenacetyl-L-Ala)]-S-phenylglycine t-butyl ester	chemical - protease inhibitor	0.0195				N-COR (family)	group	0.014
NCOA3	transcription regulator	0.00315	SLC40A1	transporter	3.51e-05	aumolertinib	chemical drug	0.00725	N-COR (family)	group	0.0198				ASAH1	enzyme	0.0141
miR-17-5p (and other miRNAs w/seed AAAGUGC)	mature microRNA	0.00316	tetrabromobisphenol A	chemical toxicant	3.59e-05	mefloquine	chemical drug	0.00725	caffeic acid phenethyl ester	chemical drug	0.0198				CG (complex)	complex	0.0141
PIM2	kinase	0.00319	ZBTB16	transcription regulator	3.62e-05	prinaberel	chemical drug	0.00725	hydroxypropyl-beta-cyclodextrin	chemical drug	0.0198				streptozocin	chemical drug	0.0142
poly rI:rC-RNA	biologic drug	0.00347	magnesium	chemical - endogenous mammalian	3.66e-05	triphenyltin	chemical toxicant	0.00725	BSG	transporter	0.0199				RRAS2	enzyme	0.0143
TEAD (family)	group	0.00351	TCF7L2	transcription regulator	3.68e-05	sepiapterin	chemical - endogenous mammalian	0.00725	atorvastatin	chemical drug	0.0203				KLF11	transcription regulator	0.0143
RASSF5	other	0.00351	EP300	transcription regulator	3.71e-05	anti-ebv-miR-BART7-3p inhibitor	chemical reagent	0.00725	sorbitol	chemical - endogenous mammalian	0.0204				JUN	transcription regulator	0.0146
REL	transcription regulator	0.0036	ELK1	transcription regulator	3.72e-05	GPR120 compound A	chemical reagent	0.00725	perfluorooctanoic acid	chemical reagent	0.0204				verapamil	chemical drug	0.0146
TASP1	peptidase	0.00367	ZBTB33	transcription regulator	3.73e-05	GSKJ1	chemical reagent	0.00725	CERS4	transcription regulator	0.0204				seocalcitol	chemical drug	0.0146
GADD45G	other	0.00367	PRKAA2	kinase	3.9e-05	zunsemetinib	chemical drug	0.00725	BMS-754807	chemical drug	0.0204				SLC16A2	transporter	0.0146
miR-375-3p (miRNAs w/seed UUGUUCG)	mature microRNA	0.00367	ATF3	transcription regulator	3.9e-05	methoxyluteolin	chemical - endogenous non-mammalian	0.00725	ITGB5	other	0.0204				IL2	cytokine	0.0147
CDC6	other	0.00367	trichloroethylene	chemical toxicant	3.97e-05	potassium tetraperoxochromate	chemical reagent	0.00725	TIMP2	other	0.0204				mir-378 (includes others)	microRNA	0.015
LY-2510924	biologic drug	0.00367	1-methyl-4-phenylpyridinium	chemical toxicant	3.97e-05	SR2211	chemical reagent	0.00725	PCK1	kinase	0.0204				4-O-carboxymethylascochlorin	chemical reagent	0.015
HOXD10	transcription regulator	0.0037	TRAF2	enzyme	4.02e-05	(indol-3-yl)pyruvic acid	chemical - endogenous non-mammalian	0.00725	OSBPL8	transporter	0.0204				apicidin	chemical - endogenous non-mammalian	0.015
ADRB (family)	group	0.00372	silibinin	chemical drug	4.02e-05	strychnine	chemical drug	0.00725	CYP51A1	enzyme	0.0204				tamoxifen	chemical drug	0.0152
DNM3OS	other	0.00375	5-N-ethylcarboxamido adenosine	chemical reagent	4.11e-05	aluminum	chemical drug	0.00725	GREM1	other	0.0204				dicarbethoxydihydrocollidine	chemical toxicant	0.0153
SH3PXD2A-AS1	other	0.00375	SYK	kinase	4.11e-05	2R,4R-4-aminopyrrolidine-2,4-dicarboxylic acid	chemical reagent	0.00725	milademetan	chemical drug	0.0204				SIX2	transcription regulator	0.0155
miR-503-5p (miRNAs w/seed AGCAGCG)	mature microRNA	0.00375	S100A8	other	4.15e-05	pegylated leptin antagonist	chemical reagent	0.00725	1,1-bis(3'-indolyl)-1-(4-hydroxyphenyl)methane	chemical reagent	0.0204				TCF7L2	transcription regulator	0.0158
ACTB	enzyme	0.00375	decitabine	chemical drug	4.19e-05	ILK	kinase	0.00735	L-685,458	chemical - protease inhibitor	0.0204				SND1	transcription regulator	0.0162
lactacystin	chemical - protease inhibitor	0.0039	NUDT16L1	other	4.32e-05	SB 216763	chemical drug	0.00735	SLC16A2	transporter	0.0205				RGFP966	chemical reagent	0.0164
CCAR2	peptidase	0.00394	batatasin I	chemical - endogenous non-mammalian	4.32e-05	cordycepin	chemical drug	0.00735	carbamylcholine	chemical drug	0.0206				MLX	transcription regulator	0.0165
MEX3A	other	0.00394	12-hydroxyeicosatetraenoic acid	chemical - endogenous mammalian	4.32e-05	KLF2	transcription regulator	0.00742	phenacetin	chemical drug	0.0206				NRG2	growth factor	0.0165
CBX3	transcription regulator	0.00394	triptolide	chemical drug	4.33e-05	HRAS	enzyme	0.00749	SPDEF	transcription regulator	0.0208				AHSG	other	0.0166
roscovitine	chemical drug	0.00407	infliximab	biologic drug	4.34e-05	ERN1	kinase	0.00754	ADAM12	peptidase	0.0208				PRELP	other	0.0166
AKT1	kinase	0.00423	PI3K (family)	group	4.37e-05	CCN5	growth factor	0.00762	NFKB1	transcription regulator	0.0209				H19	other	0.0169
mir-34 (includes others)	microRNA	0.00424	SERPINF1	other	4.38e-05	DPP4	peptidase	0.00762	GCG	other	0.021				mir-33 (includes others)	microRNA	0.0169
L-alanine	chemical - endogenous mammalian	0.00428	SIAH1	enzyme	4.38e-05	iron	chemical - endogenous mammalian	0.00762	ascorbic acid	chemical - endogenous mammalian	0.0212				CYP27A1	enzyme	0.0169
N4	chemical reagent	0.00428	deferoxamine	chemical drug	4.43e-05	VEGFA	growth factor	0.00784	PRKDC	kinase	0.022				hyodeoxycholic acid	chemical - endogenous mammalian	0.0169
CORO6	other	0.00428	POU5F1	transcription regulator	4.51e-05	JAK2	kinase	0.00793	PRELP	other	0.022				MC2580	chemical reagent	0.0169
CSH1	other	0.00428	NGF	growth factor	4.63e-05	Salmonella enterica serotype abortus equi lipopolysaccharide	chemical toxicant	0.00805	MAP3K11	kinase	0.022				ABCG2	transporter	0.0169
CINP	other	0.00428	miR-21-5p (and other miRNAs w/seed AGCUUAU)	mature microRNA	4.67e-05	10E,12Z-octadecadienoic acid	chemical - endogenous mammalian	0.00805	PRO-INFLAMMATORY CYTOKINE (family)	group	0.0227				PPP2R5D	phosphatase	0.0169
rucaparib	chemical drug	0.00428	PAEP	other	4.68e-05	CRP	other	0.00846	EGLN1	enzyme	0.0227				SQLE	enzyme	0.0169
CIB1	other	0.00428	cannabinol	chemical - endogenous mammalian	4.68e-05	APH-1 (family)	group	0.00846	SPTLC2	enzyme	0.0229				PRPF8	other	0.0169
cucurbitacin E	chemical - endogenous non-mammalian	0.00428	ETV3	transcription regulator	4.82e-05	TP73	transcription regulator	0.00846	AQP7	transporter	0.0229				miR-423-5p (and other miRNAs w/seed GAGGGGC)	mature microRNA	0.0169
CLK3	kinase	0.00428	SU6656	chemical toxicant	4.83e-05	hydrocortisone	chemical - endogenous mammalian	0.00859	DIM-C-pPhOH-3-Cl-5-OCH3	chemical reagent	0.0229				AFDN	other	0.0169
LSM1	other	0.00428	eplerenone	chemical drug	4.83e-05	fluticasone propionate	chemical drug	0.00872	bombesin	chemical - endogenous mammalian	0.0229				CUL7	enzyme	0.0169
CDK3	kinase	0.00428	losartan potassium	chemical drug	4.96e-05	NPM1	transcription regulator	0.00872	glutamyl-Se-methylselenocysteine	chemical - endogenous mammalian	0.0229				SLC2A2	transporter	0.0169
PHC1	transcription regulator	0.00428	diethylnitrosamine	chemical toxicant	4.98e-05	NPPB	other	0.00875	U18666A	chemical reagent	0.0229				acetone	chemical - endogenous mammalian	0.0169
S3I-1757	chemical reagent	0.00428	Samsn1	other	5.03e-05	methyl methanesulfonate	chemical toxicant	0.00875	acetaminophen	chemical drug	0.0233				CITCO	chemical reagent	0.0169
PRI-724	chemical drug	0.00428	AKT1	kinase	5.11e-05	STAT6	transcription regulator	0.00894	miR-181a-5p (and other miRNAs w/seed ACAUUCA)	mature microRNA	0.0233				warfarin	chemical drug	0.0169
LY5	chemical reagent	0.00428	4-hydroxytamoxifen	chemical drug	5.18e-05	LRP6	transmembrane receptor	0.00904	CPE	peptidase	0.0233				anethole	chemical - endogenous non-mammalian	0.0169
STUB1	enzyme	0.0043	LPL	enzyme	5.3e-05	CBL	enzyme	0.00904	ezetimibe	chemical drug	0.0233				tolbutamide	chemical drug	0.0169
IL2	cytokine	0.00433	GNB1	enzyme	5.3e-05	CLEC11A	growth factor	0.00904	MM-589	chemical reagent	0.0233				trigonelline	chemical - endogenous mammalian	0.0169
GSK2816126	chemical drug	0.00463	ING1	transcription regulator	5.51e-05	SIAH1	enzyme	0.00904	5-N-ethylcarboxamido adenosine	chemical reagent	0.0234				miricorilant	chemical reagent	0.0169
FZR1	kinase	0.00468	bisindolylmaleimide I	chemical drug	5.55e-05	IGE (complex)	complex	0.00916	FOXO4	transcription regulator	0.0234				TCF7	transcription regulator	0.017
IFNG	cytokine	0.0047	flavokawain B	chemical - endogenous non-mammalian	5.8e-05	MAPK9	kinase	0.00928	ERBB3	kinase	0.0234				PAX3	transcription regulator	0.0173
CLUH	translation regulator	0.00485	LY6E	other	5.8e-05	NLRP12	other	0.00934	lactic acid	chemical - endogenous mammalian	0.0236				RXRG	ligand-dependent nuclear receptor	0.0173
SFTPC	other	0.00491	perifosine	chemical drug	5.8e-05	bicuculline	chemical - endogenous non-mammalian	0.00934	actinomycin D	biologic drug	0.0236				FOXO4	transcription regulator	0.0174
ERG	transcription regulator	0.00493	vadimezan	chemical drug	5.8e-05	colchicine	chemical drug	0.00934	phorbol 12,13-dibutyrate	chemical - endogenous non-mammalian	0.0242				USP37	peptidase	0.0174
mir-15 (includes others)	microRNA	0.005	PS-1145	chemical drug	5.8e-05	resveratrol	chemical drug	0.00935	estrogen	chemical drug	0.0242				SREBF2	transcription regulator	0.0174
ASCL1	transcription regulator	0.00502	helenalin	chemical - endogenous non-mammalian	5.8e-05	ITGAV	transmembrane receptor	0.00964	TRAF6	enzyme	0.0246				LRP1	transmembrane receptor	0.0176
BRD7	transcription regulator	0.00505	AIRE	transcription regulator	5.89e-05	IGFBP2	other	0.00964	SREBF1	transcription regulator	0.0246				I-BET-151	chemical reagent	0.0179
PAX6	transcription regulator	0.00517	carbon tetrachloride	chemical toxicant	5.91e-05	GNB1	enzyme	0.00964	monobutyl phthalate	chemical toxicant	0.0248				acetate	chemical - endogenous mammalian	0.0186
nocodazole	chemical reagent	0.00532	SMAD7	transcription regulator	6.17e-05	IRF6	transcription regulator	0.00964	arimoclomol	chemical drug	0.0248				CAR/RXRα/CAR LIGAND/RETINOIC ACID (complex)	complex	0.0189
FOXO1	transcription regulator	0.00544	IFN (family)	group	6.24e-05	behenic acid	chemical - endogenous mammalian	0.00965	miR-92a-3p (and other miRNAs w/seed AUUGCAC)	mature microRNA	0.0248				EIF2A	translation regulator	0.0189
CIGB-300	biologic drug	0.00545	POU2F1	transcription regulator	6.24e-05	treprostinil	chemical drug	0.00965	ATP2B2	transporter	0.0248				AQP1	transporter	0.0189
TP73	transcription regulator	0.00554	TGFBR1	kinase	6.24e-05	GART	enzyme	0.00965	EPHA2	kinase	0.0248				amitriptyline	chemical drug	0.0189
mibolerone	chemical drug	0.00559	miR-24-3p (and other miRNAs w/seed GGCUCAG)	mature microRNA	6.27e-05	anti-miR-202-3p inhibitor	chemical reagent	0.00965	aldosterone	chemical - endogenous mammalian	0.0248				PRKCSH	enzyme	0.0191
CLPP	peptidase	0.00572	BMP7	growth factor	6.28e-05	moringa isothiocyanate-1	chemical - endogenous non-mammalian	0.00965	prednisolone	chemical drug	0.0251				NR5A1	ligand-dependent nuclear receptor	0.0191
HSPB1	other	0.0058	FCER1 (complex)	complex	6.37e-05	ITPR (family)	group	0.00965	cetuximab	biologic drug	0.0256				FTO	enzyme	0.0191
TAF1	transcription regulator	0.0058	MED1	transcription regulator	6.52e-05	allylglycine	chemical reagent	0.00965	(Z,E)-5-(4-ethylbenzylidine)-2-thioxothiazolidin-4-one	chemical reagent	0.0256				enzalutamide	chemical drug	0.0193
L-serine	chemical - endogenous mammalian	0.00584	Orai1	other	6.69e-05	14',15'-epoNADA	chemical - endogenous mammalian	0.00965	PHLPP2	enzyme	0.0256				SRSF2	transcription regulator	0.0193
PHF8	enzyme	0.00584	TGM2	enzyme	6.77e-05	14',15'-epoNA5HT	chemical - endogenous mammalian	0.00965	WNT5B	other	0.0256				abemaciclib	chemical drug	0.0193
GTF2F2	transcription regulator	0.00584	AKT (family)	group	6.78e-05	3-(5-((2-(1H-indol-3-yl)ethyl)thio)-4-cyclopropyl-4H-1,2,4-triazol-3-yl)-1H-indole	chemical reagent	0.00965	CREB3	transcription regulator	0.0256				CREBBP	transcription regulator	0.0194
PA2G4	transcription regulator	0.00584	9-ethyl-9H-carbazole-3-carbaldehyde	chemical reagent	6.86e-05	3-(2-((5-(1H-indol-3-yl)-4-propyl-4H-1,2,4-triazol-3-yl)thio)ethyl)-1H-indole	chemical reagent	0.00965	cholesterol	chemical - endogenous mammalian	0.0256				PRDM1	transcription regulator	0.0195
gambogic acid	chemical - endogenous non-mammalian	0.00584	GMB-475	biologic drug	6.86e-05	varlitinib	chemical drug	0.00965	GRN	growth factor	0.0259				IL1B	cytokine	0.02
BIIE 0246	chemical reagent	0.00584	ARID3B	transcription regulator	6.86e-05	EIF2S1:EIF2S2:EIF2S3	complex	0.00965	TNC	other	0.0262				LMO2	transcription regulator	0.02
paclitaxel	chemical drug	0.00585	PEBP4	other	6.86e-05	ferrous chloride	chemical reagent	0.00965	ELANE	peptidase	0.0262				sulforafan	chemical drug	0.0205
ciprofloxacin	chemical drug	0.0059	DENR	other	6.86e-05	Pbld1	other	0.00965	andrographolide	chemical drug	0.0262				phosphatidylcholine	chemical - endogenous mammalian	0.0208
baicalein	chemical drug	0.006	CG (complex)	complex	6.87e-05	ACP1	phosphatase	0.00965	PTC-209	chemical reagent	0.0262				alkali-extractable mycelial polysaccharide	chemical reagent	0.0208
KAT6A	enzyme	0.00613	dexmedetomidine	chemical drug	6.96e-05	Gbp5	enzyme	0.00965	HISTONE H4 (family)	group	0.0264				PTGES3	enzyme	0.0208
ADAM10	peptidase	0.00616	CXCL8	cytokine	6.99e-05	Orm2/Orm3	other	0.00965	FOXA2	transcription regulator	0.0265				CTNS	transporter	0.0208
NR4A1	ligand-dependent nuclear receptor	0.00649	CERK	kinase	7.1e-05	ZNF282	transcription regulator	0.00965	plicamycin	chemical drug	0.0266				CDKN2AIP	transcription regulator	0.0208
AZ-1	chemical - protease inhibitor	0.00656	FGD3	other	7.1e-05	RTKN2	other	0.00965	cholic acid	chemical - endogenous mammalian	0.0267				MRPS5	other	0.0208
FGF7	growth factor	0.00656	MAP3K14	kinase	7.17e-05	dodeca-2E,4E,8Z,10Z-tetraenoic acid isobutylamide	chemical - endogenous non-mammalian	0.00965	GUCY1B1	enzyme	0.0267				oxadiazon	chemical toxicant	0.0208
OSMI-1	chemical reagent	0.00662	CREBBP	transcription regulator	7.33e-05	MINDY1	peptidase	0.00965	EZH2	transcription regulator	0.0269				IGF2R	transmembrane receptor	0.0208
ZNF507	transcription regulator	0.00662	streptozocin	chemical drug	7.66e-05	LPIN2	phosphatase	0.00965	SNCA	enzyme	0.0273				UBA2	enzyme	0.0208
IND S7	chemical - kinase inhibitor	0.00662	RASSF1	other	7.67e-05	LRFN2	other	0.00965	hyaluronic acid	chemical - endogenous mammalian	0.0274				miR-126a-3p (and other miRNAs w/seed CGUACCG)	mature microRNA	0.0208
EIF3E	translation regulator	0.00665	genistein	chemical drug	7.73e-05	ATF6B	transcription regulator	0.00965	4-aminopyrazolo(3,4-d)pyrimidine	chemical reagent	0.0277				RELN	peptidase	0.0208
MDM4	transcription regulator	0.00665	RNA POLYMERASE II (complex)	complex	8.01e-05	Carlr	other	0.00965	1A-116	chemical reagent	0.0277				NPC1L1	transporter	0.0208
IL4	cytokine	0.00672	etanercept	biologic drug	8.02e-05	C10orf71	other	0.00965	KJ-Pyr-9	chemical reagent	0.0277				GCDH	enzyme	0.0208
Snhg6	other	0.007	tempol	chemical drug	8.02e-05	B3GNT2	enzyme	0.00965	MIGA1	other	0.0277				PEA15	transporter	0.0208
AZD7762	chemical drug	0.007	miR-34a-5p (and other miRNAs w/seed GGCAGUG)	mature microRNA	8.22e-05	USP35	peptidase	0.00965	Crm197	biologic drug	0.0277				SLC5A5	transporter	0.0208
LFNG	enzyme	0.007	KLF2	transcription regulator	8.22e-05	KCTD9	other	0.00965	FRIZZLED (family)	group	0.0277				IGKC	other	0.0208
miR-431-3p (miRNAs w/seed AGGUCGU)	mature microRNA	0.007	staurosporine	chemical drug	8.27e-05	IMMP2L	peptidase	0.00965	VEGF RECEPTOR (family)	group	0.0277				retinol acetate	chemical drug	0.0208
miR-331-3p (miRNAs w/seed CCCCUGG)	mature microRNA	0.007	methylmercury	chemical toxicant	8.29e-05	RMI2	other	0.00965	RO3280	chemical drug	0.0277				AI-1	chemical reagent	0.0208
PORCN	enzyme	0.007	dacinostat	chemical drug	8.61e-05	COLGALT2	enzyme	0.00965	CYP4A (family)	group	0.0277				bile salt	chemical - endogenous mammalian	0.0208
CCNI	other	0.007	EGOT	other	8.61e-05	SPG7	peptidase	0.00965	CP-724,714	chemical drug	0.0277				DLX1	transcription regulator	0.0209
HOXD12	transcription regulator	0.007	PPP1R13L	transcription regulator	8.61e-05	TMEM119	other	0.00965	LINC00857	other	0.0277				MBD2	transcription regulator	0.0209
TOP2A	enzyme	0.007	PTPN3	phosphatase	8.61e-05	tetrahydrocurcumin	chemical - endogenous mammalian	0.00965	2,4,5-trichlorophenoxyacetic acid	chemical toxicant	0.0277				carbonyl cyanide m-chlorophenyl hydrazone	chemical toxicant	0.0209
CMP5	chemical reagent	0.007	sodium iodate	chemical reagent	8.61e-05	CASEIN (family)	group	0.00965	PLEKHM1	other	0.0277				THYROID HORMONE RECEPTOR (family)	group	0.021
scoparone	chemical - endogenous non-mammalian	0.007	CREB1	transcription regulator	8.91e-05	FLII	other	0.00965	TMEM259	other	0.0277				FAM83A	other	0.021
MYB	transcription regulator	0.00702	CDK5	kinase	9.02e-05	mardepodect	chemical drug	0.00965	FBXO3	enzyme	0.0277				NLRP7	other	0.021
BMS-387032	chemical drug	0.00715	TXNIP	other	9.02e-05	cerotic acid	chemical - endogenous mammalian	0.00965	SLV320	chemical drug	0.0277				USP19	peptidase	0.021
salinomycin	chemical - endogenous non-mammalian	0.00715	GJA1	transporter	9.02e-05	JAM3	other	0.00965	COLGALT1	enzyme	0.0277				PCYT1A	enzyme	0.021
GTF2F1	transcription regulator	0.00715	TLR7/8 (family)	group	9.02e-05	FZD1	G-protein coupled receptor	0.00965	RAB11FIP4	other	0.0277				CDN1163	chemical reagent	0.021
thymidine	chemical - endogenous mammalian	0.00715	mevalonic acid	chemical - endogenous mammalian	9.02e-05	BAG4	other	0.00965	Zfas1	other	0.0277				ARNT2	transcription regulator	0.0214
aloxistatin	chemical - protease inhibitor	0.00715	retinoid	chemical drug	9.02e-05	FGD5-AS1	other	0.00965	TTC7A	other	0.0277				T-5224	chemical reagent	0.0214
PAX8	transcription regulator	0.00732	CEBPB	transcription regulator	9.23e-05	RPS15A	other	0.00965	BNC2	transcription regulator	0.0277				aflatoxin B1	chemical - endogenous non-mammalian	0.0215
2-amino-1-methyl-6-phenylimidazo-4-5-b-pyridine	chemical toxicant	0.00732	ERG	transcription regulator	9.25e-05	miR-181a-2-3p (and other miRNAs w/seed CCACUGA)	mature microRNA	0.00965	RETREG3	other	0.0277				G PROTEIN ALPHA (family)	group	0.022
SUB1	transcription regulator	0.00752	ACTIVIN (family)	group	9.41e-05	miR-125b-1-3p (miRNAs w/seed CGGGUUA)	mature microRNA	0.00965	RBM15	other	0.0277				Pick1	other	0.022
MEL S3	chemical - kinase inhibitor	0.00752	MUC1	transmembrane receptor	9.45e-05	mir-766	microRNA	0.00965	SLC9A9	transporter	0.0277				bromobenzene	chemical toxicant	0.0221
dichlorovinylcysteine	chemical toxicant	0.00752	15-deoxy-delta-12,14 -PGJ 2	chemical - endogenous mammalian	9.75e-05	mir-1270	microRNA	0.00965	RANBP10	other	0.0277				quercetin	chemical drug	0.0224
ethidium	chemical drug	0.00752	cytarabine	chemical drug	9.8e-05	miR-186-3p (miRNAs w/seed CCCAAAG)	mature microRNA	0.00965	FCHSD2	other	0.0277				LIPE	enzyme	0.0224
EP300	transcription regulator	0.00764	miR-124-3p (and other miRNAs w/seed AAGGCAC)	mature microRNA	0.000101	SKAP2	other	0.00965	SGMS2	enzyme	0.0277				5,8,11-eicosatriynoic acid	chemical reagent	0.0229
SET	other	0.00803	PHACTR1	other	0.000101	ixazomib	chemical drug	0.00965	MDC1	other	0.0277				C3PO (complex)	complex	0.0229
NSD2	transcription regulator	0.00803	Scd2	enzyme	0.000101	BGP 15	chemical drug	0.00965	ENSA	transporter	0.0277				cortivazol	chemical reagent	0.0229
IRF1	transcription regulator	0.00811	RASSF6	other	0.000102	ORM2	other	0.00965	CHMP6	other	0.0277				RA414	chemical reagent	0.0229
SND1	transcription regulator	0.00829	nicotiflorin	chemical reagent	0.000102	AXIN2	other	0.00965	PART1	other	0.0277				RA413S	chemical reagent	0.0229
gabapentin	chemical drug	0.00843	MED15	transcription regulator	0.000102	MEP1A	peptidase	0.00965	MICALL2	other	0.0277				pivalyloxymethyl butyrate	chemical drug	0.0229
CDKN2B	transcription regulator	0.00849	argatroban	chemical drug	0.000102	PTS	enzyme	0.00965	RPF2	other	0.0277				beta,beta-dimethylacrylalkannin	chemical - endogenous non-mammalian	0.0229
PRKAR2B	kinase	0.00849	prodigiosin	chemical toxicant	0.000102	Ki-20227	chemical drug	0.00965	GALNT11	enzyme	0.0277				PRR5	other	0.0229
avasimibe	chemical drug	0.00849	PLA2G6	enzyme	0.000103	BAG2	other	0.00965	ARSB	enzyme	0.0277				ABCA1 inducer compound G	chemical reagent	0.0229
POU5F1	transcription regulator	0.00854	ERBB2	kinase	0.000107	GJB2	transporter	0.00965	arecaidine propargyl ester	chemical reagent	0.0277				ABCA1 inducer compound A	chemical reagent	0.0229
prostaglandin A2	chemical - endogenous non-mammalian	0.00862	PRKCA	kinase	0.000108	ITGAX	transmembrane receptor	0.00965	TRAM2	other	0.0277				bromodichloromethane	chemical toxicant	0.0229
BMS-754807	chemical drug	0.00862	TGFB3	growth factor	0.000108	PTP4A2	phosphatase	0.00965	FBLIM1	other	0.0277				F3/F7/F10 (complex)	complex	0.0229
mir-320 (includes others)	microRNA	0.00862	triamcinolone acetonide	chemical drug	0.000109	NLRC3	other	0.00965	clusterin antisense oligonucleotide	biologic drug	0.0277				PRT4165	chemical reagent	0.0229
MEL T1	chemical - kinase inhibitor	0.00862	CH25H	enzyme	0.000113	LSINCT5	other	0.00965	CTS-1027	chemical drug	0.0277				WH-4-023	chemical drug	0.0229
ARF1	enzyme	0.00862	EML4-ALK	fusion gene/product	0.000114	SNRK	kinase	0.00965	AR-12	chemical drug	0.0277				SREBP1A,1C,2:NF-Y:TM7SF2 gene	complex	0.0229
NDN	transcription regulator	0.00862	sulforafan	chemical drug	0.000114	SKLB023	chemical reagent	0.00965	FANCF	enzyme	0.0277				SREBP1A,1C:NF-Y:GPAM gene	complex	0.0229
costunolide	chemical - endogenous non-mammalian	0.00862	chartreusin	chemical reagent	0.000118	GNPAT	enzyme	0.00965	AFM	other	0.0277				POU5F1:SOX2:NANOG:EPHA1 gene	complex	0.0229
DNMT3A	enzyme	0.00866	BayCysLT2	chemical reagent	0.000118	MICAL1	enzyme	0.00965	KLHL40	other	0.0277				BMAL1:CLOCK,NPAS2:F7 gene	complex	0.0229
CLDN7	other	0.00886	gitoxigenin	chemical - endogenous non-mammalian	0.000118	ADAMDEC1	peptidase	0.00965	MIR4767	microRNA	0.0277				(TP53,TP63,TP73):(PPP1R13B,TP53BP2):TP53I3 Gene	complex	0.0229
HISTONE H3 (family)	group	0.00903	ATXN10	other	0.000118	DPYSL2	enzyme	0.00965	miR-1298-5p (and other miRNAs w/seed UCAUUCG)	mature microRNA	0.0277				RUNX1:CBFB:ESR1:estrogen:GPAM gene	complex	0.0229
NFKBIA	transcription regulator	0.00916	MYADM	other	0.000118	CAY10397	chemical reagent	0.00965	lynestrenol	chemical drug	0.0277				TFF3 gene:FOXA1:GATA3:ESR1:ESTG:EP300	complex	0.0229
SMARCA4	transcription regulator	0.00938	RBM12	other	0.000118	3,6-bis(1-methyl-4-vinylpyridium)carbazole diiodide	chemical reagent	0.00965	NUBP1	other	0.0277				ABCA1gene:NR1H2,3:RXR:NCOR:GPS2:TBL1:HDAC3	complex	0.0229
10E,12Z-octadecadienoic acid	chemical - endogenous mammalian	0.0094	NOXO1	other	0.000118	3,6-bis(4-methyl-2-vinylpyrazinium)carbazole	chemical reagent	0.00965	USP33	peptidase	0.0277				NRIP1:NR1H3:RXR:NR1H3 ligand:PCK1 gene	complex	0.0229
INTERFERON ALPHA (family)	group	0.0094	nexrutine	chemical drug	0.000118	(+)-epicatechin	chemical drug	0.00965	MAML3	transcription regulator	0.0277				EP300:NCOA1:NR1H2,3:RXR:NR1H2,3 ligand:ABCA1 gene	complex	0.0229
R-WIN 55,212	chemical reagent	0.00955	mifepristone	chemical drug	0.000123	VR23	chemical reagent	0.00965	WASHC1	other	0.0277				ERBB4jmAcyt1s80:MXD4 gene	complex	0.0229
PIK3CA	kinase	0.00988	IKB (family)	group	0.000123	ITF3056	chemical reagent	0.00965	RRS1	other	0.0277				ABCA1 mRNA:miR-26 RISC	complex	0.0229
NFAT5	transcription regulator	0.0102	HOXA11-AS	other	0.000123	L-796449	chemical reagent	0.00965	PDLIM5	other	0.0277				PMP22 gene:EGR2:SOX10:TEAD1:WWTR1,YAP1	complex	0.0229
RPL13A	other	0.0102	vasoactive intestinal peptide	biologic drug	0.000123	2-mercaptoethylguanidine	chemical reagent	0.00965	crenolanib	chemical drug	0.0277				FOXO1,FOXO3:PINK1 gene	complex	0.0229
mir-192 (includes others)	microRNA	0.0103	lenalidomide	chemical drug	0.000125	arzoxifene	chemical drug	0.00965	TFA-12	chemical reagent	0.0277				FOXO3,FOXO6,(FOXO1):CAT gene	complex	0.0229
CYD0618	chemical reagent	0.0103	SASH1	other	0.000125	tacrine	chemical drug	0.00965	PIGA	enzyme	0.0277				FOXO1:PPARGC1A,FOXO3,FOXO4:PCK1 gene	complex	0.0229
MEL23	chemical reagent	0.0103	MEOX2	transcription regulator	0.000126	phosphorylcholine	chemical - endogenous mammalian	0.00965	3-(p-methoxy)phenyl-1,4-benzoxazine	chemical reagent	0.0277				NR1H2,3:RXR:NR1H2,3 ligand:MYLIP gene	complex	0.0229
SWI/SNF (complex)	complex	0.0103	EPHA2	kinase	0.000126	BK CHANNEL (complex)	complex	0.00965	parsatuzumab	biologic drug	0.0277				ABCA1 mRNA:miR-33 RISC	complex	0.0229
TP53RK	other	0.0103	HBB	enzyme	0.000129	glucoobtusifolin	chemical - endogenous non-mammalian	0.00965	COL10A1	other	0.0277				ATF4 dimer:ATF2 dimer:DDIT3 gene	complex	0.0229
CEP131	other	0.0103	CSF (family)	group	0.000129	KIRA6	chemical reagent	0.00965	MAML2	transcription regulator	0.0277				ATF4:DDIT3 gene	complex	0.0229
CHFR	enzyme	0.0103	IL11	cytokine	0.000129	MUC20-OT1	other	0.00965	1,5-bis-(dihexyl-N-nitrosoamino)-2,4-dinitrobenzene	chemical reagent	0.0277				NR1H2,3:RXR:NR1H2,3 ligand:ANGPTL3 gene	complex	0.0229
XPC	transcription regulator	0.0103	fluticasone propionate	chemical drug	0.000129	entacapone	chemical drug	0.00965	N-acetyl-lysyltyrosylcysteine-amide	chemical reagent	0.0277				ABCA1 mRNA:miR-144 RISC	complex	0.0229
mir-942	microRNA	0.0103	EDN1	cytokine	0.000133	sodium alum	chemical drug	0.00965	avitinib	chemical drug	0.0277				CYTOCHROME BC1 (complex)	complex	0.0229
RAD51C	enzyme	0.0103	IRF2	transcription regulator	0.000133	2-furoyl-Leu-Ile-Gly-Arg-Leu-Orn-NH2	chemical reagent	0.00965	AZD3514	chemical drug	0.0277				Acat2/Acat3	enzyme	0.0229
TFDP2	transcription regulator	0.0103	entinostat	chemical drug	0.000133	TAPI	chemical - protease inhibitor	0.00965	buformin	chemical drug	0.0277				Cst5	other	0.0229
NLK	kinase	0.0103	miR-155-5p (miRNAs w/seed UAAUGCU)	mature microRNA	0.000135	limonene	chemical - endogenous non-mammalian	0.00965	palytoxin	chemical toxicant	0.0277				Klk6	peptidase	0.0229
CIMO	chemical reagent	0.0103	ANGPT1	growth factor	0.00014	perillic acid	chemical - endogenous non-mammalian	0.00965	colestipol	chemical drug	0.0277				MITF-M dimer:ATP6V0D1 gene	complex	0.0229
GSI34	chemical reagent	0.0103	propranolol	chemical drug	0.00014	erucic acid	chemical - endogenous non-mammalian	0.00965	abaloparatide	biologic drug	0.0277				TBX3:CDH1 gene	complex	0.0229
L-asparagine	chemical - endogenous mammalian	0.0103	fludarabine	chemical drug	0.00014	cladribine	chemical drug	0.00965	clofenapate	chemical drug	0.0277				SNAI2:CDH1 gene	complex	0.0229
S-nitroso-N-acetyl-DL-penicillamine	chemical reagent	0.0104	MMP9	peptidase	0.000141	senicapoc	chemical drug	0.00965	PSB-1115	chemical reagent	0.0277				3-tert-butyl-4-hydroxyanisole	chemical reagent	0.0229
VPC-220010	chemical reagent	0.0105	CLOCK	transcription regulator	0.000143	vigabatrin	chemical drug	0.00965	zopolrestat	chemical drug	0.0277				GJC2	transporter	0.0229
CUL4B	other	0.0105	PSMD14	peptidase	0.000145	IgG-opsonized ovalbumin	chemical reagent	0.00965	bepridil	chemical drug	0.0277				PPP1R26	other	0.0229
ABL1	kinase	0.0105	C-miR146a	chemical reagent	0.000145	4-[4-(3-hydroxyphenyl)-3-(4-methylphenyl)-6-oxo-1,4-dihydropyrrolo[3,4-c]pyrazol-5-yl]benzoic acid	chemical reagent	0.00965	acetoxyacetylaminofluorene	chemical toxicant	0.0277				SEC16B	other	0.0229
TYA-018	chemical reagent	0.0108	STAT1/3/5 DIMER (complex)	complex	0.000145	HNF4A	transcription regulator	0.00966	doxercalciferol	chemical drug	0.0277				ALG2	enzyme	0.0229
POLR2A	enzyme	0.0108	phytohemagglutinin	chemical drug	0.000151	trans-hydroxytamoxifen	chemical drug	0.00971	OR141	chemical reagent	0.0277				GPRC5B	G-protein coupled receptor	0.0229
3,3'-diindolylmethane	chemical drug	0.0108	NFAT (family)	group	0.000154	tazemetostat	chemical drug	0.00973	(S)-2-((6Z,15Z)-20- hydroxyicosa-6,15-dienamido)succinate	chemical reagent	0.0277				Serpina3l	other	0.0229
15-deoxy-delta-12,14 -PGJ 2	chemical - endogenous mammalian	0.0109	NCOA3	transcription regulator	0.000154	lipid A	chemical toxicant	0.00995	levomenthol	chemical drug	0.0277				CMTM8	cytokine	0.0229
SPI1	transcription regulator	0.0112	semaxinib	chemical drug	0.000154	RXRB	ligand-dependent nuclear receptor	0.01	zoptarelin doxorubicin	biologic drug	0.0277				TRG-CCC3-1	other	0.0229
BHLHE40	transcription regulator	0.0118	urethane	chemical toxicant	0.000156	GNAS	enzyme	0.01	enalaprilat	chemical - endogenous mammalian	0.0277				SNAI3	transcription regulator	0.0229
FABP3	transporter	0.0119	cilostazol	chemical drug	0.000156	palmitic acid	chemical - endogenous mammalian	0.0101	alpha-TEA	chemical drug	0.0277				RDH11	enzyme	0.0229
TAS4464	chemical drug	0.0119	DOCK8	other	0.000157	JUN	transcription regulator	0.0102	D-lysergic acid diethylamide	chemical drug	0.0277				RBM27	other	0.0229
SYVN1	transporter	0.012	THRB	ligand-dependent nuclear receptor	0.000165	AKT2	kinase	0.0103	1,10-Bis(carboxymethylthiodecane)	chemical reagent	0.0277				MAN2C1	enzyme	0.0229
SLC2A3	transporter	0.0121	LH (complex)	complex	0.000172	USP18	peptidase	0.0103	KB-R7785	chemical - protease inhibitor	0.0277				SLC25A27	transporter	0.0229
miR-100-5p (and other miRNAs w/seed ACCCGUA)	mature microRNA	0.0121	lysophosphatidylinositol	chemical - endogenous mammalian	0.000172	norepinephrine	chemical - endogenous mammalian	0.0103	22-hydroxycholesterol	chemical - endogenous mammalian	0.0277				Mexis	other	0.0229
miR-381-3p (and other miRNAs w/seed AUACAAG)	mature microRNA	0.0121	SOCS3	phosphatase	0.000173	INSULIN (family)	group	0.0103	3,20-pregnanedione	chemical - endogenous mammalian	0.0277				RNF167	enzyme	0.0229
HBP1	transcription regulator	0.0121	IFI16	transcription regulator	0.000182	vismodegib	chemical drug	0.0106	PLIN5	other	0.0277				9530018H14Rik	other	0.0229
KMT2D	transcription regulator	0.0127	FGF7	growth factor	0.000182	SIAH2	transcription regulator	0.0106	BTG2	transcription regulator	0.0277				PP1C (family)	group	0.0229
NRIP1	transcription regulator	0.0128	ZFP36	transcription regulator	0.000184	CD247	transmembrane receptor	0.0106	lipid	chemical - endogenous mammalian	0.0277				GRHPR	enzyme	0.0229
GW3965	chemical reagent	0.0128	HAVCR1	other	0.000184	FOXM1	transcription regulator	0.0106	let-7a-5p (and other miRNAs w/seed GAGGUAG)	mature microRNA	0.0278				AZD5438	chemical drug	0.0229
CDK5R1	kinase	0.0132	KLF3	transcription regulator	0.000186	imatinib	chemical drug	0.0107	EGR3	transcription regulator	0.0278				afuresertib	chemical drug	0.0229
WT1	transcription regulator	0.0135	stattic	chemical reagent	0.00019	BRCA1	transcription regulator	0.0108	KLF2	transcription regulator	0.0278				GSK1059615	chemical drug	0.0229
resiquimod	chemical drug	0.0135	SMAD1	transcription regulator	0.00019	tributyrin	chemical drug	0.0109	lenalidomide	chemical drug	0.0278				SRSF9	enzyme	0.0229
CDK4/6 (family)	group	0.0136	mir-142 (includes others)	microRNA	0.000194	IL32	cytokine	0.0109	Rp-cAMPS	chemical - kinase inhibitor	0.0283				UBE2E3	enzyme	0.0229
selumetinib	chemical drug	0.0136	PLG	peptidase	0.000196	GNRH1	other	0.0109	CTBP (family)	group	0.0283				MYO1A	peptidase	0.0229
oxonic acid	chemical drug	0.014	TNFSF10	cytokine	0.000196	SIN3A	transcription regulator	0.0109	POGLUT3	enzyme	0.0283				C2	peptidase	0.0229
WAPL	enzyme	0.0142	concanavalin a	chemical drug	0.000196	verteporfin	chemical drug	0.0109	harmine	chemical drug	0.0283				miR-34c-3p (and other miRNAs w/seed AUCACUA)	mature microRNA	0.0229
LINC01018	other	0.0142	alloxan	chemical reagent	0.000197	DNMT3B	enzyme	0.0109	DDR1	kinase	0.0283				MIR4731	microRNA	0.0229
STIL	other	0.0142	G2535	chemical reagent	0.000197	NFE2L2	transcription regulator	0.011	DDR2	kinase	0.0283				mir-887	microRNA	0.0229
APC (complex)	complex	0.0142	astragalin	chemical - endogenous non-mammalian	0.000197	paclitaxel	chemical drug	0.011	DSG2	other	0.0283				miR-709 (and other miRNAs w/seed GAGGCAG)	mature microRNA	0.0229
glucosylceramide (d18:1/16:0)	chemical - endogenous mammalian	0.0142	BANP	other	0.000197	LRP1	transmembrane receptor	0.0112	MYO6	other	0.0289				MIR3619	microRNA	0.0229
PCM1	other	0.0142	CYBA	enzyme	0.000197	RNF2	transcription regulator	0.0112	ESRRA	transcription regulator	0.0289				IQSEC1	other	0.0229
WNT2	cytokine	0.0142	atropine	chemical drug	0.000197	SIRT1 inhibitor III	chemical drug	0.0112	TGFB2	growth factor	0.029				COPZ1	transporter	0.0229
RGS5	enzyme	0.0142	WR 1065	chemical drug	0.000198	sulindac	chemical drug	0.0112	1,2-dithiole-3-thione	chemical reagent	0.029				Cdk9 inhibitor II	chemical reagent	0.0229
mir-329 (includes others)	microRNA	0.0142	YY1	transcription regulator	0.000202	LH (complex)	complex	0.0112	ETV5	transcription regulator	0.0292				RBBP9	other	0.0229
miR-12202-3p (and other miRNAs w/seed CUUCUCU)	mature microRNA	0.0142	ATG5	enzyme	0.000206	MYCN	transcription regulator	0.0115	PRKN	enzyme	0.0292				miR-5587-3p (miRNAs w/seed CCCCGGG)	mature microRNA	0.0229
CDK5RAP2	other	0.0142	JNK (family)	group	0.000206	IL2	cytokine	0.0118	VCAN	other	0.0292				REXO4	transcription regulator	0.0229
EMP3	other	0.0142	BAX	transporter	0.000209	bexarotene	chemical drug	0.012	miR-338-3p (miRNAs w/seed CCAGCAU)	mature microRNA	0.0293				SNTB1	other	0.0229
L3MBTL2	transcription regulator	0.0142	zoledronic acid	chemical drug	0.000209	8-epi-prostaglandin F2alpha	chemical - endogenous mammalian	0.0121	FGFR3	kinase	0.0293				TPI1	enzyme	0.0229
SNRK	kinase	0.0142	thalidomide	chemical drug	0.000209	eritoran	chemical drug	0.0121	gefitinib	chemical drug	0.0297				ASCL5	transcription regulator	0.0229
TFF2	other	0.0142	cerivastatin	chemical drug	0.00021	beta-glucan	chemical drug	0.0121	PRKAG3	kinase	0.03				CD1B	other	0.0229
BARD1	transcription regulator	0.0142	FOXM1	transcription regulator	0.000222	erythritol	chemical - endogenous non-mammalian	0.0121	NLRX1	other	0.0301				ACOT8	enzyme	0.0229
Congo Red	chemical toxicant	0.0142	TIMP3	other	0.00023	1-palmitoyl-2-oleoylglycero-3-phosphoglycerol	chemical reagent	0.0121	THZ1	chemical drug	0.0308				dyngo-4a	chemical reagent	0.0229
leucovorin	chemical - endogenous mammalian	0.0142	HSP70 (family)	group	0.000241	chondroitin sulfate	chemical - endogenous mammalian	0.0121	VPC-220010	chemical reagent	0.0309				isonicotinamide	chemical reagent	0.0229
T-2 toxin	chemical toxicant	0.0143	miR-199a-5p (and other miRNAs w/seed CCAGUGU)	mature microRNA	0.000241	CF-02	chemical reagent	0.0121	AMBRA1	other	0.0309				TCAM1P	other	0.0229
ATF6	transcription regulator	0.0143	NOD2	other	0.000241	xylooligosaccharide	chemical - endogenous non-mammalian	0.0121	24-hydroxycholesterol	chemical - endogenous mammalian	0.0309				CORO2A	other	0.0229
epinephrine	chemical - endogenous mammalian	0.0143	TFAP2C	transcription regulator	0.000241	C5-B6	complex	0.0121	CXCL8	cytokine	0.031				FDCSP	other	0.0229
TERC	other	0.0144	nelfinavir	chemical drug	0.000241	TPPP2	other	0.0121	potassium chloride	chemical drug	0.031				WASF3	other	0.0229
TSC2	other	0.0148	QKI	transcription regulator	0.000243	AOPEP	peptidase	0.0121	MYCN	transcription regulator	0.031				SECISBP2	translation regulator	0.0229
INSR	kinase	0.0152	EPO	cytokine	0.000247	corylin	chemical - endogenous non-mammalian	0.0121	cantharidin	chemical drug	0.031				SEPHS1	enzyme	0.0229
artesunic acid	chemical drug	0.0155	IL7	cytokine	0.000248	chlormethiazole	chemical drug	0.0121	IDH1	enzyme	0.0311				PHA-767491	chemical drug	0.0229
JARID2	transcription regulator	0.0155	RBM5	other	0.000252	TCMCB07	chemical reagent	0.0121	TRAF2	enzyme	0.0311				dupilumab	biologic drug	0.0229
MFAP5	other	0.0155	GPX1	enzyme	0.000252	SGK3	kinase	0.0121	NCOA/NR1I2/RXRA (complex)	complex	0.0312				Scgb1b27 (includes others)	other	0.0229
adenine	chemical - endogenous mammalian	0.0161	THBS1	other	0.000252	Pilrb1/Pilrb2	other	0.0121	SELENOS	other	0.0312				SYT7	transporter	0.0229
GATAD2B	transcription regulator	0.0161	carrageenan	chemical drug	0.000252	CYP2C8	enzyme	0.0121	HOXD13	transcription regulator	0.0312				RBP2	transporter	0.0229
salubrinal	chemical reagent	0.0162	N-[N-(3,5-difluorophenacetyl-L-Ala)]-S-phenylglycine t-butyl ester	chemical - protease inhibitor	0.000259	Serpinb3a	other	0.0121	XRCC6	enzyme	0.0312				CTD_2245E153	other	0.0229
miR-296-5p (miRNAs w/seed GGGCCCC)	mature microRNA	0.0162	CSNK1G3	kinase	0.000261	BRCC3	peptidase	0.0121	miR-148a-3p (and other miRNAs w/seed CAGUGCA)	mature microRNA	0.0312				UBE2V2-AS1	other	0.0229
NUDT21	other	0.0162	ERRFI1	other	0.000261	TBL1X	transcription regulator	0.0121	miR-296-5p (miRNAs w/seed GGGCCCC)	mature microRNA	0.0312				HAFML	other	0.0229
PT-2385	chemical drug	0.0162	ITGB8	other	0.000261	APOBEC3H	enzyme	0.0121	TMBIM6	other	0.0312				angiotensin-converting enzyme inhibitor	chemical drug	0.0229
TGM2	enzyme	0.0163	androstenediol	chemical - endogenous mammalian	0.000261	olsalazine	chemical drug	0.0121	linalool	chemical - endogenous non-mammalian	0.0312				withanolide D	chemical - endogenous non-mammalian	0.0229
CHD8	enzyme	0.0164	salinosporamide A	chemical drug	0.000263	LINC00689	other	0.0121	polyunsaturated fatty acids	chemical - endogenous non-mammalian	0.0312				renin-angiotensin-aldosterone system blocking agent	chemical drug	0.0229
CDK9	kinase	0.0164	SLPI	other	0.000263	IL12RB2/IL23R (family)	group	0.0121	KLF3	transcription regulator	0.0315				3-mercaptopicolinic acid	chemical drug	0.0229
IL5	cytokine	0.0167	WWOX	enzyme	0.000263	SLAMF9	other	0.0121	PML	transcription regulator	0.0315				phenylpropanoic acid	chemical - endogenous mammalian	0.0229
ADGRE2	other	0.0176	silymarin	chemical drug	0.000263	DACT1	other	0.0121	mono-(2-ethylhexyl)phthalate	chemical toxicant	0.0315				trequinsin	chemical reagent	0.0229
CNR1	G-protein coupled receptor	0.0183	evodiamine	chemical - endogenous non-mammalian	0.000263	HECTD3	enzyme	0.0121	heparin	chemical - endogenous mammalian	0.0323				BMS-200150	chemical reagent	0.0229
BAG3	other	0.0184	CLIC1	ion channel	0.000271	RMST	other	0.0121	mycophenolic acid	chemical drug	0.0323				carnitine	chemical - endogenous mammalian	0.0229
ZNF217	transcription regulator	0.0185	trametinib	chemical drug	0.000271	SPINDOC	other	0.0121	artesunic acid	chemical drug	0.0325				niravoline	chemical reagent	0.0229
ULK4	kinase	0.0185	PRKCE	kinase	0.000276	DAGLA	enzyme	0.0121	SP110	other	0.0328				remikiren	chemical drug	0.0229
NELFB	other	0.0185	VEGF (family)	group	0.000289	SPATA2	other	0.0121	PNPLA2	enzyme	0.0335				mifobate	chemical drug	0.0229
SPZ1	transcription regulator	0.0185	TGFA	growth factor	0.000295	HLA-DR (complex)	complex	0.0121	miR-21-5p (and other miRNAs w/seed AGCUUAU)	mature microRNA	0.0335				C3a receptor agonist peptide	chemical reagent	0.0229
CHEK2	kinase	0.0185	napabucasin	chemical drug	0.000295	NSUN5	enzyme	0.0121	fluoxetine	chemical drug	0.0335				zosuquidar	chemical drug	0.0229
MMP3	peptidase	0.0185	XBP1	transcription regulator	0.000296	ZDHHC5	enzyme	0.0121	Serpina3n (includes others)	other	0.0342				sodium 2-((6Z,15Z)-20-hydroxyicosa-6,15-dienamido)acetate	chemical reagent	0.0229
VHL E3 LIGASE (complex)	complex	0.0186	2-deoxyglucose	chemical drug	0.000301	NLRP6	G-protein coupled receptor	0.0121	HOXA11	transcription regulator	0.0342				isobutyric acid	chemical - endogenous non-mammalian	0.0229
HCFC1	transcription regulator	0.0186	COL1A1	other	0.000301	SIRT4	enzyme	0.0121	COL2A1	other	0.0342				anti-miR-185-5p	chemical reagent	0.0229
SNHG6	other	0.0186	TRADD	other	0.000301	Tlr12	other	0.0121	SIM2	transcription regulator	0.0342				anti-miR-126-3p inhibitor	chemical reagent	0.0229
ISX	transcription regulator	0.0186	fucoidin	chemical drug	0.000301	PLA2G7	enzyme	0.0121	MIRLET7 (family)	group	0.0342				LDC067	chemical drug	0.0229
SH2D5	other	0.0186	PNPT1	enzyme	0.000301	IGG2B (complex)	complex	0.0121	ACKR1	G-protein coupled receptor	0.0342				Kira8	chemical drug	0.0229
TAF1C	transcription regulator	0.0186	carbamazepine	chemical drug	0.000301	AP1 (family)	group	0.0121	DSP	other	0.0342				(E)-2-(2-quinolin-2-yl-vinyl)-benzene-1,4-diol	chemical reagent	0.0229
sepantronium	chemical drug	0.0186	N-formyl-Met-Leu-Phe	chemical reagent	0.000301	azilsartan	chemical drug	0.0121	IFITM1	transmembrane receptor	0.0342				chymostatin	chemical - protease inhibitor	0.0229
DLX4	transcription regulator	0.0186	ATM	kinase	0.000315	CACYBP	other	0.0121	SESN2	enzyme	0.0342				IP 20	biologic drug	0.0229
CDC25A	phosphatase	0.0186	mir-146 (includes others)	microRNA	0.000317	GIT1	other	0.0121	GF 120918	chemical reagent	0.0342				TEI-F00806	chemical - protease inhibitor	0.0229
FOXK1	transcription regulator	0.0186	HMGB1	transcription regulator	0.000317	AP3D1	other	0.0121	acetaldehyde	chemical - endogenous mammalian	0.0342				isovaleric acid	chemical - endogenous mammalian	0.0229
CR1	transmembrane receptor	0.0186	PTGS2	enzyme	0.000321	DCB 3503	chemical reagent	0.0121	TEAD2	transcription regulator	0.0342				oleoyl-coenzyme A	chemical - endogenous mammalian	0.0229
RASSF10	other	0.0186	oblimersen	biologic drug	0.000329	PF-3758309	chemical drug	0.0121	NDP	growth factor	0.0342				15-(S)-hydroperoxyeicosatetraenoic acid	chemical - endogenous mammalian	0.0229
PIWIL2	enzyme	0.0186	atorvastatin	chemical drug	0.000332	DAPK1	kinase	0.0121	mir-8 (includes others)	microRNA	0.0345				2-aminoisobutyric acid	chemical - endogenous mammalian	0.0229
VDAC1	ion channel	0.0186	calcimycin	chemical reagent	0.000333	STX11	transporter	0.0121	SMARCB1	transcription regulator	0.0345				D-mannoheptulose	chemical - endogenous non-mammalian	0.0229
LY-3009120	chemical drug	0.0186	CGAS	enzyme	0.000336	WBP11	phosphatase	0.0121	pidnarulex	chemical drug	0.0347				dihydroxyacetone	chemical - endogenous mammalian	0.0229
BCR (complex)	complex	0.0187	FLT1	kinase	0.000336	miR-574-5p (miRNAs w/seed GAGUGUG)	mature microRNA	0.0121	3,3'-diindolylmethane	chemical drug	0.0347				androstanol	chemical - endogenous mammalian	0.0229
KDM5A	enzyme	0.0189	2,5-bis(5-hydroxymethyl-2-thienyl)furan	chemical reagent	0.000336	MIR3662	microRNA	0.0121	honokiol	chemical - endogenous non-mammalian	0.0347				DYSF	other	0.023
BIRC5	other	0.0193	CHRNA7	ion channel	0.000336	miR-298-5p (and other miRNAs w/seed GCAGAGG)	mature microRNA	0.0121	IKBKB	kinase	0.0352				miR-16-5p (and other miRNAs w/seed AGCAGCA)	mature microRNA	0.023
PCSK9	peptidase	0.0195	ZNF24	transcription regulator	0.000336	mir-1303	microRNA	0.0121	DIO3	enzyme	0.0356				eltrombopag	chemical drug	0.0232
PTPN6	phosphatase	0.0196	SERPINB5	other	0.000336	FGA	other	0.0121	IGG (complex)	complex	0.0357				TGIF1	transcription regulator	0.0232
CD3 (complex)	complex	0.0196	PTPRO	phosphatase	0.000336	FGG	other	0.0121	SOX17	transcription regulator	0.0359				ATP2A2	transporter	0.0232
vincristine	chemical drug	0.0206	mesalamine	chemical drug	0.000336	TROAP	peptidase	0.0121	TFAP4	transcription regulator	0.0359				LIPG	enzyme	0.0232
RBX1	enzyme	0.0207	mir-9 (includes others)	microRNA	0.000343	lobeglitazone	chemical drug	0.0121	TERC	other	0.0359				RBM39	transcription regulator	0.0232
dacinostat	chemical drug	0.021	LACTB	peptidase	0.000343	CFHR3	other	0.0121	pitavastatin	chemical drug	0.0359				caffeine	chemical drug	0.0233
mir-137 (includes others)	microRNA	0.021	SRF	transcription regulator	0.000345	PORCN	enzyme	0.0121	TBX3	transcription regulator	0.036				INS	other	0.0233
IND S1	chemical - kinase inhibitor	0.021	ATG7	enzyme	0.000351	AURKAIP1	enzyme	0.0121	pioglitazone	chemical drug	0.036				EPAS1	transcription regulator	0.0237
SIN3B	transcription regulator	0.021	methamphetamine	chemical drug	0.000351	P2RY12	G-protein coupled receptor	0.0121	KDM6A	enzyme	0.036				KDM3A	transcription regulator	0.0239
selenomethylselenocysteine	chemical - endogenous mammalian	0.021	dibenzo[a,l]pyrene diol-epoxide	chemical - endogenous mammalian	0.000351	CLDN5	other	0.0121	EPRS1	enzyme	0.036				dimethylnitrosamine	chemical toxicant	0.0239
NSUN6	enzyme	0.0211	MLN8054	chemical drug	0.000351	PDIA3	peptidase	0.0121	CCN1	other	0.036				n-3 fatty acids	chemical drug	0.0239
HSF2	transcription regulator	0.0211	RPL37	other	0.000351	SEMA6A	transmembrane receptor	0.0121	quercetin	chemical drug	0.0364				manganese	chemical - endogenous mammalian	0.0241
SALL4	transcription regulator	0.0212	CTBP1-DT	other	0.000351	APOD	transporter	0.0121	glucocorticoid	chemical drug	0.0364				ELOVL3	enzyme	0.0246
silibinin	chemical drug	0.0215	KLHL21	enzyme	0.000351	Uox	enzyme	0.0121	RELA	transcription regulator	0.0365				USF2	transcription regulator	0.0246
miR-155-5p (miRNAs w/seed UAAUGCU)	mature microRNA	0.0219	RBMS1	other	0.000351	APLP2	other	0.0121	SRC	kinase	0.0368				cuprizone	chemical toxicant	0.0249
ABL1/2 (family)	group	0.022	U2AF2	other	0.000351	F9	peptidase	0.0121	GNE-987	chemical reagent	0.0372				lenvatinib	chemical drug	0.0251
PTPRR	phosphatase	0.0225	DDX24	enzyme	0.000351	APPL1	other	0.0121	DANCR	other	0.0372				Slfn3/Slfn4	enzyme	0.0251
GnRH analog	biologic drug	0.0226	KRT5	other	0.000351	GRIA2	ion channel	0.0121	AFAP1-AS1	other	0.0372				ZIC5	transcription regulator	0.0251
ATXN1	transcription regulator	0.0229	TMEM115	other	0.000351	CSTB	peptidase	0.0121	SEL1L	other	0.0372				ANO1	ion channel	0.0251
TH	enzyme	0.0229	UIMC1	other	0.000351	POLB	enzyme	0.0121	miR-129-5p (and other miRNAs w/seed UUUUUGC)	mature microRNA	0.0372				EIF4A3	enzyme	0.0251
TIA1	other	0.0231	PX-12	chemical drug	0.000351	TG6-10-1	chemical reagent	0.0121	PPP1R15A	other	0.0372				ROBO3	transmembrane receptor	0.0251
HIF1 (complex)	complex	0.0231	albendazole	chemical drug	0.000351	Wfdc17	other	0.0121	sodium iodate	chemical reagent	0.0372				SLC51A	transporter	0.0251
tolfenamic acid	chemical drug	0.0234	idronoxil	chemical drug	0.000351	Rhodobacter sphaeroides lipopolysaccharide	chemical - endogenous non-mammalian	0.0121	selenomethylselenocysteine	chemical - endogenous mammalian	0.0372				CEBP (complex)	complex	0.0251
USP29	peptidase	0.0234	RIPK1	kinase	0.000358	RP4_773N104	other	0.0121	MMP9	peptidase	0.0373				LIPC	enzyme	0.0251
MIR9-2HG	other	0.0234	CTNNB1	transcription regulator	0.000365	PMX 205	chemical reagent	0.0121	SORL1	transporter	0.0373				miR-541-5p (miRNAs w/seed AGGGAUU)	mature microRNA	0.0251
HSD17B12	enzyme	0.0234	FOXL2	transcription regulator	0.000381	3-bromo-2-(4-hydroxyphenyl)indazol-5-ol	chemical reagent	0.0121	CREB1	transcription regulator	0.0375				STK25	kinase	0.0251
SERPINB2	other	0.0234	FEV	transcription regulator	0.000381	trans-piceid	chemical drug	0.0121	IL1A	cytokine	0.0376				PNU-74654	chemical reagent	0.0251
ELP3	enzyme	0.0234	STAT3/STAT3 (complex)	complex	0.000389	methylamine	chemical - endogenous mammalian	0.0121	CEBPD	transcription regulator	0.0389				marimastat	chemical drug	0.0251
miR-193a-5p (miRNAs w/seed GGGUCUU)	mature microRNA	0.0234	IL11RA	transmembrane receptor	0.000389	roflumilast	chemical drug	0.0121	RXRA	ligand-dependent nuclear receptor	0.0393				dextran	chemical drug	0.0251
mir-497 (includes others)	microRNA	0.0234	LTBR	transmembrane receptor	0.000389	grepafloxacin	chemical drug	0.0121	IDH2	enzyme	0.0395				RXRB	ligand-dependent nuclear receptor	0.0255
MED15	transcription regulator	0.0234	DETA-NONOate	chemical reagent	0.000389	vanadyl sulfate	chemical reagent	0.0121	OXT	other	0.0395				dibutyl phthalate	chemical toxicant	0.0255
SHOX	transcription regulator	0.0234	zVAD-FMK	chemical - protease inhibitor	0.000389	sodium chlorate	chemical reagent	0.0121	TEAD3	transcription regulator	0.0395				FXR/RXRα/FXR LIGAND/RETINOIC ACID (complex)	complex	0.0255
SNIP1	other	0.0234	imiquimod	chemical drug	0.00039	CAY10595	chemical reagent	0.0121	POSTN	other	0.0395				choline fenofibrate	chemical drug	0.0255
genipin	chemical drug	0.0234	ZC3H12A	enzyme	0.000391	sappanone A	chemical - endogenous non-mammalian	0.0121	candesartan	chemical drug	0.0395				PLA2R1	transmembrane receptor	0.0255
CLEC5A	other	0.0234	STK11	kinase	0.000392	triacylglycerol	chemical - endogenous mammalian	0.0121	methotrexate	chemical drug	0.0397				TJP2	kinase	0.0255
roblitinib	chemical drug	0.0234	3,3'-diindolylmethane	chemical drug	0.000405	9-hydroxyoctadecadienoic acid	chemical - endogenous mammalian	0.0121	Orai1	other	0.0399				INHBE	growth factor	0.0255
4-(benzylamino)-2-((2-(3-chloro-4-hydroxyphenyl)ethyl)amino)pyrimidine-5-carboxamide	chemical reagent	0.0234	SB-431542	chemical reagent	0.000406	L-alpha-hydroxyglutarate	chemical - endogenous mammalian	0.0121	TCF (family)	group	0.0399				tranilast	chemical drug	0.0255
PQQ cofactor	chemical - endogenous non-mammalian	0.0234	HDAC1	enzyme	0.000409	POR	enzyme	0.0122	streptozocin	chemical drug	0.0403				uridine	chemical - endogenous mammalian	0.0255
cystemustine	chemical drug	0.0234	DNMT3A	enzyme	0.000416	LRP5	transmembrane receptor	0.0122	epigallocatechin-gallate	chemical drug	0.0403				PPARGC1B	transcription regulator	0.0259
lometrexol	chemical drug	0.0234	GATA1	transcription regulator	0.000421	mir-21 (includes others)	microRNA	0.0122	betamethasone	chemical drug	0.0404				NCOA1	transcription regulator	0.0266
artemisinin	chemical drug	0.0234	chondroitin sulfate A	chemical - endogenous mammalian	0.000425	TREM1	transmembrane receptor	0.0127	NCOA/NR1I3/RXRA (complex)	complex	0.0404				fish oils	chemical drug	0.0273
floxuridine	chemical drug	0.0234	NCT-80	chemical reagent	0.000425	KAT5	enzyme	0.0127	NADPH OXIDASE (complex)	complex	0.0404				C/EBP (family)	group	0.0273
inosine	chemical - endogenous mammalian	0.0235	USP28	peptidase	0.000425	SP600125	chemical drug	0.0128	SUCNR1	G-protein coupled receptor	0.0404				TWIST2	transcription regulator	0.0273
T3/TR/RXR (complex)	complex	0.0235	valine	chemical - endogenous mammalian	0.000425	CDKN2A	enzyme	0.0129	mir-378 (includes others)	microRNA	0.0404				NFIB	transcription regulator	0.0273
ALDOSE REDUCTASE (family)	group	0.0237	BIX 01294	chemical reagent	0.000425	RORC	ligand-dependent nuclear receptor	0.0129	EPHX2	enzyme	0.0404				ursodeoxycholic acid	chemical - endogenous mammalian	0.0273
SUV39H1	enzyme	0.0237	baricitinib	chemical drug	0.000425	CREB (family)	group	0.0131	MBD1	transcription regulator	0.0404				gemfibrozil	chemical drug	0.0273
IFNGR1	transmembrane receptor	0.0243	PAWR	transcription regulator	0.000425	3-methyladenine	chemical toxicant	0.0132	ITGA11	other	0.0404				EML4-ALK	fusion gene/product	0.0274
tetraethylammonium	chemical drug	0.0248	alectinib	chemical drug	0.000425	Wy 40905	chemical reagent	0.0132	FSHB	other	0.0404				SIM1	transcription regulator	0.0276
FBN1	other	0.0251	AICAR	chemical - endogenous mammalian	0.000428	streptozocin	chemical drug	0.0134	BAPTA	chemical reagent	0.0404				xanthine derivative CB002 analog 4	chemical reagent	0.028
MGA	transcription regulator	0.0251	NCF1	enzyme	0.000438	cocaine	chemical drug	0.0134	GABA	chemical - endogenous mammalian	0.0404				trans-cinnamaldehyde	chemical drug	0.028
PPARA	ligand-dependent nuclear receptor	0.0253	HLX	transcription regulator	0.000438	C5AR1	G-protein coupled receptor	0.0136	SLC15A4	transporter	0.041				SH3TC2	other	0.028
sirolimus	chemical drug	0.0256	KU-55933	chemical drug	0.000438	WTAP	other	0.0136	8-bromo-cyclic ADP-ribose	chemical reagent	0.0412				AGMAT	enzyme	0.028
N-Ac-Leu-Leu-norleucinal	chemical - protease inhibitor	0.0257	TAS4464	chemical drug	0.000438	MSB0011359C	biologic drug	0.0136	GDP	chemical - endogenous mammalian	0.0412				BTRC	enzyme	0.028
miR-18a-5p (and other miRNAs w/seed AAGGUGC)	mature microRNA	0.0265	NOTCH3	transcription regulator	0.000451	GRN	growth factor	0.0137	mineralocorticoid	chemical drug	0.0412				BARX2	transcription regulator	0.028
NKX2-2-AS1	other	0.0269	ODC1	enzyme	0.000457	FAS	transmembrane receptor	0.0138	dibenzo[a,l]pyrene diol-epoxide	chemical - endogenous mammalian	0.0412				propionic acid	chemical - endogenous mammalian	0.028
NGFR	transmembrane receptor	0.0269	MAPKAPK2	kinase	0.000457	ARNT2	transcription regulator	0.0139	piperonyl butoxide	chemical drug	0.0412				tributyltin	chemical reagent	0.0281
BLU 9931	chemical drug	0.0272	HNRNPU	transporter	0.000457	IGM (complex)	complex	0.014	MYOSIN LIGHT CHAIN KINASE (family)	group	0.0412				RHO	G-protein coupled receptor	0.0284
DELTA (family)	group	0.0272	MIR17HG	other	0.000471	DOCK8	other	0.014	TFIIH (complex)	complex	0.0412				MLXIPL	transcription regulator	0.0284
KERATIN 16 (family)	group	0.0272	AHR	ligand-dependent nuclear receptor	0.00048	PLAU	peptidase	0.014	Cma1	peptidase	0.0412				FOLR1	transporter	0.0286
KYL peptide	chemical reagent	0.0272	ALB	transporter	0.000494	adenosine	chemical - endogenous mammalian	0.0143	SAMSN1	other	0.0412				cardiotoxin	chemical - other	0.0291
CPI-455	chemical drug	0.0272	SMPD1	enzyme	0.000494	AHCY	enzyme	0.0143	Sprr3	other	0.0412				CRNDE	other	0.0291
LM-1685	chemical reagent	0.0272	IFNA1/IFNA13	cytokine	0.000494	dalfampridine	chemical drug	0.0143	AKR7A3	enzyme	0.0412				(R)-3-hydroxybutyric acid	chemical - endogenous mammalian	0.0291
CRB2	other	0.0272	EBI3	cytokine	0.000494	MCB-613	chemical reagent	0.0144	PRAG1	kinase	0.0412				omeprazole	chemical drug	0.0291
STL427944	chemical reagent	0.0272	CD274	transmembrane receptor	0.000494	psychosine	chemical - endogenous mammalian	0.0144	FBXO11	enzyme	0.0412				SIRT1	transcription regulator	0.0295
HEY1/2 (family)	group	0.0272	paraquat	chemical toxicant	0.000494	1,2-dioleoyloxy-3-(trimethylammonium)propane	chemical reagent	0.0144	CTHRC1	other	0.0412				AC261066	chemical reagent	0.0296
FH-1321	chemical reagent	0.0272	ethanol	chemical - endogenous mammalian	0.000513	8-hydroxyguanine	chemical - endogenous mammalian	0.0144	CPEB3	translation regulator	0.0412				ANTXR2	transmembrane receptor	0.0296
glutathione-4-hydroxynonenal	chemical reagent	0.0272	interferon beta-1a	biologic drug	0.000518	roxithromycin	chemical drug	0.0144	DLK2	other	0.0412				chlorcyclizine	chemical drug	0.0296
JIP1/2/3 (family)	group	0.0272	YWHAQ	other	0.000527	5-stearic acid hydroxy stearic acid	chemical - endogenous mammalian	0.0144	DERL1	other	0.0412				tectorigenin	chemical - endogenous non-mammalian	0.0296
bapineuzumab	biologic drug	0.0272	NEDD8	enzyme	0.000527	10-(9Z-hexadecenoyloxy)-octadecanoic acid	chemical - endogenous mammalian	0.0144	NHLRC1	enzyme	0.0412				ATOH8	transcription regulator	0.0296
E2F1:TFDP1,TFDP2	complex	0.0272	miR-374b-5p (and other miRNAs w/seed UAUAAUA)	mature microRNA	0.000527	pinaverium	chemical drug	0.0144	TMEM208	other	0.0412				isoleucine	chemical - endogenous mammalian	0.0296
CTNNB1:TCF7L2,LEF1:CCND1 Gene	complex	0.0272	HIF3A	transcription regulator	0.000527	combretastatin-2-aminoimidazole analog C12	chemical reagent	0.0144	IPPK	kinase	0.0412				miR-409-3p (miRNAs w/seed AAUGUUG)	mature microRNA	0.0296
VENTX:TCF4,LEF1:CCND1 Gene	complex	0.0272	ID4	transcription regulator	0.000527	GW2580	chemical drug	0.0144	EPM2A	phosphatase	0.0412				APOA2	transporter	0.0296
NPM1:TFAP2A homodimer:MYBL2 gene	complex	0.0272	ozone	chemical drug	0.000533	pazopanib	chemical drug	0.0144	SUCO	other	0.0412				ITGA3	other	0.0296
MYC:MAX:CDC25A gene	complex	0.0272	EHMT1	enzyme	0.000543	teichoic acid	chemical - endogenous non-mammalian	0.0144	SDF4	other	0.0412				MAP1LC3B	other	0.0296
RUNX1:CBFB:PRKCQ gene	complex	0.0272	azoxymethane	chemical toxicant	0.000544	repertaxin	chemical drug	0.0144	ADAMTS9	peptidase	0.0412				LPCAT1	enzyme	0.0296
RUNX1:CBFB:GATA3-TAL1 core complex:MYB gene	complex	0.0272	1-palmitoyl-2-(5-oxovaleroyl)-sn-glycero-3-phosphorylcholine	chemical reagent	0.000551	3M-003	chemical reagent	0.0144	NR3C2 DIMER/ALDOSTERONE (complex)	complex	0.0412				biotin	chemical - endogenous mammalian	0.0296
E2F1:TFDP1,TFDP2:CDC6 gene	complex	0.0272	OAT	enzyme	0.000551	MCI-030	chemical reagent	0.0144	SRT2104	chemical drug	0.0412				orlistat	chemical drug	0.0296
E2F1:TFDP1,TFDP2:POLA1 gene	complex	0.0272	IGF1R	transmembrane receptor	0.000561	PILRA	other	0.0144	LY 518674	chemical drug	0.0412				clofibrate	chemical drug	0.0298
E2F1:TFDP1,TFDP2:PCNA gene	complex	0.0272	celecoxib	chemical drug	0.000568	LILRA5	other	0.0144	TSIX	other	0.0412				diethylstilbestrol	chemical drug	0.0304
E2F1:TFDP1,TFDP2:ORC1 gene	complex	0.0272	docetaxel	chemical drug	0.000572	N-hexanoylhomoserine lactone	chemical - endogenous non-mammalian	0.0144	FANCG	other	0.0412				RYR2	ion channel	0.0306
E2F1:TFDP1,TFDP2:FBXO5 gene	complex	0.0272	NCOR1	transcription regulator	0.000595	glycitein	chemical drug	0.0144	CASQ1	other	0.0412				CNGA3	ion channel	0.0306
E2F1:TFDP1,TFDP2:DHFR gene	complex	0.0272	SRC	kinase	0.000595	LRRC26	ion channel	0.0144	TRPC5	ion channel	0.0412				HEIH	other	0.0306
E2F1:TFDP1,TFDP2:CDC45 gene	complex	0.0272	E2F1	transcription regulator	0.000597	MIR124-1HG	other	0.0144	LAMTOR2	other	0.0412				bilirubin	chemical - endogenous mammalian	0.0306
E2F1:TFDP1,TFDP2:CDK1 gene	complex	0.0272	ESTROGEN RECEPTOR (family)	group	0.000601	UBAC2	enzyme	0.0144	CNKSR2	other	0.0412				XBP1	transcription regulator	0.0306
E2F1:TFDP1,TFDP2:CDT1 gene	complex	0.0272	BMP10	growth factor	0.000609	RBMS3	other	0.0144	MYL3	other	0.0412				DMD	other	0.0308
E2F1:TFDP1,TFDP2:CDC25A gene	complex	0.0272	Fcgr2b	transmembrane receptor	0.000615	CERS5	transcription regulator	0.0144	miR-323-3p (and other miRNAs w/seed ACAUUAC)	mature microRNA	0.0412				8-chlorophenylthio-adenosine 3',5'-cyclic monophosphate	chemical reagent	0.031
E2F1:TFDP1,TFDP2:TK1 gene	complex	0.0272	DDIT4	other	0.000615	CTSC	peptidase	0.0144	mir-673	microRNA	0.0412				SOX17	transcription regulator	0.031
DREAM complex:PCNA gene	complex	0.0272	sodium bisulfide	chemical reagent	0.000619	Rmst	other	0.0144	mir-1297	microRNA	0.0412				ARID2	transcription regulator	0.031
DREAM complex:CDC25A gene	complex	0.0272	ACSL4	enzyme	0.000619	BZW2	translation regulator	0.0144	EIF4E2	translation regulator	0.0412				HOXA13	transcription regulator	0.031
DREAM complex:TOP2A gene	complex	0.0272	heme	chemical - endogenous mammalian	0.000619	TLR10	transmembrane receptor	0.0144	FBXW2	enzyme	0.0412				JARID2	transcription regulator	0.031
DREAM complex:E2F1 gene	complex	0.0272	HMOX1	enzyme	0.000622	GATA3-AS1	other	0.0144	EPS15	other	0.0412				2,3,4,7,8-pentachlorodibenzofuran	chemical toxicant	0.031
DREAM complex:RBL1 gene	complex	0.0272	FGF1	growth factor	0.000622	JADE2	enzyme	0.0144	FTMT	enzyme	0.0412				TP73	transcription regulator	0.0313
DREAM complex:CDC6 gene	complex	0.0272	NUPR1	transcription regulator	0.000632	TMEM106A	other	0.0144	RGS7	enzyme	0.0412				pioglitazone	chemical drug	0.0316
HDAC1:RBL2:E2F4,E2F5:TFDP1,TFDP2; HDAC1:RBL1:E2F4:TFDP1,TFDP2:E2F1 gene	complex	0.0272	NOTCH1	transcription regulator	0.000635	CLEC4D	other	0.0144	HES7	transcription regulator	0.0412				bisphenol A	chemical - endogenous mammalian	0.0316
HDAC1:RBL2:E2F4,E2F5:TFDP1,TFDP2; HDAC1:RBL1:E2F4:TFDP1,TFDP2:MYBL2 gene	complex	0.0272	WT1	transcription regulator	0.000637	PLA2G4E	enzyme	0.0144	TUBB1	other	0.0412				IL6ST	transmembrane receptor	0.0317
HDAC1:RBL2:E2F4,E2F5:TFDP1,TFDP2; HDAC1:RBL1:E2F4:TFDP1,TFDP2:CDK1 gene	complex	0.0272	epothilone B	chemical drug	0.000643	BRD9	other	0.0144	mir-467 (includes others)	microRNA	0.0412				SMAD3	transcription regulator	0.0318
HDAC1:RBL2:E2F4,E2F5:TFDP1,TFDP2; HDAC1:RBL1:E2F4:TFDP1,TFDP2:CCNA2 gene	complex	0.0272	NOS (family)	group	0.000643	CADM2	other	0.0144	NPHS2	other	0.0412				MAPT	other	0.0319
MECP2:MET gene	complex	0.0272	IGFBP7	transporter	0.000643	MTSS1	other	0.0144	COL6A2	other	0.0412				EHMT2	enzyme	0.0324
PRC1L4:CDC7 gene	complex	0.0272	IFT57	other	0.000643	lumefantrine	chemical drug	0.0144	CLCA1	ion channel	0.0412				promegestone	chemical drug	0.0324
E2F6:(TFDP1,TFDP2):RAD51 gene	complex	0.0272	UBA3	enzyme	0.000643	ANTXR1	transmembrane receptor	0.0144	ALYREF	transcription regulator	0.0412				FGF1	growth factor	0.0324
E2F1:(TFDP1,TFDP2):RAD51 gene	complex	0.0272	CD44	other	0.000656	RBBP5	transcription regulator	0.0144	TMEM115	other	0.0412				DDIT3	transcription regulator	0.0324
E2F6:(TFDP1,TFDP2):BRCA1 gene	complex	0.0272	BMPR2	kinase	0.000665	SMPD2	enzyme	0.0144	LRRFIP1	transcription regulator	0.0412				AKT1	kinase	0.0324
E2F6:(TFDP1,TFDP2):RBBP4 gene	complex	0.0272	STAT2	transcription regulator	0.000665	TPR	other	0.0144	glycine ethyl ester	chemical reagent	0.0412				KDM1A	enzyme	0.0328
CCND1 gene:nucleosome:ESR1:ESTG	complex	0.0272	IL9	cytokine	0.000665	CLDN1	other	0.0144	UNC 0642	chemical reagent	0.0412				PGR	ligand-dependent nuclear receptor	0.0332
MYB gene:hyperTEFb	complex	0.0272	cobalt chloride	chemical reagent	0.000667	ABCD2	transporter	0.0144	singlet oxygen	chemical - endogenous mammalian	0.0412				NUCLEAR FACTOR 1 (family)	group	0.0333
MECP2:IRAK1 gene	complex	0.0272	testosterone	chemical - endogenous mammalian	0.00068	HPRT1	enzyme	0.0144	potassium cyanide	chemical reagent	0.0412				SLC22A5	transporter	0.0333
SIN3A:ACK685-STAT3 dimer:IL2RG gene	complex	0.0272	AP2 (family)	group	0.000684	N-3-butanoyl-DL-homoserine lactone	chemical - endogenous non-mammalian	0.0144	5-phenylvaleric acid	chemical reagent	0.0412				LUCAT1	other	0.0333
SRXN1 gene:NFE2L2	complex	0.0272	D-galactose	chemical - endogenous mammalian	0.000684	mir-488	microRNA	0.0144	NSOP00313	chemical reagent	0.0412				IFRD1	other	0.0333
E2F6:TFDP1/2,(E2F6:TFDP1:MGA:MAX:EHMT1:EHMT2:CBX3:PRC1.6)	group	0.0272	miR-221-3p (and other miRNAs w/seed GCUACAU)	mature microRNA	0.000684	mir-637	microRNA	0.0144	Z-LEHD-FMK	chemical reagent	0.0412				ketoconazole	chemical drug	0.0333
TFAM gene:NRF1:NRF2:PPARGC1A,PPRC1	group	0.0272	IL12A	cytokine	0.000684	mir-361	microRNA	0.0144	S-adenosylhomocysteine	chemical - endogenous mammalian	0.0412				epoxomicin	chemical - protease inhibitor	0.0333
CCND1 gene:H3K4me2 nucleosome:FOXA1:GATA3:ESTG:ESR1 dimer:JUN:ATF2:POUF21:ESTG:ESR1 dimer:JUN:FOS	complex	0.0272	wogonin	chemical - endogenous non-mammalian	0.000684	PPM1L	phosphatase	0.0144	GW610742	chemical reagent	0.0412				SOD2	enzyme	0.0337
miR-1294 inhibitor	chemical reagent	0.0272	KITLG	growth factor	0.000696	NRP2	kinase	0.0144	Mn2+	chemical - endogenous mammalian	0.0412				phlorizin	chemical - endogenous non-mammalian	0.0345
Ece2	peptidase	0.0272	IGF RECEPTOR (family)	group	0.000698	ELP1	other	0.0144	CHI3L1	enzyme	0.0412				perhexiline	chemical drug	0.0345
CLN5	enzyme	0.0272	5-deoxy-rutaecarpine	chemical reagent	0.000698	W-54011	chemical reagent	0.0144	ERBB4	kinase	0.0412				quisinostat	chemical drug	0.0345
Pms2	other	0.0272	Adora3	G-protein coupled receptor	0.000698	RPRM	other	0.0144	MAP3K14	kinase	0.0412				miR-344d-3p (and other miRNAs w/seed AUAUAAC)	mature microRNA	0.0345
CALHM1	ion channel	0.0272	TMT1A	enzyme	0.000698	VGLL4	other	0.0144	GRB2	other	0.0414				miR-299a-3p (and other miRNAs w/seed AUGUGGG)	mature microRNA	0.0345
DNMT1:AcK685-STAT3 dimer:IL2RG gene	complex	0.0272	USP16	peptidase	0.000698	F13A1	enzyme	0.0144	BCAP31	transporter	0.0414				miR-411-5p (and other miRNAs w/seed AGUAGAC)	mature microRNA	0.0345
HES7:RBPJ:NICD1:MSGN1:LFNG gene	complex	0.0272	P-TEFB (complex)	complex	0.000698	LIPT1	enzyme	0.0144	NOX4	enzyme	0.0414				PLCB1	enzyme	0.0345
RBPJ:NICD1:MSGN1:LFNG gene	complex	0.0272	IBSP	other	0.000698	ICAM2	other	0.0144	GLI2	transcription regulator	0.0421				MSI1	other	0.0345
LEF1:CTNNB1:TBX6:RBPJ:NICD1:HES7 gene	complex	0.0272	mir-542 (includes others)	microRNA	0.000698	DYNLL1	other	0.0144	YAP1	transcription regulator	0.0421				UGCG	enzyme	0.0345
HES7:LEF1:CTNNB1:TBX6:RBPJ:NICD1:HES7 gene	complex	0.0272	IRAK1BP1	other	0.000698	PIP5K1B	kinase	0.0144	MYOCD	transcription regulator	0.0426				RBP1	transporter	0.0345
HNF1B:LFNG gene	complex	0.0272	USP17L27 (includes others)	peptidase	0.000698	CCT6A	other	0.0144	CAPN6	peptidase	0.0426				FZD4	G-protein coupled receptor	0.0345
MITF-M dimer:MET gene	complex	0.0272	norcantharidin	chemical reagent	0.000698	GPS1	other	0.0144	INTERFERON ALPHA (family)	group	0.0431				COMPLEMENT (complex)	complex	0.0345
PAX2:PLAC8 gene	complex	0.0272	tipifarnib	chemical drug	0.000698	glaucocalyxin A	chemical - endogenous non-mammalian	0.0144	FGFR1	kinase	0.0437				spermine nitric oxide complex	chemical toxicant	0.0345
tubercidin	chemical - endogenous non-mammalian	0.0272	centrinone	chemical drug	0.000698	SERPIND1	other	0.0144	SAR1B	enzyme	0.0437				phosphatidic acid	chemical - endogenous mammalian	0.0345
MRK-560	chemical reagent	0.0272	salsalate	chemical drug	0.000698	CDH13	other	0.0144	TINCR	other	0.0437				maxacalcitol	chemical drug	0.0345
NCK (family)	group	0.0272	1,1-diethyl-2-hydroxy-2-nitrosohydrazine	chemical toxicant	0.000698	VTX-2337	chemical drug	0.0144	HGS	other	0.0437				lenalidomide	chemical drug	0.0345
USP49	peptidase	0.0272	pyocyanin	chemical reagent	0.000698	MIA-459	chemical reagent	0.0144	WFS1	enzyme	0.0437				FLCN	other	0.0348
FBXL7	enzyme	0.0272	RAF1	kinase	0.000701	MIA-313	chemical reagent	0.0144	NOX1	enzyme	0.0437				deoxycholate	chemical - endogenous mammalian	0.0349
ADAM23	peptidase	0.0272	PLK1	kinase	0.000714	XMD 8-92	chemical drug	0.0144	MIR200 (family)	group	0.0437				GHRL	growth factor	0.0351
MSMB	other	0.0272	IL32	cytokine	0.000714	beta-cryptoxanthin	chemical - endogenous non-mammalian	0.0144	GUCY2D	kinase	0.0437				PDX1	transcription regulator	0.0351
ENTPD7	enzyme	0.0272	STAT5B	transcription regulator	0.000715	alpha-amino-3-hydroxy-5-methyl-4-isoxazolepropionic acid	chemical reagent	0.0144	thioridazine	chemical drug	0.0437				EGR3	transcription regulator	0.0355
aleplasinin	chemical drug	0.0272	rebemadlin	chemical reagent	0.000743	AM 630	chemical reagent	0.0144	cafestol	chemical - endogenous non-mammalian	0.0437				NOTCH3	transcription regulator	0.0355
KCNJ12	ion channel	0.0272	tofacitinib	chemical drug	0.000758	tranexamic acid	chemical drug	0.0144	HSP90 (family)	group	0.044				HTT	transcription regulator	0.0356
CALCOCO1	transcription regulator	0.0272	RASSF5	other	0.000758	allicin	chemical - endogenous non-mammalian	0.0144	BMP10	growth factor	0.044				CTBP2	transcription regulator	0.0362
URGCP	other	0.0272	ZBTB7A	transcription regulator	0.000758	quinapril	chemical drug	0.0144	RUNX3	transcription regulator	0.0444				pirfenidone	chemical drug	0.0362
CTSO	peptidase	0.0272	CUL5	ion channel	0.000758	octyl gallate	chemical reagent	0.0144	NFE2L2	transcription regulator	0.0444				arsenic	chemical toxicant	0.0362
SLF2	other	0.0272	green tea polyphenol	chemical drug	0.000758	sinapinic acid	chemical - endogenous non-mammalian	0.0144	medroxyprogesterone acetate	chemical drug	0.0444				INPP5D	phosphatase	0.0365
UBN1	transcription regulator	0.0272	bryostatin 1	chemical drug	0.000758	dapansutrile	chemical drug	0.0144	inosine	chemical - endogenous mammalian	0.0452				NR0B2	ligand-dependent nuclear receptor	0.0365
NUP93	other	0.0272	isoflurane	chemical drug	0.000758	afamelanotide	biologic drug	0.0144	tetrabromobisphenol A	chemical toxicant	0.0452				SFRP1	transmembrane receptor	0.037
RITA1	other	0.0272	carboplatin	chemical drug	0.000766	ZFA-fmk	chemical reagent	0.0144	ABCA1	transporter	0.0452				HDAC6	transcription regulator	0.037
CEP78	other	0.0272	(+)-catechin	chemical drug	0.000775	kangfuxin	biologic drug	0.0144	TNKS1BP1	other	0.0452				fatty acid	chemical - endogenous mammalian	0.0372
CCDC62	transcription regulator	0.0272	1'-acetoxychavicol acetate	chemical reagent	0.000775	galanthamine	chemical drug	0.0144	FOXO3	transcription regulator	0.0453				STAT5A	transcription regulator	0.0375
ECE (family)	group	0.0272	CDKN2B-AS1	other	0.000775	9-palmitic acid hydroxy stearic acid	chemical - endogenous mammalian	0.0144	ERK1/2 (family)	group	0.0456				MSTN	growth factor	0.0377
CDCA4	other	0.0272	zinc gluconate	chemical drug	0.000775	troglitazone	chemical drug	0.0148	MAP2K1	kinase	0.0465				cholecalciferol	chemical - endogenous mammalian	0.0377
ASB7	other	0.0272	mir-379 (includes others)	microRNA	0.000775	rotenone	chemical toxicant	0.015	2-aminopurine	chemical reagent	0.0471				FSH (complex)	complex	0.0381
ELSPBP1	other	0.0272	TNK1	kinase	0.000775	P38 MAPK (family)	group	0.0152	CAR/RXRα/CAR LIGAND/RETINOIC ACID (complex)	complex	0.0471				captopril	chemical drug	0.0382
acetylcholinesterase inhibitor	chemical drug	0.0272	cucurbitacin B	chemical - endogenous non-mammalian	0.000775	ETS2	transcription regulator	0.0154	HOTAIRM1	other	0.0471				fluoromethyl 2,2-difluoro-1-(trifluoromethyl)vinyl ether	chemical toxicant	0.0391
CCNB3	other	0.0272	NR1I2	ligand-dependent nuclear receptor	0.000797	CISH	other	0.0154	HSD17B4	enzyme	0.0471				GRHL2	transcription regulator	0.0391
HM13	peptidase	0.0272	quercetin	chemical drug	0.000803	SIM1	transcription regulator	0.0156	IREB2	translation regulator	0.0471				vitamin A	chemical - endogenous mammalian	0.0391
CTU1	other	0.0272	TNFRSF1B	transmembrane receptor	0.00081	HISTONE H3 (family)	group	0.0157	osimertinib	chemical drug	0.0471				pregnenolone carbonitrile	chemical drug	0.0391
PLAC1	other	0.0272	tanespimycin	chemical drug	0.00081	vancomycin	biologic drug	0.0158	ECM1	transporter	0.0471				PEX5	other	0.0391
ARK2N	transcription regulator	0.0272	secondhand smoke	chemical toxicant	0.000821	RNF31	enzyme	0.0158	amitriptyline	chemical drug	0.0471				SENP1	peptidase	0.0391
NABP1	other	0.0272	crizotinib	chemical drug	0.000821	TRAF6	enzyme	0.0158	copper	chemical - endogenous mammalian	0.0471				RAD21	transcription regulator	0.0391
itanapraced	chemical drug	0.0272	SP3	transcription regulator	0.000822	sodium arsenite	chemical drug	0.0158	trichloroethylene	chemical toxicant	0.0472				LDB1	transcription regulator	0.0392
riviciclib	chemical drug	0.0272	Clec10a/Mgl2	other	0.000837	fenretinide	chemical drug	0.0158	NR2F1	ligand-dependent nuclear receptor	0.0472				topotecan	chemical drug	0.0396
tivantinib	chemical drug	0.0272	N-(3-(aminomethyl)benzyl)acetamidine	chemical reagent	0.000837	APOE	transporter	0.016	benzene	chemical toxicant	0.0472				octanoic acid	chemical - endogenous mammalian	0.0397
amuvatinib	chemical drug	0.0272	alvocidib	chemical drug	0.000837	RORA	ligand-dependent nuclear receptor	0.0162	Scd1	enzyme	0.0476				L-phenylalanine	chemical - endogenous mammalian	0.0397
PF 00477736	chemical drug	0.0272	WNT3A	cytokine	0.000843	ATF4	transcription regulator	0.0162	tetrodotoxin	chemical drug	0.0479				L-lysine	chemical - endogenous mammalian	0.0397
INTEGRIN ALPHA 5 BETA 1 (complex)	complex	0.0272	PIWIL4	other	0.000845	SETD2	enzyme	0.0162	SMARCAL1	enzyme	0.0479				COUP-TF (family)	group	0.0397
BGT226	chemical drug	0.0272	OGA	enzyme	0.000846	FN1	other	0.0164	RELB	transcription regulator	0.0491				PRPF19	enzyme	0.0397
STMN2	other	0.0272	TNFRSF8	transmembrane receptor	0.000878	AZ-1	chemical - protease inhibitor	0.0166	Sb202190	chemical drug	0.0491				valine	chemical - endogenous mammalian	0.0397
TENASCIN (family)	group	0.0272	Go 6976	chemical drug	0.000878	FNDC5	other	0.0166	ABL1/2 (family)	group	0.0493				SLC4A1	transporter	0.0397
cabotegravir	chemical drug	0.0272	NFE2L2	transcription regulator	0.000885	GUCY1B1	enzyme	0.0166	1810019D21Rik	other	0.0493				mir-338 (includes others)	microRNA	0.0397
daprodustat	chemical drug	0.0272	RUNX2	transcription regulator	0.000919	FABP5	transporter	0.0166	PLAG1	transcription regulator	0.0493				miR-543-3p (and other miRNAs w/seed AACAUUC)	mature microRNA	0.0397
APBB3	other	0.0272	ciglitazone	chemical drug	0.000919	levothyroxine	chemical - endogenous mammalian	0.0166	ADRB2	G-protein coupled receptor	0.0493				miR-431-5p (and other miRNAs w/seed GUCUUGC)	mature microRNA	0.0397
WSB2	other	0.0272	cetuximab	biologic drug	0.000922	monocrotaline	chemical toxicant	0.0166	salirasib	chemical drug	0.0493				HADHA	enzyme	0.0397
GPLD1	enzyme	0.0272	SAMHD1	enzyme	0.000922	isobutylmethylxanthine	chemical toxicant	0.0166	valproic acid	chemical drug	0.0496				PIAS3	transcription regulator	0.0397
KLC1	other	0.0272	TNFRSF21	transmembrane receptor	0.000922	CXCL12	cytokine	0.0166	U0126	chemical drug	0.0498				PDE4D	enzyme	0.0397
PPP2CB	phosphatase	0.0272	CHD1	enzyme	0.000922	bisphenol A	chemical - endogenous mammalian	0.0166	RGS2	enzyme	0.0499				sapanisertib	chemical drug	0.0397
HPR	peptidase	0.0272	lurbinectedin	chemical drug	0.000922	8-chloroadenosine	chemical drug	0.0168	ROR2	kinase	0.0499				clasto-lactacystin beta-lactone	chemical - protease inhibitor	0.0397
MORF4L2	other	0.0272	tipiracil	chemical drug	0.000922	pervanadate	chemical reagent	0.0168							SLCO1C1	transporter	0.04
LINC00629	other	0.0272	PGF	growth factor	0.000922	Cd209b	other	0.0168							STAT4	transcription regulator	0.0408
ADARB1	enzyme	0.0272	GNAS	enzyme	0.000925	antrodia camphorata polysaccharide	chemical - endogenous non-mammalian	0.0168							PKM	kinase	0.0409
CPSF6	other	0.0272	CSF3	cytokine	0.000931	(R)-limonene	chemical toxicant	0.0168							puromycin aminonucleoside	chemical reagent	0.0409
CFI	peptidase	0.0272	USP22	peptidase	0.000933	triptonide	chemical - endogenous non-mammalian	0.0168							PML	transcription regulator	0.0411
DDX39B	enzyme	0.0272	EHF	transcription regulator	0.000933	triamcinolone hexacetonide	chemical drug	0.0168							ZC3H11A	other	0.0414
Ku-0063794	chemical drug	0.0272	ritonavir	chemical drug	0.000958	Ear1/Ear2	enzyme	0.0168							APH-1 (family)	group	0.0414
miR-1343-3p (and other miRNAs w/seed UCCUGGG)	mature microRNA	0.0272	MAPK8	kinase	0.000958	ST6GALNAC1	enzyme	0.0168							mir-148 (includes others)	microRNA	0.0414
miR-302b-5p (and other miRNAs w/seed CUUUAAC)	mature microRNA	0.0272	NRG1	growth factor	0.000975	MTO1	enzyme	0.0168							NKX3-1	transcription regulator	0.0414
miR-181a-1-3p (and other miRNAs w/seed CCAUCGA)	mature microRNA	0.0272	promegestone	chemical drug	0.000981	4732491K20Rik	other	0.0168							CEBPB	transcription regulator	0.0417
miR-30c-1-3p (and other miRNAs w/seed UGGGAGA)	mature microRNA	0.0272	MET	kinase	0.00099	ANKRD42	transcription regulator	0.0168							CEACAM1	other	0.0422
miR-329-3p (and other miRNAs w/seed ACACACC)	mature microRNA	0.0272	lithium chloride	chemical drug	0.000998	ATAT1	enzyme	0.0168							PF-3893787	chemical drug	0.0422
mir-463	microRNA	0.0272	FLT3	kinase	0.001	Tlr11	transmembrane receptor	0.0168							EZR	other	0.0422
miR-582-5p (miRNAs w/seed UACAGUU)	mature microRNA	0.0272	N-acetylmuramyl-L-alanyl-D-isoglutamine	chemical - endogenous non-mammalian	0.001	OTUB2	enzyme	0.0168							AKT3	kinase	0.0422
MIR4768	microRNA	0.0272	DLL1	enzyme	0.00101	IKBIP	other	0.0168							GFER	enzyme	0.0422
miR-4717-5p (and other miRNAs w/seed AGGCCAC)	mature microRNA	0.0272	STAT4	transcription regulator	0.00102	GFOD3P	other	0.0168							miR-30c-5p (and other miRNAs w/seed GUAAACA)	mature microRNA	0.0424
mir-471	microRNA	0.0272	WNT5A	growth factor	0.00102	RNF152	enzyme	0.0168							hydroxypropyl-beta-cyclodextrin	chemical drug	0.0424
miR-571 (miRNAs w/seed GAGUUGG)	mature microRNA	0.0272	docosahexaenoic acid	chemical drug	0.00103	Snhg8	other	0.0168							E. coli B5 lipopolysaccharide	chemical - endogenous non-mammalian	0.0435
miR-619-3p (miRNAs w/seed ACCUGGA)	mature microRNA	0.0272	SOD2	enzyme	0.00103	ATP6V1C2	transporter	0.0168							PRDM2	transcription regulator	0.0436
mir-619	microRNA	0.0272	C3	peptidase	0.00103	MARCKSL1	other	0.0168							lactacystin	chemical - protease inhibitor	0.0436
mir-583	microRNA	0.0272	tamoxifen	chemical drug	0.00103	FLT4	transmembrane receptor	0.0168							1-methyl-4-phenylpyridinium	chemical toxicant	0.0437
RTN1	other	0.0272	RAD51	enzyme	0.00107	ZNRF3	enzyme	0.0168							di(2-ethylhexyl) phthalate	chemical toxicant	0.0437
ARF3	enzyme	0.0272	CXCR4	G-protein coupled receptor	0.00107	TRIM65	enzyme	0.0168							2,4,5,2',4',5'-hexachlorobiphenyl	chemical toxicant	0.044
(3E)-1-[(1S)-1-(4-fluorophenyl)ethyl]-3-[[3-methoxy-4-(4-methylimidazol-1-yl)phenyl]methylidene]piperidin-2-one	chemical reagent	0.0272	CTLA4	transmembrane receptor	0.00107	Org 48762-0	chemical drug	0.0168							tetradecanoylphorbol acetate	chemical drug	0.0441
KRT19P3	other	0.0272	ITGB3	transmembrane receptor	0.00107	dolutegravir	chemical drug	0.0168							WWC1	transcription regulator	0.0451
nimustine	chemical drug	0.0272	MAP2K3	kinase	0.00107	HLA/DQ (complex)	complex	0.0168							ZFP57	transcription regulator	0.0451
LY2811376	chemical drug	0.0272	LDHA	enzyme	0.00107	HNRNPR	other	0.0168							dimethyl sulfone	chemical drug	0.0451
TOB2	other	0.0272	lysophosphatidic acid	chemical - other	0.00108	roxadustat	chemical drug	0.0168							COL9A1	other	0.0451
RBP7	other	0.0272	MAPK3	kinase	0.00108	beta-caryophyllene	chemical - endogenous non-mammalian	0.0168							AKAP12	transporter	0.0451
SIRPG	other	0.0272	chloroquine	chemical drug	0.00108	PF-4418948	chemical drug	0.0168							EHHADH	enzyme	0.0451
GTPBP4	enzyme	0.0272	romidepsin	biologic drug	0.00108	DVL1	other	0.0168							miR-127-3p (miRNAs w/seed CGGAUCC)	mature microRNA	0.0451
BACE2	peptidase	0.0272	BIRC3	enzyme	0.00109	ERCC2	enzyme	0.0168							TSG101	transcription regulator	0.0451
N6-methyl-(R)-roscovitine	chemical reagent	0.0272	CYTOR	other	0.00109	SELL	transmembrane receptor	0.0168							SERTAD2	transcription regulator	0.0451
TRIM44	other	0.0272	ISGF3 (complex)	complex	0.00109	WNT2	cytokine	0.0168							intralipid	chemical drug	0.0451
SEM1	peptidase	0.0272	RHOB	enzyme	0.00109	ULK1	kinase	0.0168							trans-stilbene oxide	chemical reagent	0.0451
QPCT	enzyme	0.0272	superoxide	chemical - endogenous mammalian	0.00109	FAIM2	other	0.0168							nigericin	chemical drug	0.0451
GTF2E1	transcription regulator	0.0272	taxifolin	chemical - endogenous non-mammalian	0.00109	MEFV	other	0.0168							copper chloride	chemical toxicant	0.0451
PTPRU	phosphatase	0.0272	STAT (family)	group	0.00111	MUC2	other	0.0168							Mn(III)-tetrakis-(4-benzoic acid) porphyrin	chemical reagent	0.0451
STK10	kinase	0.0272	SN-38	biologic drug	0.00111	CCDC50	other	0.0168							SC144	chemical reagent	0.0451
SKP1	transcription regulator	0.0272	MAP2K1	kinase	0.00112	CD93	other	0.0168							(-)-norephedrine	chemical drug	0.0451
Uchl1os	other	0.0272	3-nitropropionic acid	chemical toxicant	0.00114	DAB2	other	0.0168							UC2288	chemical reagent	0.0452
CFD	peptidase	0.0272	NSC 172285	chemical reagent	0.00115	AcPhe(ornithine-Pro-cyclohexylamine-Trp-Arg)	chemical reagent	0.0168							prostaglandin E2 glyceryl ester	chemical - endogenous mammalian	0.0452
RPS9	translation regulator	0.0272	inositol	chemical drug	0.00115	mir-296	microRNA	0.0168							tegafur	chemical drug	0.0452
NECAB3	other	0.0272	erythritol	chemical - endogenous non-mammalian	0.00115	tenofovir disoproxil	chemical drug	0.0168							L-isoleucine	chemical - endogenous mammalian	0.0452
ARCN1	other	0.0272	C5-B6	complex	0.00115	TSC22D1	transcription regulator	0.0168							L-leucine	chemical - endogenous mammalian	0.0452
CDK20	kinase	0.0272	LOC124902114	other	0.00115	GRM4	G-protein coupled receptor	0.0168							MS049	chemical reagent	0.0452
MTCL1	other	0.0272	PHA-665752	chemical drug	0.00115	CTSE	peptidase	0.0168							STEROID 5 ALPHA-REDUCTASE (family)	group	0.0452
GRID2	ion channel	0.0272	BRCC3	peptidase	0.00115	MARCO	transmembrane receptor	0.0168							phosphatidylinositol 4,5-diphosphate	chemical - endogenous mammalian	0.0452
EMSLR	other	0.0272	TNFRSF10A	transmembrane receptor	0.00115	PROK1	growth factor	0.0168							ZNF704	other	0.0452
ITM2C	other	0.0272	Sec1	enzyme	0.00115	TADA3	transcription regulator	0.0168							3-(methylthio)propionic acid	chemical - endogenous mammalian	0.0452
PTOV1	other	0.0272	1-16:0 lysophosphatidylcholine	chemical - endogenous mammalian	0.00115	SPIN1	other	0.0168							CAMKK (family)	group	0.0452
BTA-EG4	chemical reagent	0.0272	PPP1R13B	phosphatase	0.00115	ZFX	transcription regulator	0.0168							OM-LV20	chemical - endogenous non-mammalian	0.0452
PPP1CB	phosphatase	0.0272	TTK	kinase	0.00115	casticin	chemical - endogenous non-mammalian	0.0168							SEC23:SEC24	complex	0.0452
NSC-319726	chemical reagent	0.0272	MI-773	chemical drug	0.00115	CENPJ	transcription regulator	0.0168							MITOCHONDRIAL ETC 1 (complex)	complex	0.0452
MORF4L1	other	0.0272	cannabis	chemical drug	0.00115	SENP2	peptidase	0.0168							rutaecarpine	chemical - endogenous non-mammalian	0.0452
SAC3D1	other	0.0272	FT671	chemical - protease inhibitor	0.00115	PSENEN	peptidase	0.0168							CBR1	enzyme	0.0452
onalespib	chemical drug	0.0272	ERK1/2 (family)	group	0.00116	tideglusib	chemical drug	0.0168							PRSS1	peptidase	0.0452
GABPB2	transcription regulator	0.0272	ATP	chemical - endogenous mammalian	0.00117	benzyl alcohol	chemical drug	0.0168							EDN1, EDN3:EDNRB	complex	0.0452
CNTNAP1	other	0.0272	PPP2CA	phosphatase	0.00117	3-hydroxykynurenamine	chemical - endogenous mammalian	0.0168							OR51E2	G-protein coupled receptor	0.0452
anti-miR-886-3p	chemical reagent	0.0272	MDM2	enzyme	0.00119	ubiquinone 9	chemical - endogenous mammalian	0.0168							CASK	kinase	0.0452
AZD3759	chemical drug	0.0272	phenethyl isothiocyanate	chemical drug	0.00119	N(1)-methylnicotinamide	chemical - endogenous mammalian	0.0168							TTC39B	other	0.0452
TOM1	transporter	0.0272	GDF11	growth factor	0.00121	autologous CD22-targeted CAR-T cells	biologic drug	0.0168							ZFAT	transcription regulator	0.0452
domatinostat	chemical drug	0.0272	MSB0011359C	biologic drug	0.00121	lemairamin	chemical reagent	0.0168							KLHDC7B	other	0.0452
sphingosine kinase inhibitor V	chemical drug	0.0272	IFNE	cytokine	0.00121	2,3-dioxo-6-nitro-7-sulfamoylbenzo(f)quinoxaline	chemical reagent	0.0168							DDAH2	enzyme	0.0452
JIB-04	chemical reagent	0.0272	ARHGAP21	other	0.00121	toluidine blue	chemical reagent	0.0168							RHBDL3	peptidase	0.0452
soluble gamma-secretase modulator 49	chemical reagent	0.0272	S-nitrosoglutathione	chemical toxicant	0.00121	batatasin I	chemical - endogenous non-mammalian	0.0168							PDZD11	other	0.0452
soluble gamma-secretase modulator 41	chemical reagent	0.0272	pentoxifylline	chemical drug	0.00121	AZD1390	chemical drug	0.0168							colestimide	chemical drug	0.0452
soluble gamma-secretase modulator 46	chemical reagent	0.0272	FOXP3	transcription regulator	0.00122	vardenafil	chemical drug	0.0168							STK36	kinase	0.0452
2-chloroadipic acid	chemical - endogenous mammalian	0.0272	NR3C2	ligand-dependent nuclear receptor	0.00122	manidipine	chemical drug	0.0168							SGF29	other	0.0452
EG443	chemical reagent	0.0272	ruxolitinib	chemical drug	0.00125	arsenic acid	chemical reagent	0.0168							PLXDC2	other	0.0452
MC622	chemical reagent	0.0272	miR-146a-5p (and other miRNAs w/seed GAGAACU)	mature microRNA	0.00125	glutathione ethyl ester	biologic drug	0.0168							TMEM147	other	0.0452
MC55w21	chemical reagent	0.0272	kawain	chemical - endogenous non-mammalian	0.00127	dobutamine	chemical drug	0.0168							BHLH (family)	group	0.0452
MC55w10	chemical reagent	0.0272	FERRITIN (complex)	complex	0.00127	epoxyeicosatrienoic acid	chemical - other	0.0168							MIIP	other	0.0452
CRANAD-17	chemical reagent	0.0272	CL097	chemical reagent	0.00127	mrs2179	chemical reagent	0.0168							PLEKHA7	other	0.0452
PRTX-100 protein	biologic drug	0.0272	NOD1	other	0.00127	borrelia burgdorferi strain B31 peptidoglycan	chemical reagent	0.0168							NCEH1	enzyme	0.0452
BMS-299897	chemical reagent	0.0272	pyruvic acid	chemical - endogenous mammalian	0.00127	praliciguat	chemical reagent	0.0168							SSH2	phosphatase	0.0452
SU 9516	chemical drug	0.0272	elovanoid N32	chemical - endogenous mammalian	0.00127	mercury	chemical toxicant	0.0168							BBLN	other	0.0452
MW-III-36C	chemical - protease inhibitor	0.0272	IGM (complex)	complex	0.00129	GSK3 (family)	group	0.0169							FRZB	other	0.0452
IPI 493	chemical drug	0.0272	lipoteichoic acid	chemical - endogenous non-mammalian	0.00129	TGFA	growth factor	0.0173							MAP3K19	kinase	0.0452
dimethyl sulfate	chemical toxicant	0.0272	VHL	transcription regulator	0.0013	PIN1	enzyme	0.0173							PTPASE (family)	group	0.0452
nafoxidine	chemical drug	0.0272	mir-29 (includes others)	microRNA	0.00131	CARM1	enzyme	0.0173							dibromoacetic acid	chemical toxicant	0.0452
ralaniten	chemical reagent	0.0272	LRRK2	kinase	0.00132	FASN	enzyme	0.0173							APC2	enzyme	0.0452
sulfaphenazole	chemical drug	0.0272	TRPM7	kinase	0.00132	FLT3LG	cytokine	0.0173							ADAMTS3	peptidase	0.0452
nolatrexed	chemical drug	0.0272	chloropromazine	chemical drug	0.00132	MAPK14	kinase	0.0176							EXOC8	other	0.0452
RS86	chemical reagent	0.0272	PDX1	transcription regulator	0.00134	CITED2	transcription regulator	0.0176							SLK	kinase	0.0452
dihydrocytochalasin B	chemical toxicant	0.0272	AR	ligand-dependent nuclear receptor	0.00135	wortmannin	chemical drug	0.0176							CENPA	other	0.0452
clofarabine	chemical drug	0.0272	adenosine	chemical - endogenous mammalian	0.00137	KRAS	enzyme	0.0178							F11R	other	0.0452
prochlorperazine	chemical drug	0.0272	miR-9-5p (and other miRNAs w/seed CUUUGGU)	mature microRNA	0.00137	CSF3	cytokine	0.018							miR-338-5p (miRNAs w/seed ACAAUAU)	mature microRNA	0.0452
fotemustine	chemical drug	0.0272	cadmium	chemical toxicant	0.00137	deferoxamine	chemical drug	0.018							miR-675-3p (miRNAs w/seed UGUAUGC)	mature microRNA	0.0452
propylene glycol	chemical - endogenous mammalian	0.0272	melatonin	chemical - endogenous mammalian	0.00139	calcitriol	chemical drug	0.0181							miR-122b-3p (and other miRNAs w/seed AACACCA)	mature microRNA	0.0452
hedamycin	chemical reagent	0.0272	BCL2	transporter	0.00144	5-O-mycolyl-beta-araf-(1->2)-5-O-mycolyl-alpha-araf-(1->1')-glycerol	chemical - endogenous non-mammalian	0.0181							miR-33-5p (and other miRNAs w/seed UGCAUUG)	mature microRNA	0.0452
IC261	chemical drug	0.0272	AKT inhibitor VIII	chemical reagent	0.00144	MET	kinase	0.0184							lynestrenol	chemical drug	0.0452
MnTM-2-PyP	chemical reagent	0.0272	thymoquinone	chemical drug	0.00144	RIPK1	kinase	0.0185							IKKbeta inhibitor	chemical drug	0.0452
anti-miR-302d	chemical reagent	0.0272	ARG2	enzyme	0.00144	mycophenolic acid	chemical drug	0.0185							MIR5590	microRNA	0.0452
anti-miR-302c inhibitor	chemical reagent	0.0272	ibuprofen	chemical drug	0.00144	STAT4	transcription regulator	0.0186							ATG4B	peptidase	0.0452
SKI-190986	chemical reagent	0.0272	BTNL2	transmembrane receptor	0.00145	diethylnitrosamine	chemical toxicant	0.0186							abiraterone	chemical drug	0.0452
SKI-213271	chemical reagent	0.0272	tetracycline	chemical drug	0.00145	linoleic acid	chemical - endogenous mammalian	0.0189							PFN2	enzyme	0.0452
terameprocol	chemical drug	0.0272	ABT-737	chemical drug	0.00147	FOXL2	transcription regulator	0.0189							RIMS1	other	0.0452
beta-penta-O-galloyl-glucose	chemical - endogenous non-mammalian	0.0272	PADI4	enzyme	0.00147	DKK1	growth factor	0.0189							GDF3	growth factor	0.0452
2-((4-(2-hydroxypropan2-yl)phenyl)amino)-1H-benzo[d]imidazole-6-carbonitrile	chemical drug	0.0272	necrostatin-1	chemical reagent	0.00147	enalapril	biologic drug	0.0189							PIN1-DT	other	0.0452
CS-1	chemical reagent	0.0272	TRPA1	transporter	0.00147	THRA	ligand-dependent nuclear receptor	0.019							OTC	enzyme	0.0452
miR-145 inhibitor	chemical reagent	0.0272	antimycin A	chemical - endogenous non-mammalian	0.00147	XMU-MP-1	chemical drug	0.0192							TUBB3	other	0.0452
trimetrexate	chemical drug	0.0272	zinc protoporphyrin IX	chemical - endogenous mammalian	0.00147	syringin	chemical - endogenous non-mammalian	0.0192							pracinostat	chemical drug	0.0452
GNA002	chemical reagent	0.0272	elovanoid N34	chemical - endogenous mammalian	0.00147	Li+	chemical reagent	0.0192							ANKS1A	other	0.0452
2,3-dichloro-5,8-dihydroxy-1,4-naphthoquinone	chemical toxicant	0.0272	MDL 73811	chemical reagent	0.00147	GSK583	chemical drug	0.0192							PDE1A	enzyme	0.0452
5-fluorouridine	chemical - endogenous mammalian	0.0272	NLRP3	enzyme	0.00148	saponaria officinalis extract, hexane sub-fraction 1	chemical reagent	0.0192							NKX2-8	transcription regulator	0.0452
trifluridine	chemical drug	0.0272	GLI1	transcription regulator	0.0015	SNHG4	other	0.0192							Hnrpfl	other	0.0452
becaplermin	biologic drug	0.0272	miR-1-3p (and other miRNAs w/seed GGAAUGU)	mature microRNA	0.00153	Cyp4a14	enzyme	0.0192							CCNT2	transcription regulator	0.0452
miR-10a inhibitor	chemical reagent	0.0272	SND1	transcription regulator	0.00153	9-ethyl-9H-carbazole-3-carbaldehyde	chemical reagent	0.0192							DMPK	kinase	0.0452
platinum	chemical drug	0.0272	PRO-INFLAMMATORY CYTOKINE (family)	group	0.00154	AC1Q3QWB	chemical reagent	0.0192							IMPACT	other	0.0452
REVERSE TRANSCRIPTASE (complex)	complex	0.0272	rotenone	chemical toxicant	0.00154	ibudilast	chemical drug	0.0192							ACSS1	enzyme	0.0452
NSC 228155	chemical reagent	0.0272	NSD2	transcription regulator	0.00156	GSTP1	enzyme	0.0192							ADCY1	enzyme	0.0452
NACHR (family)	group	0.0272	stallimycin	biologic drug	0.00156	H4C16	other	0.0192							miR-7515 (miRNAs w/seed GAAGGGA)	mature microRNA	0.0452
MAPK1	kinase	0.0274	IL22	cytokine	0.00158	CD163	other	0.0192							RPN2	enzyme	0.0452
CD38	enzyme	0.0278	GNA15	enzyme	0.00158	Clec4n	other	0.0192							ASGR2	transmembrane receptor	0.0452
BMI1	transcription regulator	0.0283	let-7 (includes others)	microRNA	0.00158	PHTF2	other	0.0192							ITPR3	ion channel	0.0452
LMNB1	other	0.0283	NCOA1	transcription regulator	0.00159	MCU	ion channel	0.0192							GJD2	other	0.0452
seocalcitol	chemical drug	0.0283	PDGFB	growth factor	0.00163	patulin	chemical toxicant	0.0192							DDX20	transcription regulator	0.0452
SRSF1	other	0.0285	CISH	other	0.00163	FOXS1	transcription regulator	0.0192							imidazolo-oxindole PKR inhibitor C16	chemical reagent	0.0452
O6-benzylguanine	chemical drug	0.0288	tyrphostin AG 1478	chemical drug	0.00163	ANKS6	other	0.0192							FXYD5	ion channel	0.0452
CXCR1	G-protein coupled receptor	0.0288	estrogen	chemical drug	0.00164	ABRAXAS2	other	0.0192							nitrosonifedipine	chemical reagent	0.0452
HJURP	other	0.0288	IL17F	cytokine	0.00165	PYCR1	enzyme	0.0192							CLDN3	transmembrane receptor	0.0452
PSMD14	peptidase	0.0288	NR1H (family)	group	0.00165	TRIM45	enzyme	0.0192							gimeracil	chemical drug	0.0452
harmol	chemical - endogenous non-mammalian	0.0288	lovastatin	chemical drug	0.00165	HDGF	growth factor	0.0192							RP11_598D141	other	0.0452
sotrastaurin	chemical drug	0.0288	branched chain amino acids	chemical drug	0.00168	GSDME	transporter	0.0192							LINC01228	other	0.0452
AZD4547	chemical drug	0.0288	WWP2	enzyme	0.00168	LINC02159	other	0.0192							nibrozetone	chemical drug	0.0452
mir-634	microRNA	0.0288	AZD0156	chemical drug	0.00168	borage oil	chemical drug	0.0192							MIA2	transmembrane receptor	0.0452
miR-330-3p (and other miRNAs w/seed CAAAGCA)	mature microRNA	0.0288	3-aminobenzamide	chemical toxicant	0.00168	TAF1C	transcription regulator	0.0192							alpha-cyano-4-hydroxycinnamate	chemical reagent	0.0452
EIF3A	translation regulator	0.0288	IL-27 (complex)	complex	0.00168	hydrogel	chemical drug	0.0192							sibutramine	chemical drug	0.0452
PLAC8	other	0.0288	idarubicin	chemical drug	0.00168	CD8A	other	0.0192							imidapril	chemical drug	0.0452
SIX4	transcription regulator	0.0288	pembrolizumab	biologic drug	0.0017	PROK2	other	0.0192							zopolrestat	chemical drug	0.0452
raltitrexed	chemical drug	0.0288	BTG2	transcription regulator	0.0017	CLN3	other	0.0192							NSC 663284	chemical reagent	0.0452
prodigiosin	chemical toxicant	0.0288	betulinic acid	chemical drug	0.0017	CD33	other	0.0192							tautomycin	chemical - endogenous non-mammalian	0.0452
CDKN1B	other	0.0293	17-alpha-ethinylestradiol	chemical drug	0.00171	CHMP2B	other	0.0192							bivalirudin	biologic drug	0.0452
ZFHX3	transcription regulator	0.0295	pazopanib	chemical drug	0.00172	ELP3	enzyme	0.0192							CAMP-DEPENDENT PROTEIN KINASE (complex)	complex	0.0452
GHRHR	G-protein coupled receptor	0.0296	SPON2	other	0.00172	mir-708	microRNA	0.0192							p-dimethylaminoazobenzene	chemical toxicant	0.0452
GADD45A	other	0.0296	ZNF460	transcription regulator	0.00172	miR-151-3p (and other miRNAs w/seed UAGACUG)	mature microRNA	0.0192							phenyl butyrate	chemical reagent	0.0452
nimesulide	chemical drug	0.0296	RPRD1B	other	0.00172	miR-541-5p (and other miRNAs w/seed AAGGAUU)	mature microRNA	0.0192							vitamin K1	chemical - endogenous mammalian	0.0452
TRAF2	enzyme	0.0299	SHF	other	0.00172	miR-202-3p (and other miRNAs w/seed GAGGUAU)	mature microRNA	0.0192							(S)-2-((6Z,15Z)-20- hydroxyicosa-6,15-dienamido)succinate	chemical reagent	0.0452
CEBPE	transcription regulator	0.0301	ZMYND10	other	0.00172	IRAK1/4 inhibitor I	chemical drug	0.0192							terpenoid	chemical - endogenous mammalian	0.0452
TERT	enzyme	0.0303	peptide T	biologic drug	0.00172	levetiracetam	chemical drug	0.0192							NAB2-STAT6	fusion gene/product	0.0452
pinometostat	chemical drug	0.0313	TFPI	other	0.00172	ARHGAP4	other	0.0192							EWSR1-WT1	fusion gene/product	0.0452
PML	transcription regulator	0.0316	FGF13	growth factor	0.00172	FEM1A	transcription regulator	0.0192							fertirelin	chemical reagent	0.0452
12-(3-adamantan-1-yl-ureido) dodecanoic acid	chemical reagent	0.0319	CRK	other	0.00172	CARD8	peptidase	0.0192							trans-4-phenylbut-3-en-2-one	chemical toxicant	0.0452
everolimus	chemical drug	0.0319	NEK10	kinase	0.00172	SUMO1P3	other	0.0192							hexanoic acid	chemical - endogenous mammalian	0.0452
TGFB2	growth factor	0.0322	EGFL7	other	0.00172	MAPKAPK5	kinase	0.0192							(13S)-hydroperoxyoctadecadienoic acid	chemical - endogenous mammalian	0.0452
diethylstilbestrol	chemical drug	0.0322	SLC8A1	transporter	0.00172	CEACAM5	other	0.0192							13-hydroperoxy-9,11-octadecadienoic acid	chemical - endogenous mammalian	0.0452
POM121	other	0.0328	UBE4B	enzyme	0.00172	GRIP1	transcription regulator	0.0192							tetrahydrouridine	chemical drug	0.0452
MALAT1	other	0.0328	JCHAIN	other	0.00172	SDC4	other	0.0192							TJP1	other	0.0454
ZEB1	transcription regulator	0.0328	CCL15	cytokine	0.00172	WNT2B	other	0.0192							miR-186-5p (miRNAs w/seed AAAGAAU)	mature microRNA	0.0454
NFIC	transcription regulator	0.0328	SENP6	peptidase	0.00172	KSR1	kinase	0.0192							PER1	transcription regulator	0.0454
PRDM5	transcription regulator	0.033	RAP1A	enzyme	0.00172	OGN	growth factor	0.0192							HSPB8	kinase	0.0454
rottlerin	chemical drug	0.033	RPS20	other	0.00172	FZD5	G-protein coupled receptor	0.0192							FLT1	kinase	0.0455
ITCH	enzyme	0.0336	DIDO1	other	0.00172	HTR4	G-protein coupled receptor	0.0192							miR-486-5p (and other miRNAs w/seed CCUGUAC)	mature microRNA	0.0456
miR-92a-3p (and other miRNAs w/seed AUUGCAC)	mature microRNA	0.0336	maltol	chemical drug	0.00172	IL36RN	cytokine	0.0192							PLAG1	transcription regulator	0.046
CDK8	kinase	0.0336	S-efavirenz	chemical drug	0.00172	NINJ1	other	0.0192							MAP2K7	kinase	0.046
USP7	peptidase	0.0338	gingerenone A	chemical - endogenous non-mammalian	0.00172	CXXC5	other	0.0192							indomethacin	chemical drug	0.0465
EIF4A3	enzyme	0.0346	PK11007	chemical reagent	0.00172	LASP1	transporter	0.0192							MRTFB	transcription regulator	0.0471
ZMIZ2	transcription regulator	0.0346	zonisamide	chemical drug	0.00172	TUBB4A	other	0.0192							PTHLH	other	0.0475
indisulam	chemical drug	0.0346	liproxstatin-1	chemical reagent	0.00172	MPO	enzyme	0.0192							BRAF	kinase	0.0484
MLH1	enzyme	0.0346	sodium fluoride	chemical drug	0.00172	TUFT1	other	0.0192							obeticholic acid	chemical drug	0.0485
UBTF	transcription regulator	0.0346	SMAD1/5/9 (family)	group	0.00172	AQP4	transporter	0.0192							RANBP3L	other	0.0485
CKS2	kinase	0.0346	dapansutrile	chemical drug	0.00172	filgotinib	chemical drug	0.0192							ADAMTSL2	other	0.0485
caryophyllene alpha-oxide	chemical - endogenous mammalian	0.0346	CV 3988	chemical reagent	0.00172	GALP	other	0.0192							mercuric chloride	chemical toxicant	0.0487
trestolone	chemical drug	0.0346	prostratin	chemical - endogenous non-mammalian	0.00172	teasaponin	chemical - endogenous non-mammalian	0.0192							indole-3-carbinol	chemical drug	0.0487
DKK1	growth factor	0.0346	Cr6+	chemical reagent	0.00172	ANP32A	other	0.0192							SNAI1	transcription regulator	0.0487
vitamin D	chemical drug	0.0346	metribolone	chemical reagent	0.00172	Havcr1	other	0.0192							enalapril	biologic drug	0.0495
filgrastim	biologic drug	0.0349	FOXO4	transcription regulator	0.00172	TBL1XR1	transcription regulator	0.0192							fluoxetine	chemical drug	0.0495
BMPR1A	kinase	0.0349	RHOA	enzyme	0.00172	HG-9-91-01	chemical drug	0.0192
lapatinib	chemical drug	0.036	SREBF2	transcription regulator	0.00172	selonsertib	chemical drug	0.0192
CDC73	other	0.0361	deoxycholate	chemical - endogenous mammalian	0.00172	Gm20703	other	0.0192
mir-199 (includes others)	microRNA	0.0361	RBX1	enzyme	0.00172	SCH79797	chemical reagent	0.0192
aphidicolin	chemical toxicant	0.0361	NEIL2	enzyme	0.00172	mechlorethamine	chemical drug	0.0192
CBFB	transcription regulator	0.0362	SOS (family)	group	0.00174	benzoic acid	chemical - endogenous mammalian	0.0192
PD98059	chemical - kinase inhibitor	0.0364	LGALS3	other	0.0018	domoic acid	chemical toxicant	0.0192
RHO	G-protein coupled receptor	0.0371	memantine	chemical drug	0.0018	carnosol	chemical - endogenous non-mammalian	0.0192
CLIC1	ion channel	0.0379	ZMPSTE24	peptidase	0.00183	diacerein	chemical drug	0.0192
TRIM24	transcription regulator	0.0379	IFNAR2	transmembrane receptor	0.00183	AGI-1067	chemical drug	0.0192
sorafenib	chemical drug	0.0379	herbimycin	chemical drug	0.00183	epoxyeicosatrienoic acid analog B	chemical reagent	0.0192
tanespimycin	chemical drug	0.038	alendronic acid	chemical drug	0.00183	epoxyeicosatrienoic acid analog A	chemical reagent	0.0192
GTF2B	transcription regulator	0.0386	propofol	chemical drug	0.00183	lometrexol	chemical drug	0.0192
fludarabine	chemical drug	0.0386	acetovanillone	chemical drug	0.00183	tyrphostin	chemical drug	0.0192
GLI1	transcription regulator	0.0393	FOXA1	transcription regulator	0.00186	MDL 28170	chemical toxicant	0.0192
infliximab	biologic drug	0.0397	TLR (family)	group	0.00188	DASA-58	chemical reagent	0.0192
FIRRE	other	0.0397	tung tree oil	chemical - endogenous non-mammalian	0.00192	apigetrin	chemical - endogenous non-mammalian	0.0192
MAP2K2	kinase	0.0397	RRM2	enzyme	0.00192	oxalic acid	chemical - endogenous non-mammalian	0.0192
RAF1	kinase	0.0403	givinostat	chemical drug	0.00192	vinpocetine	chemical drug	0.0192
embelin	chemical - endogenous non-mammalian	0.0407	ERVW-1	other	0.00192	NFYA	transcription regulator	0.0193
gossypin	chemical - endogenous non-mammalian	0.0407	CCK	other	0.00192	GAST	other	0.0193
SNHG12	other	0.0407	IFNK	cytokine	0.00192	SBDS	other	0.0198
OVOL1	transcription regulator	0.0407	MK-8776	chemical drug	0.00192	CCN1	other	0.0198
MYO1B	other	0.0407	epicatechin gallate	chemical drug	0.00192	CEBPB	transcription regulator	0.0199
G0S2	other	0.0407	Ro41-5253	chemical reagent	0.00192	BMP7	growth factor	0.0199
miR-142-5p (and other miRNAs w/seed AUAAAGU)	mature microRNA	0.0407	GPER1	G-protein coupled receptor	0.00192	simvastatin	chemical drug	0.0199
HOXB3	transcription regulator	0.0407	TIA1	other	0.00192	HDAC5	transcription regulator	0.0202
LIMA1	other	0.0407	FABP5	transporter	0.00192	LRRFIP2	other	0.0202
CCNT1	transcription regulator	0.0407	mitomycin C	chemical drug	0.00192	HNRNPU	transporter	0.0202
AJUBA	transcription regulator	0.0407	N-Ac-Leu-Leu-norleucinal	chemical - protease inhibitor	0.00192	EWSR1-FLI1	fusion gene/product	0.0202
pomegranate extract pill	chemical drug	0.0407	CAMP	other	0.00196	methylprednisolone	chemical drug	0.0202
INCB054329	chemical drug	0.0407	GRN	growth factor	0.00196	TCF3	transcription regulator	0.0203
SS18-SSX2	fusion gene/product	0.0407	YAP/TAZ (family)	group	0.00198	aspirin	chemical drug	0.0203
decanoic acid	chemical - endogenous mammalian	0.0407	4-methylnitrosoamino-1-(3-pyridinyl)-1-butanone	chemical toxicant	0.00198	GABA	chemical - endogenous mammalian	0.0206
THZ1	chemical drug	0.0409	piceatannol	chemical - endogenous non-mammalian	0.00198	IRGM	enzyme	0.0206
lysophosphatidylinositol	chemical - endogenous mammalian	0.0412	PPARD	ligand-dependent nuclear receptor	0.00199	TRAPPC1	other	0.0206
VIM	other	0.0412	MAP2K1/2 (family)	group	0.00203	TGFBR2	kinase	0.0209
nilotinib	chemical drug	0.0415	MXD1	transcription regulator	0.00203	taurodeoxycholic acid	chemical - endogenous mammalian	0.021
CDK5	kinase	0.0419	1-methyl-4-phenyl-1,2,3,6-tetrahydropyridine	chemical toxicant	0.00204	ATF6	transcription regulator	0.021
metformin	chemical drug	0.043	hyaluronic acid	chemical - endogenous mammalian	0.00213	ERG	transcription regulator	0.0211
CHI3L1	enzyme	0.0433	AXL	kinase	0.00213	AGT	growth factor	0.0211
xanthine derivative CB002 analog 4	chemical reagent	0.0434	IRAK1	kinase	0.00213	MAP3K14	kinase	0.0215
AKR1B1	enzyme	0.0434	fisetin	chemical drug	0.00213	NOTCH2	transcription regulator	0.0215
MAT1A	enzyme	0.0434	NR4A1	ligand-dependent nuclear receptor	0.00214	azoxymethane	chemical toxicant	0.0215
TF	transporter	0.0434	KL	enzyme	0.00214	fingolimod	chemical drug	0.0215
GABARAPL2	other	0.0434	mir-182	microRNA	0.00214	poly rI:rC-RNA	biologic drug	0.0215
GSK3B	kinase	0.0436	11,12-epoxyeicosatrienoic acid	chemical - endogenous mammalian	0.00218	TLR4	transmembrane receptor	0.0215
celecoxib	chemical drug	0.0436	glycine	chemical - endogenous mammalian	0.00218	ML-193	chemical reagent	0.0216
stattic	chemical reagent	0.0439	dexamethasone phosphate	chemical drug	0.00218	carnobyl iron	chemical reagent	0.0216
benzyl isothiocyanate	chemical - endogenous non-mammalian	0.0439	pregna-4,17-diene-3,16-dione	chemical - endogenous non-mammalian	0.00218	mefunidone	chemical reagent	0.0216
CUL3	enzyme	0.0441	Fcgr3	transmembrane receptor	0.00218	FPS-ZM1	chemical reagent	0.0216
CD40	transmembrane receptor	0.0448	IL36B	cytokine	0.00218	MLT-827	chemical - protease inhibitor	0.0216
bardoxolone methyl	chemical drug	0.0459	RNF138	enzyme	0.00218	APC/APC2 (family)	group	0.0216
miR-1-3p (and other miRNAs w/seed GGAAUGU)	mature microRNA	0.0465	miR-19b-3p (and other miRNAs w/seed GUGCAAA)	mature microRNA	0.00218	C8 (complex)	complex	0.0216
COLLAGEN(S) (complex)	complex	0.0468	THZ2	chemical drug	0.00218	APH1A	peptidase	0.0216
PRKDC	kinase	0.0468	Ni2+	chemical reagent	0.00218	bacterial lipopolysaccharides	chemical - other	0.0216
LLGL2	other	0.0473	FGFR2	kinase	0.00219	GPR84	G-protein coupled receptor	0.0216
MYBL1	transcription regulator	0.0473	ALPHA CATENIN (family)	group	0.00222	CLEC14A	other	0.0216
HOXD8	transcription regulator	0.0473	LEF1	transcription regulator	0.00224	lentinan	chemical drug	0.0216
mir-326	microRNA	0.0473	HOXA9	transcription regulator	0.00227	ZDHHC9	enzyme	0.0216
miR-532-3p (miRNAs w/seed CUCCCAC)	mature microRNA	0.0473	ERN1	kinase	0.00227	GNL3L	other	0.0216
NEK8	kinase	0.0473	AURK (family)	group	0.0023	NIPBL	transcription regulator	0.0216
FOXD3	transcription regulator	0.0473	ANLN	other	0.0023	berbamine	chemical reagent	0.0216
EIF3F	translation regulator	0.0473	KMT2D	transcription regulator	0.0023	NLRP10	enzyme	0.0216
NLRP3	enzyme	0.0478	CDK19	kinase	0.00232	MARCHF2	enzyme	0.0216
VCP	enzyme	0.0487	cholecalciferol	chemical - endogenous mammalian	0.00235	salmonella typhimurium lipopolysaccharide	chemical - endogenous non-mammalian	0.0216
brefeldin A	chemical - endogenous non-mammalian	0.0487	pervanadate	chemical reagent	0.00239	DKK4	other	0.0216
lithium chloride	chemical drug	0.0498	HISTONE H2B (family)	group	0.00239	TMEM79	other	0.0216
			APOBEC3B	enzyme	0.00239	B3GALT2	enzyme	0.0216
			ANKIB1	transcription regulator	0.00239	MLKL	kinase	0.0216
			SLC5A8	transporter	0.00239	FBF1	other	0.0216
			RELL1	other	0.00239	ZNF503-AS1	other	0.0216
			nomilin	chemical - endogenous non-mammalian	0.00239	4930556M19Rik	other	0.0216
			ULK1	kinase	0.00239	HERC2	enzyme	0.0216
			STIM2	transporter	0.00239	PRESENILIN (family)	group	0.0216
			EAF2	transcription regulator	0.00239	MHC I (family)	group	0.0216
			BRCA2	transcription regulator	0.00239	IL26	cytokine	0.0216
			ZFP36L1	transcription regulator	0.00239	nicotiflorin	chemical reagent	0.0216
			casticin	chemical - endogenous non-mammalian	0.00239	ECHS1	enzyme	0.0216
			RAPGEF4	other	0.00239	ASCL2	transcription regulator	0.0216
			SLCO1B3	transporter	0.00239	SRI	transporter	0.0216
			GSK343	chemical reagent	0.00239	TRG	other	0.0216
			VAS-2870	chemical reagent	0.00239	ARL3	enzyme	0.0216
			benzoquinone	chemical - endogenous mammalian	0.00239	FGF3	growth factor	0.0216
			3-hydroxykynurenamine	chemical - endogenous mammalian	0.00239	NCK2	kinase	0.0216
			triapine	chemical drug	0.00239	GAPVD1	other	0.0216
			lestaurtinib	chemical drug	0.00239	miR-345-3p (miRNAs w/seed CCUGAAC)	mature microRNA	0.0216
			CLDN7	other	0.00241	SDC3	other	0.0216
			SMURF1	enzyme	0.00246	fangchinoline	chemical drug	0.0216
			osimertinib	chemical drug	0.00246	dobesilic acid	chemical drug	0.0216
			NFKB1-RELA (complex)	complex	0.00247	CYP4F2	enzyme	0.0216
			SAFB	other	0.00247	PTBP3	other	0.0216
			sildenafil	chemical drug	0.00247	Ighg2b	other	0.0216
			1,2-dimethylhydrazine	chemical toxicant	0.00247	CSNK2A2	kinase	0.0216
			heparin	chemical - endogenous mammalian	0.0025	TRIM33	transcription regulator	0.0216
			TEAD4	transcription regulator	0.00251	COCH	other	0.0216
			linoleic acid	chemical - endogenous mammalian	0.00263	RNF8	enzyme	0.0216
			mir-181 (includes others)	microRNA	0.00263	nifuroxazide	chemical drug	0.0216
			pyruvaldehyde	chemical - endogenous mammalian	0.00263	G6PC1	phosphatase	0.0216
			bromodeoxyuridine	chemical drug	0.00265	C7	other	0.0216
			KLRK1	transmembrane receptor	0.00265	ascaridole	chemical - endogenous non-mammalian	0.0216
			vancomycin	biologic drug	0.00271	NCGC00186528	chemical reagent	0.0216
			plumbagin	chemical drug	0.00275	ivermectin	chemical drug	0.0216
			MOGAT2	enzyme	0.00275	ammonium trichloro(dioxoethylene-O,O'-)tellurate	chemical drug	0.0216
			BPIFB1	other	0.00275	brimonidine	chemical drug	0.0216
			PALMD	other	0.00275	epalrestat	chemical drug	0.0216
			ZNF148	transcription regulator	0.00275	RWJ 67657	chemical drug	0.0216
			P2RX7	ion channel	0.00275	adapalene	chemical drug	0.0216
			DEK	transcription regulator	0.00275	JNK-IN-8	chemical drug	0.0216
			MALAT1	other	0.00275	MK2 inhibitory peptide	biologic drug	0.0216
			H-[1,2,4]oxadiazolo[4,3-alpha]quinoxalin-1-one	chemical reagent	0.00275	ampelopsin	chemical drug	0.0216
			hydroxychloroquine	chemical drug	0.00275	tyrphostin AG 127	chemical drug	0.0216
			NFYA	transcription regulator	0.00277	arachidic acid	chemical - endogenous mammalian	0.0216
			SMAD2	transcription regulator	0.00283	sulfo-N-succinimidyl oleate	chemical toxicant	0.0216
			HDL (complex)	complex	0.00283	5-iodotubercidin	chemical - kinase inhibitor	0.0216
			CCN5	growth factor	0.00283	alpha-methylparatyrosine	chemical drug	0.0216
			PGR	ligand-dependent nuclear receptor	0.00286	IL25	cytokine	0.0219
			mir-8 (includes others)	microRNA	0.00286	diclofenac	chemical drug	0.0219
			POLR2A	enzyme	0.00291	trinitrobenzenesulfonic acid	chemical reagent	0.0219
			GHR	transmembrane receptor	0.00291	ETS1	transcription regulator	0.0221
			PIK3R1	kinase	0.00291	TET1	enzyme	0.0223
			CCN1	other	0.00291	TAF4	transcription regulator	0.0228
			5-fluorouracil	chemical drug	0.00299	miR-124-3p (and other miRNAs w/seed AAGGCAC)	mature microRNA	0.0228
			alitretinoin	chemical drug	0.00305	PKD1	ion channel	0.0231
			ALKBH5	enzyme	0.00305	IHH	enzyme	0.0232
			oridonin	chemical drug	0.00307	levodopa	chemical - endogenous mammalian	0.0239
			HSPB1	other	0.00307	3'-O-(4-benzoyl)benzoyladenosine 5'-triphosphate	chemical reagent	0.024
			BAK1	transporter	0.00307	C-176	chemical reagent	0.024
			FGF4	growth factor	0.00307	heparan sulfate	chemical - endogenous mammalian	0.024
			nilvadipine	chemical drug	0.00307	BML-111	chemical reagent	0.024
			aphidicolin	chemical toxicant	0.00307	PI3KΓ (family)	group	0.024
			chrysin	chemical - endogenous non-mammalian	0.00307	IH636 grape seed proanthocyanidin extract	chemical drug	0.024
			tetrandrine	chemical drug	0.00307	Mir223hg	other	0.024
			NFKB2	transcription regulator	0.00315	Pirb (includes others)	transmembrane receptor	0.024
			sphingosylphosphocholine	chemical - endogenous mammalian	0.00316	PTGES3	enzyme	0.024
			L-aspartic acid	chemical - endogenous mammalian	0.00316	Birc3	enzyme	0.024
			AC1Q3QWB	chemical reagent	0.00316	Tpsb2	peptidase	0.024
			citrinin	chemical toxicant	0.00316	PYCARD	other	0.024
			ZNF382	transcription regulator	0.00316	GPX8	enzyme	0.024
			CMTR1	enzyme	0.00316	beta-sitosterol	chemical reagent	0.024
			BCAS2	other	0.00316	CpG ODN M362	chemical reagent	0.024
			BAG6	enzyme	0.00316	camostat	chemical drug	0.024
			NFE2L3	transcription regulator	0.00316	HTR7	G-protein coupled receptor	0.024
			ACSL1	enzyme	0.00316	SLC16A3	transporter	0.024
			PAIP1	translation regulator	0.00316	SLC17A7	transporter	0.024
			ARHGAP4	other	0.00316	ELOVL2	enzyme	0.024
			FSTL3	other	0.00316	STOML2	other	0.024
			DMTF1	transcription regulator	0.00316	rhesus theta-defensin 1	chemical - endogenous mammalian	0.024
			tubastatin A	chemical reagent	0.00316	ABCA7	transporter	0.024
			LINC01612	other	0.00316	PSMD14	peptidase	0.024
			MTPN	transcription regulator	0.00316	B4GALT6	enzyme	0.024
			teasaponin	chemical - endogenous non-mammalian	0.00316	SFRP5	transmembrane receptor	0.024
			DIABLO	other	0.00316	FENDRR	other	0.024
			MUC3A	other	0.00316	LINC00174	other	0.024
			PRN694	chemical drug	0.00316	FRS3	other	0.024
			dacarbazine	chemical drug	0.00316	BACE1-AS	other	0.024
			BML-284	chemical reagent	0.00316	VX 702	chemical drug	0.024
			myxothiazol	chemical toxicant	0.00316	PF-4457845	chemical drug	0.024
			theaflavin	chemical - endogenous non-mammalian	0.00316	THBD	transmembrane receptor	0.024
			tosyllysine chloromethyl ketone	chemical - protease inhibitor	0.00316	CD5L	transmembrane receptor	0.024
			vinpocetine	chemical drug	0.00316	SEC23A	transporter	0.024
			PRMT1	enzyme	0.00317	PTPRA	phosphatase	0.024
			reactive oxygen species	chemical toxicant	0.00317	ITGA4	transmembrane receptor	0.024
			IFN TYPE 1 (family)	group	0.00323	PDK2	kinase	0.024
			eprenetapopt	chemical drug	0.00323	miR-183-5p (miRNAs w/seed AUGGCAC)	mature microRNA	0.024
			LAMA4	enzyme	0.00325	mir-541	microRNA	0.024
			PLX5622	chemical drug	0.00325	MIR4508	microRNA	0.024
			fenofibrate	chemical drug	0.00325	AMBP	transporter	0.024
			cyclic AMP	chemical - endogenous mammalian	0.00333	SPRY4-IT1	other	0.024
			CEBPD	transcription regulator	0.00342	silmitasertib	chemical drug	0.024
			puromycin	chemical - endogenous non-mammalian	0.00342	UBQLN1	other	0.024
			APOL1	transporter	0.00342	EIF2AK1	kinase	0.024
			PTBP1	enzyme	0.00342	SELE	transmembrane receptor	0.024
			NUMB	other	0.00342	LUM	other	0.024
			REN	peptidase	0.00342	OTUD7B	peptidase	0.024
			TNFRSF10B	transmembrane receptor	0.00342	LPAR2	G-protein coupled receptor	0.024
			SOCS2	other	0.00342	F13B	enzyme	0.024
			arotinoid acid	chemical toxicant	0.00342	Sry	transcription regulator	0.024
			geranylgeranyl pyrophosphate	chemical - endogenous mammalian	0.00342	KAT8	enzyme	0.024
			linolenic acid	chemical - endogenous mammalian	0.00342	PELI2	enzyme	0.024
			phorbol 12,13-didecanoate	chemical toxicant	0.00342	NDUFS4	enzyme	0.024
			NKX3-1	transcription regulator	0.00345	CTTN	other	0.024
			SRGN	other	0.00345	ADAM9	peptidase	0.024
			TAL1	transcription regulator	0.00356	CD1A	other	0.024
			TCF7	transcription regulator	0.00357	A939572	chemical reagent	0.024
			SPHK1	kinase	0.00367	DVL2	other	0.024
			salicylic acid	chemical drug	0.00367	mir-3648 (includes others)	microRNA	0.024
			CpG ODN 1668	chemical reagent	0.00367	3-chloro-2-(4-hydroxyphenyl)indazol-5-ol	chemical reagent	0.024
			androgen	chemical drug	0.00368	cyclic guanosine monophosphate-adenosine monophosphate	chemical - endogenous non-mammalian	0.024
			xanthine derivative CB002 analog 4	chemical reagent	0.00378	acetazolamide	chemical drug	0.024
			entolimod	biologic drug	0.00378	beta-hydroxyisovaleric acid	chemical - endogenous mammalian	0.024
			ITGB4	transmembrane receptor	0.00378	hypochlorous acid	chemical drug	0.024
			acteoside	chemical - endogenous non-mammalian	0.00378	SR1078	chemical reagent	0.024
			spermidine	chemical - endogenous mammalian	0.00378	mastoparan	chemical toxicant	0.024
			buthionine sulfoximine	chemical drug	0.00378	BQ-788	biologic drug	0.024
			galactose	chemical - endogenous mammalian	0.00378	huperzine A	chemical drug	0.024
			tauroursodeoxycholic acid	chemical - endogenous mammalian	0.00378	alpha-naphthoflavone	chemical reagent	0.024
			dihydrotestosterone	chemical - endogenous mammalian	0.00381	prolinedithiocarbamate	chemical reagent	0.024
			NFIC	transcription regulator	0.00381	C-miR146a	chemical reagent	0.024
			MAX	transcription regulator	0.00385	SLR14	chemical reagent	0.024
			troglitazone	chemical drug	0.00386	GATA3	transcription regulator	0.024
			IL21	cytokine	0.0039	MMP3	peptidase	0.0241
			FBXW7	enzyme	0.00395	RGS2	enzyme	0.0241
			APC/APC2 (family)	group	0.00404	FOXO1	transcription regulator	0.0242
			C8 (complex)	complex	0.00404	EML4-ALK	fusion gene/product	0.0246
			PRMT6	enzyme	0.00404	allopurinol	chemical drug	0.025
			BLVRA	enzyme	0.00404	ATF2	transcription regulator	0.025
			SNHG7	other	0.00404	KMT2D	transcription regulator	0.0253
			FBXO42	other	0.00404	NC410	biologic drug	0.0255
			berbamine	chemical reagent	0.00404	EIF2AK2	kinase	0.0255
			UCHL5	peptidase	0.00404	dihydrotestosterone	chemical - endogenous mammalian	0.0255
			TMEM79	other	0.00404	tacrolimus	chemical drug	0.0258
			CEP120	other	0.00404	F2R	G-protein coupled receptor	0.0259
			IL26	cytokine	0.00404	AGER	transmembrane receptor	0.0259
			SPTAN1	other	0.00404	oleic acid	chemical - endogenous mammalian	0.0263
			REV1	enzyme	0.00404	CAY10585	chemical reagent	0.0263
			SERPINB2	other	0.00404	ganglioside GT1	chemical - endogenous mammalian	0.0263
			GLRX	enzyme	0.00404	Tetanospasmin	chemical - endogenous non-mammalian	0.0263
			GRK5	kinase	0.00404	CYCLIN D (family)	group	0.0263
			PSMB9	peptidase	0.00404	UNC9995	chemical reagent	0.0263
			TPM3	other	0.00404	TFIIA (complex)	complex	0.0263
			miR-874-3p (miRNAs w/seed UGCCCUG)	mature microRNA	0.00404	H3C14	other	0.0263
			MTBP	other	0.00404	LGALS7	other	0.0263
			ING4	transcription regulator	0.00404	Nlrp1b	peptidase	0.0263
			SRPK1	kinase	0.00404	CTSV	other	0.0263
			PPM1A	phosphatase	0.00404	cytidylyl-3'-5'-guanosine	chemical reagent	0.0263
			di-spiropyrrolizidino oxindole andrographolide derivative CY2	chemical reagent	0.00404	TTYH3	ion channel	0.0263
			C7	other	0.00404	OLFM4	other	0.0263
			benazepril	chemical drug	0.00404	ARL13B	other	0.0263
			CITCO	chemical reagent	0.00404	CEMIP	enzyme	0.0263
			1,1-bis(3'-indolyl)-1-(4-trifluoromethyl-phenyl)methane	chemical reagent	0.00404	ZMIZ2	transcription regulator	0.0263
			ampelopsin	chemical drug	0.00404	Tlr13	other	0.0263
			tangeretin	chemical - endogenous non-mammalian	0.00404	PPP1R15B	phosphatase	0.0263
			32-134D	chemical reagent	0.00415	DGCR5	other	0.0263
			CASP8	peptidase	0.00415	SNHG20	other	0.0263
			THRA	ligand-dependent nuclear receptor	0.00416	CD80/CD86 (family)	group	0.0263
			(6)-gingerol	chemical - endogenous non-mammalian	0.00417	GCN5L (family)	group	0.0263
			tosedostat	chemical drug	0.00417	astragalin	chemical - endogenous non-mammalian	0.0263
			NEDD4	enzyme	0.00417	DOCK1	other	0.0263
			SMARCC1	transcription regulator	0.00417	IL17RD	other	0.0263
			oxazolone	chemical reagent	0.00417	GPSM1	other	0.0263
			R-WIN 55,212	chemical reagent	0.00417	CTNND1	other	0.0263
			FBXO44	other	0.00441	miR-382-5p (miRNAs w/seed AAGUUGU)	mature microRNA	0.0263
			HCAR1	G-protein coupled receptor	0.00441	MRAS	enzyme	0.0263
			ITGAV	transmembrane receptor	0.00441	docosapentaenoic acid	chemical reagent	0.0263
			APOA1	transporter	0.00441	WIF1	other	0.0263
			BAPTA-AM	chemical reagent	0.00441	NCF4	enzyme	0.0263
			carbon monoxide	chemical - endogenous mammalian	0.00441	KAT7	enzyme	0.0263
			valsartan	chemical drug	0.00441	PTCSC3	other	0.0263
			RAC1	enzyme	0.00454	MFAP4	other	0.0263
			anakinra	biologic drug	0.00458	PTMA	other	0.0263
			LUCAT1	other	0.00458	RNF41	enzyme	0.0263
			AURKA	kinase	0.00458	ATP1B1	transporter	0.0263
			fucoxanthin	chemical drug	0.00458	CAMK2G	kinase	0.0263
			HSP90AB1	enzyme	0.00458	LTBP2	other	0.0263
			proteasome inhibitor PSI	chemical - protease inhibitor	0.00458	FLG	other	0.0263
			BDNF	growth factor	0.00458	METTL16	enzyme	0.0263
			SOAT1	enzyme	0.00459	PGK1	kinase	0.0263
			ASPSCR1-TFE3	fusion gene/product	0.00459	BLACAT1	other	0.0263
			garcinol	chemical - endogenous non-mammalian	0.00459	PROKR1	G-protein coupled receptor	0.0263
			SERPINA6	other	0.00466	TRPM2-AS	other	0.0263
			lipid A	chemical toxicant	0.00467	CNB-001	chemical reagent	0.0263
			PRKAA (family)	group	0.00467	ANPEP	peptidase	0.0263
			RETN	other	0.00467	XMD1150	chemical drug	0.0263
			PELP1	other	0.0047	PNU-74654	chemical reagent	0.0263
			Sb202190	chemical drug	0.0047	ampicillin	chemical drug	0.0263
			meds433	chemical reagent	0.00479	tempo	chemical reagent	0.0263
			Y 27632	chemical drug	0.00479	zileuton	chemical drug	0.0263
			ADRB (family)	group	0.00486	sesamin	chemical - endogenous non-mammalian	0.0263
			S-nitroso-N-acetyl-DL-penicillamine	chemical reagent	0.00494	manumycin A	chemical reagent	0.0263
			IL1R (family)	group	0.00494	sudemycin D6	chemical reagent	0.0263
			miR-27a-3p (and other miRNAs w/seed UCACAGU)	mature microRNA	0.00494	rabeprazole	chemical drug	0.0263
			everolimus	chemical drug	0.00494	SKL-2001	chemical reagent	0.0263
			seocalcitol	chemical drug	0.00494	CA074-methyl ester	chemical reagent	0.0263
			resolvin E1	chemical - endogenous mammalian	0.00501	zVAD	chemical - protease inhibitor	0.0263
			COLLAGENASE (family)	group	0.00501	perilla alcohol	chemical drug	0.0263
			FC GAMMA RECEPTOR (family)	group	0.00501	brucine	chemical - endogenous non-mammalian	0.0263
			CBX7	other	0.00501	PSEN2	peptidase	0.0264
			MAC (complex)	complex	0.00501	EHMT2	enzyme	0.0264
			NOSTRIN	transcription regulator	0.00501	NFAT (family)	group	0.0269
			XRCC5	enzyme	0.00501	NCOR2	transcription regulator	0.0269
			SMAD5	transcription regulator	0.00501	F2RL1	G-protein coupled receptor	0.0269
			ceramide	chemical - endogenous mammalian	0.00501	gemcitabine	chemical drug	0.0269
			O6-benzylguanine	chemical drug	0.00501	phenylephrine	chemical drug	0.0269
			arbutin	chemical drug	0.00501	spironolactone	chemical drug	0.0269
			H3-3B	other	0.00501	progesterone	chemical - endogenous mammalian	0.027
			Stat5a	transcription regulator	0.00501	olaparib	chemical drug	0.0274
			PYCARD	other	0.00501	NEUROG3	transcription regulator	0.0274
			ESRP1	other	0.00501	miR-29b-3p (and other miRNAs w/seed AGCACCA)	mature microRNA	0.0274
			SLC16A3	transporter	0.00501	GHRL	growth factor	0.0274
			STOML2	other	0.00501	doxycycline	chemical drug	0.0274
			TLR2/3/4/9 (family)	group	0.00501	romidepsin	biologic drug	0.0274
			sotrastaurin	chemical drug	0.00501	TRIM38	other	0.0278
			AZD4547	chemical drug	0.00501	quercetin	chemical drug	0.0279
			PPM1D	phosphatase	0.00501	ZFP36	transcription regulator	0.0283
			mir-335	microRNA	0.00501	BRAF	kinase	0.0283
			AMBP	transporter	0.00501	HSF1	transcription regulator	0.0284
			deoxypodophyllotoxin	chemical reagent	0.00501	beraprost	chemical drug	0.0287
			cenicriviroc	chemical drug	0.00501	L-histidine	chemical - endogenous mammalian	0.0287
			TEF	transcription regulator	0.00501	icilin	chemical reagent	0.0287
			GRM5	G-protein coupled receptor	0.00501	2-pentadecyl-2-oxazoline	chemical reagent	0.0287
			IL22RA1	transmembrane receptor	0.00501	ANTXR2	transmembrane receptor	0.0287
			EEF2K	kinase	0.00501	bazedoxifene	chemical drug	0.0287
			3K3A-APC protein	biologic drug	0.00501	teriflunomide	chemical drug	0.0287
			candesartan cilexetil	chemical drug	0.00501	UT-143	chemical reagent	0.0287
			raltitrexed	chemical drug	0.00501	CST3	other	0.0287
			levamisole	chemical drug	0.00501	Cxcl5	other	0.0287
			moxifloxacin	chemical drug	0.00501	SERPINB3	other	0.0287
			TAN 67	chemical reagent	0.00501	ZG16	other	0.0287
			acitretin	chemical drug	0.00501	IFN LAMBDA (family)	group	0.0287
			BQ-788	biologic drug	0.00501	tectorigenin	chemical - endogenous non-mammalian	0.0287
			gossypol	chemical drug	0.00501	AGO1	translation regulator	0.0287
			L-N6-(1-iminoethyl)-lysine	chemical reagent	0.00501	ABCC6	transporter	0.0287
			IL5	cytokine	0.00503	OVOL1	transcription regulator	0.0287
			AP1 (complex)	complex	0.00507	ABCD1	transporter	0.0287
			NOS2	enzyme	0.00507	GCA	other	0.0287
			PKA (complex)	complex	0.0052	MED14	transcription regulator	0.0287
			diphenyleneiodonium	chemical drug	0.00521	4-methylene-2-octyl-5-oxotetrahydrofuran-3-carboxylic acid	chemical reagent	0.0287
			vismodegib	chemical drug	0.00523	mir-191 (includes others)	microRNA	0.0287
			OVA-8	chemical reagent	0.00523	PTGIR	G-protein coupled receptor	0.0287
			SIAH2	transcription regulator	0.00523	MAP3K2	kinase	0.0287
			Sn50 peptide	chemical toxicant	0.00523	TAB2	other	0.0287
			cantharidin	chemical drug	0.00525	C6	other	0.0287
			acetaminophen	chemical drug	0.00525	ERRFI1	other	0.0287
			AGER	transmembrane receptor	0.00542	COPA	transporter	0.0287
			LCN2	transporter	0.00542	HTRA1	peptidase	0.0287
			niacinamide	chemical - endogenous mammalian	0.00542	RTN4R	transmembrane receptor	0.0287
			volasertib	chemical drug	0.00547	CCNT1	transcription regulator	0.0287
			TIRAP	other	0.00547	C9	other	0.0287
			mir-124 (includes others)	microRNA	0.00547	CHGA	other	0.0287
			UXT	transcription regulator	0.00547	GIPR	G-protein coupled receptor	0.0287
			DDB1	other	0.00547	WRN	enzyme	0.0287
			glycyrrhizic acid	chemical drug	0.00547	CREG1	transcription regulator	0.0287
			selenium	chemical drug	0.00547	ELN	other	0.0287
			miR-182-5p (and other miRNAs w/seed UUGGCAA)	mature microRNA	0.00553	CACNA1A	ion channel	0.0287
			SIN3A	transcription regulator	0.00553	CDON	other	0.0287
			lomustine	chemical drug	0.00553	DGKA	kinase	0.0287
			verteporfin	chemical drug	0.00553	NDFIP1	other	0.0287
			folic acid	chemical - endogenous mammalian	0.00555	CYB5R3	enzyme	0.0287
			benzo(a)pyrene	chemical toxicant	0.0056	SERPINH1	other	0.0287
			L-triiodothyronine	chemical - endogenous mammalian	0.00572	BP-1-102	chemical reagent	0.0287
			ADIPOQ	other	0.00572	KU-60019	chemical drug	0.0287
			mir-802	microRNA	0.00574	3,4,3',4'-tetrachlorobiphenyl	chemical toxicant	0.0287
			gentamicin	chemical drug	0.0058	esomeprazole magnesium	chemical drug	0.0287
			AREG	growth factor	0.00588	oxophenylarsine	chemical reagent	0.0287
			F2RL1	G-protein coupled receptor	0.00588	SR 144528	chemical reagent	0.0287
			HBEGF	growth factor	0.00588	quinacrine	chemical drug	0.0287
			spironolactone	chemical drug	0.00588	huaier extract granule	chemical drug	0.0287
			trastuzumab	biologic drug	0.00595	1-((2-chlorophenyl)diphenylmethyl)-1H-pyrazole	chemical reagent	0.0287
			NFKB-RELA (complex)	complex	0.00595	atovaquone	chemical drug	0.0287
			RNASE2	enzyme	0.00595	hexane	chemical - endogenous non-mammalian	0.0287
			miR-218-5p (and other miRNAs w/seed UGUGCUU)	mature microRNA	0.00595	tin mesoporphyrin	chemical drug	0.0287
			FHIT	enzyme	0.00595	pepstatin	chemical - protease inhibitor	0.0287
			VE-821	chemical reagent	0.00595	Ac-YVAD-CMK	chemical - protease inhibitor	0.0287
			carvedilol	chemical drug	0.00595	JMF3086	chemical reagent	0.0287
			bardoxolone	chemical drug	0.00595	polymyxin B	biologic drug	0.0287
			2-chloro-N(6)cyclopentyladenosine	chemical reagent	0.00608	sivelestat	chemical drug	0.0287
			3-deazaadenosine	chemical reagent	0.00608	SB204990	chemical reagent	0.0287
			STAT1/STAT2 (complex)	complex	0.00608	beta-cyclodextrin	chemical - endogenous non-mammalian	0.0287
			UNC9995	chemical reagent	0.00608	ruxolitinib	chemical drug	0.0288
			HOXA-AS2	other	0.00608	mir-29 (includes others)	microRNA	0.0293
			MGAT1	enzyme	0.00608	CCN2	growth factor	0.0293
			TM4SF5	other	0.00608	arachidonic acid	chemical - endogenous mammalian	0.0293
			Fcor	enzyme	0.00608	N-COR (family)	group	0.0298
			GCN5L (family)	group	0.00608	TET3	enzyme	0.0298
			PMEPA1	other	0.00608	SSB	enzyme	0.0298
			CTNND1	other	0.00608	PRNP	other	0.0303
			WIF1	other	0.00608	TLR3	transmembrane receptor	0.0306
			momelotinib	chemical drug	0.00608	cigarette smoke	chemical toxicant	0.0306
			MFAP4	other	0.00608	BMPR1A	kinase	0.0308
			venetoclax	chemical drug	0.00608	CD24	other	0.0308
			CAMK2G	kinase	0.00608	azithromycin	chemical drug	0.031
			ASCC3	enzyme	0.00608	phlorizin	chemical - endogenous non-mammalian	0.031
			FLG	other	0.00608	darapladib	chemical drug	0.031
			METTL16	enzyme	0.00608	ACTIN (family)	group	0.031
			CLEC19A	other	0.00608	KDM4D	enzyme	0.031
			JMJD1C	enzyme	0.00608	KLRG1	other	0.031
			Gm13288 (includes others)	cytokine	0.00608	HSPA1A	enzyme	0.031
			CRIPTO	growth factor	0.00608	Pla2g2d	enzyme	0.031
			tempo	chemical reagent	0.00608	Ccl11	cytokine	0.031
			sesamin	chemical - endogenous non-mammalian	0.00608	Ccl3	cytokine	0.031
			clioquinol	chemical drug	0.00608	ZNF24	transcription regulator	0.031
			sudemycin D6	chemical reagent	0.00608	OTUD1	peptidase	0.031
			perilla alcohol	chemical drug	0.00608	FOXD2-AS1	other	0.031
			brucine	chemical - endogenous non-mammalian	0.00608	HOXC10	transcription regulator	0.031
			nandrolone	chemical drug	0.00608	RUBCN	other	0.031
			HOTAIR	other	0.00615	SLC7A2	transporter	0.031
			CAT	enzyme	0.00615	CREB3L2	transcription regulator	0.031
			pravastatin	chemical drug	0.00615	PRR11	other	0.031
			cardiotoxin	chemical - other	0.00616	LECT2	other	0.031
			MAPT	other	0.00623	WNT16	other	0.031
			MYF6	transcription regulator	0.00636	iron dextran	chemical drug	0.031
			BMI1	transcription regulator	0.00636	IGG2A (complex)	complex	0.031
			ceruletide	biologic drug	0.00636	RNF40	enzyme	0.031
			USP39	peptidase	0.00645	KCNN4	ion channel	0.031
			miR-223-3p (miRNAs w/seed GUCAGUU)	mature microRNA	0.00645	CTNNBIP1	other	0.031
			mir-193 (includes others)	microRNA	0.00645	mir-127	microRNA	0.031
			CD4	transmembrane receptor	0.00645	miR-149-5p (miRNAs w/seed CUGGCUC)	mature microRNA	0.031
			irbesartan	chemical drug	0.00645	HPGDS	enzyme	0.031
			pemetrexed	chemical drug	0.00645	HPN	peptidase	0.031
			anisomycin	chemical - endogenous non-mammalian	0.00648	ORM1	other	0.031
			DL-fructose	chemical - endogenous mammalian	0.00648	TRPC3	ion channel	0.031
			5-azacytidine	chemical drug	0.00648	B4GALNT1	enzyme	0.031
			GROWTH HORMONE (family)	group	0.0066	ARF6	transporter	0.031
			methylselenic acid	chemical reagent	0.0066	PIM3	kinase	0.031
			ShK-223	chemical reagent	0.00661	LETMD1	other	0.031
			CDKN2A	enzyme	0.00666	HIVEP3	transcription regulator	0.031
			calphostin C	chemical drug	0.00682	PPP5C	phosphatase	0.031
			carbonyl cyanide m-chlorophenyl hydrazone	chemical toxicant	0.00682	TRAF1	other	0.031
			emodin	chemical drug	0.00682	FZD4	G-protein coupled receptor	0.031
			lactacystin	chemical - protease inhibitor	0.00683	WNT10B	other	0.031
			CpG ODN 2216	chemical reagent	0.00698	ARF1	enzyme	0.031
			asoprisnil	chemical drug	0.00698	CAPN2	peptidase	0.031
			TRPM2	ion channel	0.00698	APOM	transporter	0.031
			TFDP1	transcription regulator	0.00698	iodoacetic acid	chemical toxicant	0.031
			MIR124 (family)	group	0.00698	1-chloro-2-(2,2,2-trichloro-1-(4-chlorophenyl)ethyl)benzene	chemical toxicant	0.031
			miR-450a-5p (and other miRNAs w/seed UUUGCGA)	mature microRNA	0.00698	Ki16425	chemical reagent	0.031
			ACVRL1	kinase	0.00698	mesalamine	chemical drug	0.031
			CFI-402257	chemical drug	0.00698	N(1)-guanyl-1,7-diaminoheptane	chemical reagent	0.031
			calyculin A	chemical toxicant	0.00698	bempedoic acid	chemical drug	0.031
			miR-3648 (miRNAs w/seed GCCGCGG)	mature microRNA	0.00713	BIIE 0246	chemical reagent	0.031
			NTRK2	kinase	0.00713	cyclomaltodextrin	chemical drug	0.031
			puromycin aminonucleoside	chemical reagent	0.00713	maxacalcitol	chemical drug	0.031
			PRKCB	kinase	0.00718	BMP2	growth factor	0.0311
			spermine	chemical - endogenous mammalian	0.00718	peptidoglycan	chemical - endogenous non-mammalian	0.0313
			beraprost	chemical drug	0.00725	black raspberry extract	chemical drug	0.0313
			geneticin	chemical toxicant	0.00725	TGF BETA (family)	group	0.0314
			UT-143	chemical reagent	0.00725	mir-223	microRNA	0.0317
			PDCD5	other	0.00725	CLIC1	ion channel	0.0318
			VIRMA	other	0.00725	NR1I3	ligand-dependent nuclear receptor	0.0318
			DEPTOR	other	0.00725	IL17F	cytokine	0.0318
			dynasore	chemical reagent	0.00725	SYK	kinase	0.0323
			isoleucine	chemical - endogenous mammalian	0.00725	HSPA5	enzyme	0.0323
			KHK	kinase	0.00725	RNA POLYMERASE II (complex)	complex	0.0325
			TOP1	enzyme	0.00725	sunitinib	chemical drug	0.0328
			ZFP36L2	transcription regulator	0.00725	2-deoxyglucose	chemical drug	0.0328
			PIAS2	transcription regulator	0.00725	phorbol 12,13-dibutyrate	chemical - endogenous non-mammalian	0.0328
			CLCA2	ion channel	0.00725	valproic acid	chemical drug	0.0333
			SETD7	enzyme	0.00725	16,16-dimethylprostaglandin E2	chemical - endogenous mammalian	0.0334
			C9	other	0.00725	H-151	chemical reagent	0.0334
			SH2B3	other	0.00725	CK2 ALPHA (family)	group	0.0334
			HLF	transcription regulator	0.00725	SERPIN (family)	group	0.0334
			CYB5R3	enzyme	0.00725	dazucorilant	chemical drug	0.0334
			PAXIP1	other	0.00725	saikosaponin-D	chemical - endogenous non-mammalian	0.0334
			clorgyline	chemical drug	0.00725	exisulind	chemical - endogenous mammalian	0.0334
			SR 144528	chemical reagent	0.00725	Ginkgo biloba	chemical drug	0.0334
			quinacrine	chemical drug	0.00725	NCT-80	chemical reagent	0.0334
			orlistat	chemical drug	0.00725	PF-573228	chemical drug	0.0334
			atovaquone	chemical drug	0.00725	LILRB4	other	0.0334
			rhein	chemical - endogenous non-mammalian	0.00725	PTGDR	G-protein coupled receptor	0.0334
			mimosine	chemical drug	0.00725	MCPH1	other	0.0334
			TLR5	transmembrane receptor	0.00754	FMOD	other	0.0334
			PTPN6	phosphatase	0.00754	SGPP1	phosphatase	0.0334
			eflornithine	chemical drug	0.00754	USP28	peptidase	0.0334
			DCAF13	other	0.00754	LILRA2	other	0.0334
			RNASEL	enzyme	0.00754	STOX1	other	0.0334
			ADGRE2	other	0.00754	N(2)-(gamma-D-glutamyl)-meso-2,2'-diaminopimelic acid	chemical reagent	0.0334
			PAK1	kinase	0.00754	CSNK2B	kinase	0.0334
			molidustat	chemical drug	0.00754	dabrafenib	chemical drug	0.0334
			poly dA-dT	chemical reagent	0.00754	PLCD1	enzyme	0.0334
			ionomycin	chemical reagent	0.00757	NUP98	enzyme	0.0334
			MAPK (family)	group	0.00768	TAC4	other	0.0334
			PRNP	other	0.00768	MYOF	other	0.0334
			sphingosine-1-phosphate	chemical - endogenous mammalian	0.00782	CCR7	G-protein coupled receptor	0.0334
			INSR	kinase	0.00788	APBB1	transcription regulator	0.0334
			Il22/Il22b	cytokine	0.00792	regorafenib	chemical drug	0.0334
			Wy 40905	chemical reagent	0.00792	HADHA	enzyme	0.0334
			selumetinib	chemical drug	0.00792	IL1R2	transmembrane receptor	0.0334
			IL36G	cytokine	0.00792	NU 7442	chemical drug	0.0334
			IKZF3	transcription regulator	0.00792	CRY2	enzyme	0.0334
			TEAD (family)	group	0.00812	NLRC4	other	0.0334
			OTUB1	peptidase	0.00812	MMP7	peptidase	0.0334
			TANK	other	0.00812	CARD14	other	0.0334
			PRKCZ	kinase	0.00812	PHEX	peptidase	0.0334
			histone deacetylase inhibitor	chemical drug	0.00812	PLA2G2E	enzyme	0.0334
			amiodarone	chemical drug	0.00812	CDH5	other	0.0334
			let-7a-5p (and other miRNAs w/seed GAGGUAG)	mature microRNA	0.00817	DVL3	other	0.0334
			black raspberry extract	chemical drug	0.00826	CRY1	enzyme	0.0334
			STX18	transporter	0.00826	CDK7	kinase	0.0334
			MMP2	peptidase	0.00831	EDA	cytokine	0.0334
			SOX4	transcription regulator	0.00837	WNT3	other	0.0334
			KDM4D	enzyme	0.0085	dichlorodiphenyl dichloroethylene	chemical toxicant	0.0334
			TRYPSIN (family)	group	0.0085	yoda1	chemical reagent	0.0334
			iron dextran	chemical drug	0.0085	ethylenediaminetetraacetic acid	chemical drug	0.0334
			CTNNBIP1	other	0.0085	anti-benzo(a)pyrene-diol-epoxide	chemical toxicant	0.0334
			mir-185	microRNA	0.0085	iodine	chemical - endogenous mammalian	0.0334
			miR-140-5p (and other miRNAs w/seed AGUGGUU)	mature microRNA	0.0085	CpdX-D3	chemical reagent	0.0334
			miR-532-3p (miRNAs w/seed CUCCCAC)	mature microRNA	0.0085	calcimycin	chemical reagent	0.0338
			TWIST (family)	group	0.0085	histamine	chemical - endogenous mammalian	0.0338
			BCAR1	other	0.0085	MAP3K8	kinase	0.0343
			NUMBL	other	0.0085	ATG7	enzyme	0.0344
			KRIT1	other	0.0085	EGF	growth factor	0.0345
			LETMD1	other	0.0085	PPARGC1A	transcription regulator	0.0348
			brusatol	chemical reagent	0.0085	EZH2	transcription regulator	0.0348
			spermine nitric oxide complex	chemical toxicant	0.0085	T-5224	chemical reagent	0.0349
			N,N-dimethylsphingosine	chemical reagent	0.0085	hyaluronic acid	chemical - endogenous mammalian	0.0349
			icatibant	biologic drug	0.0085	TLE3	other	0.0349
			CAV1	transmembrane receptor	0.00854	HDAC3	transcription regulator	0.0354
			GNAQ	enzyme	0.00854	metronidazole	chemical drug	0.0354
			mir-34 (includes others)	microRNA	0.00856	amphotericin B	chemical drug	0.0357
			POMC	other	0.00856	nystatin	chemical drug	0.0357
			methotrexate	chemical drug	0.00868	CCL19	cytokine	0.0357
			SHC1	other	0.00871	RGCC	other	0.0357
			mir-30 (includes others)	microRNA	0.00871	FFAR4	G-protein coupled receptor	0.0357
			GNB2	other	0.00873	cyanidin 3-O-glucoside	chemical - endogenous non-mammalian	0.0357
			SELP	transmembrane receptor	0.00873	PRMT7	enzyme	0.0357
			TNFSF9	cytokine	0.00873	BPIFA1	other	0.0357
			HISTONE H4 (family)	group	0.00879	WWC1	transcription regulator	0.0357
			JUNB	transcription regulator	0.00904	PACS1	other	0.0357
			G PROTEIN ALPHA I (family)	group	0.00912	48S RIBOSOME (complex)	complex	0.0357
			sulindac sulfide	chemical drug	0.00912	TAP1	transporter	0.0357
			arsenite	chemical toxicant	0.00919	FANCA	other	0.0357
			valproic acid	chemical drug	0.00923	RXFP2	G-protein coupled receptor	0.0357
			MGP	other	0.00936	AKAP12	transporter	0.0357
			HHEX	transcription regulator	0.00936	AIMP1	cytokine	0.0357
			IRAK3	kinase	0.00936	mir-28 (includes others)	microRNA	0.0357
			cannabidiol	chemical drug	0.00936	mir-373	microRNA	0.0357
			thioacetamide	chemical toxicant	0.00939	NCK1	kinase	0.0357
			RXR (family)	group	0.00951	salinomycin	chemical - endogenous non-mammalian	0.0357
			SQSTM1	transcription regulator	0.00955	GHSR	G-protein coupled receptor	0.0357
			USP8	peptidase	0.00955	FDPS	enzyme	0.0357
			HIPK2	kinase	0.00955	MAS1	G-protein coupled receptor	0.0357
			HDAC2	transcription regulator	0.00984	RALA	enzyme	0.0357
			L-lysine	chemical - endogenous mammalian	0.00985	Dux	other	0.0357
			exisulind	chemical - endogenous mammalian	0.00985	SPINT1	other	0.0357
			MCPH1	other	0.00985	MIA-602	chemical reagent	0.0357
			ARID5A	transcription regulator	0.00985	Z-551	chemical reagent	0.0357
			TRIM25	enzyme	0.00985	ginkgolide B	chemical drug	0.0357
			withaferin A	chemical drug	0.00985	nigericin	chemical drug	0.0357
			brodalumab	biologic drug	0.00985	glimepiride	chemical drug	0.0357
			IL1R2	transmembrane receptor	0.00985	chlorogenic acid	chemical drug	0.0357
			F10	peptidase	0.00985	zeranol	chemical - endogenous mammalian	0.0357
			USP2	peptidase	0.00985	cobalt	chemical toxicant	0.0357
			MMP19	peptidase	0.00985	NFATC1	transcription regulator	0.0359
			PIAS3	transcription regulator	0.00985	ARID1A	transcription regulator	0.0363
			CDH5	other	0.00985	SB203580	chemical drug	0.0363
			RPL22	translation regulator	0.00985	ESRRG	ligand-dependent nuclear receptor	0.037
			TKT	enzyme	0.00985	CXCL8	cytokine	0.037
			ethyl 2-{[(6,7-dimethyl-3-oxo-1,2,3,4-tetrahydro-2-quinoxalinyl)acetyl]amino}-4,5-dimethyl-3-thiophenecarboxylate	chemical reagent	0.00985	AMPK (complex)	complex	0.0375
			clotrimazole	chemical drug	0.00985	HGF	growth factor	0.0376
			metoprolol	chemical drug	0.00985	misoprostol	chemical drug	0.0381
			GSK3368715	chemical drug	0.00985	CF102	chemical drug	0.0381
			noscapine	chemical drug	0.00985	monophosphoryl lipid A	chemical drug	0.0381
			iodine	chemical - endogenous mammalian	0.00985	as605240	chemical drug	0.0381
			N,N-dimethylarginine	chemical - endogenous mammalian	0.00985	C1Q (complex)	complex	0.0381
			beta-1,3-glucan	chemical drug	0.00985	belnacasan	chemical drug	0.0381
			INSULIN (family)	group	0.00986	CTSG	peptidase	0.0381
			MAP2K6	kinase	0.00998	SCD	enzyme	0.0381
			8-bromoguanosine 3',5'-cyclic monophosphate	chemical reagent	0.01	DPH5	enzyme	0.0381
			mir-154 (includes others)	microRNA	0.01	CCN6	growth factor	0.0381
			SAA (family)	group	0.01	SHARPIN	other	0.0381
			Agtr1a	G-protein coupled receptor	0.01	GAS2L3	other	0.0381
			DCLK1	kinase	0.01	AGAP2-AS1	other	0.0381
			ACOD1	enzyme	0.01	saracatinib	chemical drug	0.0381
			TFAP2B	transcription regulator	0.01	PELI1	enzyme	0.0381
			H-7	chemical - kinase inhibitor	0.01	MUC13	other	0.0381
			HDAC (family)	group	0.0101	PCK1	kinase	0.0381
			PRKAG3	kinase	0.0101	mir-320 (includes others)	microRNA	0.0381
			eicosapentaenoic acid	chemical drug	0.0102	mir-3622 (includes others)	microRNA	0.0381
			HSF1	transcription regulator	0.0102	ATG16L1	enzyme	0.0381
			dinoprost	chemical - endogenous mammalian	0.0104	N'-((4-oxo-4H-chromen-3-yl)methylene)nicotinohydrazide	chemical reagent	0.0381
			T-5224	chemical reagent	0.0105	CSK	kinase	0.0381
			TWIST1	transcription regulator	0.0106	RBM5-AS1	other	0.0381
			WWTR1	transcription regulator	0.0107	GW 6471	chemical reagent	0.0381
			mono-(2-ethylhexyl)phthalate	chemical toxicant	0.0107	FCGR1A	transmembrane receptor	0.0381
			CTSS	peptidase	0.0107	PIAS4	transcription regulator	0.0381
			miR-199a-3p (and other miRNAs w/seed CAGUAGU)	mature microRNA	0.0107	LMO4	transcription regulator	0.0381
			IGFBP5	other	0.0107	DBI	other	0.0381
			PEBP1	other	0.0107	CR2	transmembrane receptor	0.0381
			PCGF2	transcription regulator	0.0107	IL18R1	transmembrane receptor	0.0381
			sn-1,2-didecanoylglycerol	chemical - endogenous mammalian	0.0109	EDNRB	G-protein coupled receptor	0.0381
			SZB120	chemical reagent	0.0109	IRAK2	kinase	0.0381
			benzyl 2-acetamido-2-deoxy-alpha-D-galactopyranoside	chemical reagent	0.0109	ST14	peptidase	0.0381
			THROMBOXANE RECEPTOR (family)	group	0.0109	Gm12602	other	0.0381
			beta-escin	chemical drug	0.0109	PPP2R5A	phosphatase	0.0381
			2'-adenylic acid	chemical - endogenous mammalian	0.0109	101.10 peptide	chemical reagent	0.0381
			flavokawain C	chemical - endogenous non-mammalian	0.0109	costunolide	chemical - endogenous non-mammalian	0.0381
			ERMN	other	0.0109	leflunomide	chemical drug	0.0381
			PK2	chemical reagent	0.0109	picryl chloride	chemical toxicant	0.0381
			mitotam	chemical drug	0.0109	erythromycin	chemical drug	0.0381
			GSK3203591	chemical reagent	0.0109	reserpine	chemical drug	0.0381
			ES-072	chemical drug	0.0109	thermozymocidin	chemical reagent	0.0381
			PGAM (family)	group	0.0109	oxamic acid	chemical - endogenous non-mammalian	0.0381
			GLUTATHIONE PEROXIDASE (family)	group	0.0109	CD274	transmembrane receptor	0.0381
			glutethimide	chemical drug	0.0109	homocysteine	chemical - endogenous mammalian	0.0381
			mortaparibplus	chemical reagent	0.0109	staurosporine	chemical drug	0.0386
			MAX/MYC (complex)	complex	0.0109	tretinoin	chemical drug	0.0388
			ASC-JM17	chemical drug	0.0109	SMARCA5	transcription regulator	0.0392
			ERK inhibitor	chemical drug	0.0109	ALKBH5	enzyme	0.0397
			ALAS1 gene:NRF1:PPARGC1B	complex	0.0109	celecoxib	chemical drug	0.0397
			POU5F1:SOX2:NANOG:STAT3 gene	complex	0.0109	GW3965	chemical reagent	0.0397
			TP53 Tetramer:BCL2L14 Gene	complex	0.0109	5-hydroxytryptamine	chemical - endogenous mammalian	0.0397
			TFAP2A homodimer:VEGFA Gene	complex	0.0109	NCOR1	transcription regulator	0.0403
			TFAP2A homodimer:CDKN1A gene	complex	0.0109	PRMT1	enzyme	0.0403
			TFAP2C homodimer:MYC:KDM5B:CDKN1A gene	complex	0.0109	ALOX15	enzyme	0.0404
			RUNX3:ZFHX3	complex	0.0109	CASP1	peptidase	0.0404
			RUNX3:SMAD3:SMAD3:SMAD4:CDKN1A gene	complex	0.0109	TRAF3IP3	other	0.0404
			RUNX3:JAG1 gene	complex	0.0109	PPP1R1B	phosphatase	0.0404
			(RUNX2:CBFB,RUNX2:CBFB,RUNX2:HDAC6):CDKN1A gene	complex	0.0109	LAMTOR5	other	0.0404
			RUNX2:CBFB:SMURF1 gene	complex	0.0109	SRT1720	chemical drug	0.0404
			FOXO4:ATXN3:SOD2 gene	complex	0.0109	USP9X	peptidase	0.0404
			FOXO3:SOD2 gene	complex	0.0109	KHSRP	enzyme	0.0404
			FOXO1,FOXO3,FOXO4:CDKN1A gene	complex	0.0109	IL17F DIMER (complex)	complex	0.0404
			FOXO3,(FOXO1,FOXO4):SMAD2/3:SMAD4:CDKN1A gene	complex	0.0109	MAILR	other	0.0404
			FOXO3,(FOXO1):BBC3 gene	complex	0.0109	ITGB6	other	0.0404
			STAT3 dimer:CD274 gene	complex	0.0109	DNAJB6	transcription regulator	0.0404
			anti-miR-372-3p inhibitor	chemical reagent	0.0109	PKHD1	other	0.0404
			methacrylic acid	chemical - endogenous non-mammalian	0.0109	LDN-193189	chemical drug	0.0404
			etarotene	chemical reagent	0.0109	TP53BP2	other	0.0404
			budesonide/formoterol	chemical drug	0.0109	S1PR3	G-protein coupled receptor	0.0404
			EIF3J	translation regulator	0.0109	ODN-A151	chemical reagent	0.0404
			UBE2E1	enzyme	0.0109	PDE5A	enzyme	0.0404
			PMF1	transcription regulator	0.0109	cepharanthine	chemical drug	0.0404
			FUT2	enzyme	0.0109	KLK5	peptidase	0.0404
			Trim34a/Trim34b	other	0.0109	JMY	transcription regulator	0.0404
			PWARSN	other	0.0109	4-methyl umbelliferone-8-carbaldehyde	chemical reagent	0.0404
			DIS3L2	enzyme	0.0109	oligomycin	chemical - endogenous non-mammalian	0.0404
			CCPG1	other	0.0109	premarin	chemical drug	0.0404
			HCG11	other	0.0109	ebselen	chemical drug	0.0404
			LINC00475	other	0.0109	N-(3-oxododecanoyl)-homoserine lactone	chemical reagent	0.0404
			PMM2	enzyme	0.0109	methylmalonic acid	chemical - endogenous mammalian	0.0404
			ZC3H18	other	0.0109	1,10-phenanthroline	chemical toxicant	0.0404
			TFAP2D	transcription regulator	0.0109	nimesulide	chemical drug	0.0404
			ZSCAN25	other	0.0109	phenyl-N-tert-butylnitrone	chemical reagent	0.0404
			INTS13	other	0.0109	ketorolac	chemical drug	0.0404
			SCAF8	other	0.0109	calcium chloride	chemical drug	0.0404
			WFDC1	other	0.0109	ellipticine	chemical reagent	0.0404
			ARMC10	other	0.0109	palmitoylethanolamide	chemical drug	0.0404
			FKBPL	other	0.0109	Na+	chemical - endogenous mammalian	0.0404
			PPP1R13B-DT	other	0.0109	LEP	growth factor	0.0408
			ZBTB7C	transcription regulator	0.0109	FGF1	growth factor	0.0408
			IQCB1	other	0.0109	ZEB1	transcription regulator	0.0408
			MACROD1	enzyme	0.0109	DDX5	enzyme	0.0414
			ZNF319	transcription regulator	0.0109	PPARG	ligand-dependent nuclear receptor	0.0422
			EFHD2	other	0.0109	CSF2	cytokine	0.0424
			TNRC18	other	0.0109	SLC15A4	transporter	0.0425
			ZBTB8A	transcription regulator	0.0109	mir-1 (includes others)	microRNA	0.0425
			PNISR	other	0.0109	glucocorticoid	chemical drug	0.0427
			EPDR1	other	0.0109	N(6)-(3-iodobenzyl)-5'-N-methylcarboxamidoadenosine	chemical drug	0.0427
			SNHG5	other	0.0109	NX-13	chemical drug	0.0427
			PRELID1	transporter	0.0109	ADP	chemical - endogenous mammalian	0.0427
			CCDC8	other	0.0109	5Z-7-oxo-zeaenol	chemical - endogenous non-mammalian	0.0427
			gataparsen	biologic drug	0.0109	Il36a	cytokine	0.0427
			PFK (family)	group	0.0109	BMS-345541	chemical drug	0.0427
			7-bromoindirubin-3'-oxime	chemical - kinase inhibitor	0.0109	IZUMO1R	other	0.0427
			rilpivirine	chemical drug	0.0109	PDCD10	other	0.0427
			cabozantinib	chemical drug	0.0109	C-21	chemical drug	0.0427
			mapatumumab	biologic drug	0.0109	fedratinib	chemical drug	0.0427
			inolitazone	chemical drug	0.0109	ghrelin	biologic drug	0.0427
			DLAT	enzyme	0.0109	CHD1	enzyme	0.0427
			EEFSEC	translation regulator	0.0109	HRH2	G-protein coupled receptor	0.0427
			ABR	other	0.0109	FZD7	G-protein coupled receptor	0.0427
			PTPRM	phosphatase	0.0109	miR-217-5p (and other miRNAs w/seed ACUGCAU)	mature microRNA	0.0427
			CABLES1	other	0.0109	mir-205 (includes others)	microRNA	0.0427
			ACVR2B	kinase	0.0109	lurbinectedin	chemical drug	0.0427
			dodecylbenzenesulfonic acid	chemical reagent	0.0109	P2RX4	ion channel	0.0427
			miR-523-3p (miRNAs w/seed AACGCGC)	mature microRNA	0.0109	TACR1	G-protein coupled receptor	0.0427
			miR-410-5p (and other miRNAs w/seed GGUUGUC)	mature microRNA	0.0109	OTX1	transcription regulator	0.0427
			miR-513c-5p (and other miRNAs w/seed UCUCAAG)	mature microRNA	0.0109	C5AR2	G-protein coupled receptor	0.0427
			miR-513a-5p (miRNAs w/seed UCACAGG)	mature microRNA	0.0109	CREB3	transcription regulator	0.0427
			miR-1468-5p (miRNAs w/seed UCCGUUU)	mature microRNA	0.0109	MAML1	transcription regulator	0.0427
			miR-147a (miRNAs w/seed UGUGUGG)	mature microRNA	0.0109	IQGAP1	other	0.0427
			miR-203b-5p (and other miRNAs w/seed AGUGGUC)	mature microRNA	0.0109	GAB1	other	0.0427
			miR-504-5p (and other miRNAs w/seed GACCCUG)	mature microRNA	0.0109	PCSK1	peptidase	0.0427
			miR-342-5p (and other miRNAs w/seed GGGGUGC)	mature microRNA	0.0109	PITX1	transcription regulator	0.0427
			ZBTB5	transcription regulator	0.0109	NCR2	transmembrane receptor	0.0427
			PSMD1	other	0.0109	mito-TEMPO	chemical reagent	0.0427
			DHX8	enzyme	0.0109	KPT-9274	chemical drug	0.0427
			CYB5A	enzyme	0.0109	3-hydroxybutyric acid	chemical - endogenous mammalian	0.0427
			EPSTI1	other	0.0109	cerulenin	chemical drug	0.0427
			DOK3	other	0.0109	sodium dodecyl sulfate	chemical drug	0.0427
			STXBP2	transporter	0.0109	BAR501	chemical reagent	0.0427
			P2RX1	ion channel	0.0109	clenbuterol	chemical drug	0.0427
			DNASE1L3	enzyme	0.0109	TGAL copolymer	biologic drug	0.0427
			RPL18	other	0.0109	caffeic acid	chemical drug	0.0427
			aloperine	chemical reagent	0.0109	protectin D1	chemical - endogenous mammalian	0.0427
			KIF11	other	0.0109	iloprost	chemical drug	0.0427
			PPP1R3A	phosphatase	0.0109	lamivudine	chemical drug	0.0427
			CCT7	other	0.0109	glutamine	chemical - endogenous mammalian	0.0431
			XPO7	transporter	0.0109	WBP2	transcription regulator	0.0437
			ING3	transcription regulator	0.0109	IRF2	transcription regulator	0.0437
			NOXA1	other	0.0109	n-nitrosomethylbenzylamine	chemical toxicant	0.0437
			CLIC3	ion channel	0.0109	THZ531	chemical drug	0.0437
			miR-519d-5p (miRNAs w/seed CUCCAAA)	mature microRNA	0.0109	TNFSF12	cytokine	0.0442
			PSMD3	other	0.0109	3-deoxy-2-octulosonic acid(2)-lipid A	chemical - endogenous non-mammalian	0.045
			MAL2	transporter	0.0109	clarithromycin	chemical drug	0.045
			VPS4B	transporter	0.0109	neomycin	chemical drug	0.045
			JADE1	transcription regulator	0.0109	N-(1-carbamoyl-2-phenyl-ethyl) butyramide	chemical reagent	0.045
			OPN4	G-protein coupled receptor	0.0109	linseed oil	chemical reagent	0.045
			ALS2	other	0.0109	WP1066	chemical drug	0.045
			CUL9	enzyme	0.0109	BIRC3	enzyme	0.045
			VAMP1	transporter	0.0109	Cd200	other	0.045
			PRR13	other	0.0109	HCAR2	G-protein coupled receptor	0.045
			TDP-665759	chemical reagent	0.0109	HDAC11	transcription regulator	0.045
			PIK3C2A	kinase	0.0109	UNC93B1	other	0.045
			N4BP3	other	0.0109	FFAR1	G-protein coupled receptor	0.045
			SZL P1-41	chemical reagent	0.0109	TNFAIP8L2	other	0.045
			SR11256	chemical reagent	0.0109	POGLUT3	enzyme	0.045
			dihydrotanshinone I	chemical reagent	0.0109	GPR132	G-protein coupled receptor	0.045
			(4-(3-chlorophenyl)piperazin-1-yl)(2-ethoxyphenyl)methanone	chemical reagent	0.0109	CCKBR	G-protein coupled receptor	0.045
			pamiparib	chemical drug	0.0109	LBP	transporter	0.045
			kurarinone	chemical reagent	0.0109	mir-217 (includes others)	microRNA	0.045
			diclofenac/hyaluronic acid	chemical drug	0.0109	SLIT2	other	0.045
			levamlodipine	chemical drug	0.0109	PTGIS	enzyme	0.045
			thalidomide analog 1	chemical reagent	0.0109	CNOT3	other	0.045
			thalidomide analog 2	chemical reagent	0.0109	CTSK	peptidase	0.045
			JNK inhibitor IX	chemical drug	0.0109	ELK3	transcription regulator	0.045
			CDG2-cRGD-5	chemical reagent	0.0109	CXCL1	cytokine	0.045
			sakuranetin	chemical - endogenous non-mammalian	0.0109	DNM2	enzyme	0.045
			droxinostat	chemical reagent	0.0109	DPP-23	chemical reagent	0.045
			fluticasone/salmeterol	chemical drug	0.0109	superoxide	chemical - endogenous mammalian	0.045
			2,3-pentanedione	chemical - endogenous non-mammalian	0.0109	BAY 61-3606	chemical drug	0.045
			BMS-275183	chemical drug	0.0109	perindopril	chemical drug	0.045
			styrofoam	chemical reagent	0.0109	ethosuximide	chemical drug	0.045
			2,5-dihydroxymethylcinnamate	chemical - kinase inhibitor	0.0109	thiazolidinedione	chemical drug	0.045
			tecalcet	chemical reagent	0.0109	hydroquinone	chemical - endogenous mammalian	0.045
			diisopropanolnitrosamine	chemical toxicant	0.0109	acyclic retinoid	chemical drug	0.045
			SC-19220	chemical reagent	0.0109	albuterol	chemical drug	0.045
			sapropterin	chemical drug	0.0109	taxifolin	chemical - endogenous non-mammalian	0.045
			phytosphingosine	chemical - endogenous mammalian	0.0109	CpdX	chemical reagent	0.045
			NSC 126405	chemical reagent	0.0109	vanadate	chemical - other	0.045
			fluorescein	chemical drug	0.0109	acadesine	chemical drug	0.045
			SU5614	chemical drug	0.0109	pectin	chemical drug	0.045
			bisindolylmaleimide III	chemical - kinase inhibitor	0.0109	RIPK2	kinase	0.0454
			salsolinol	chemical - endogenous mammalian	0.0109	molybdenum disulfide	chemical reagent	0.0454
			potassium ferricyanide	chemical toxicant	0.0109	RAC1	enzyme	0.046
			STAT3 inhibitor	chemical drug	0.0109	RUNX2	transcription regulator	0.046
			miR-454-3p inhibitor	chemical reagent	0.0109	MAP3K7	kinase	0.0466
			miR-140 inhibitor	chemical reagent	0.0109	ritonavir	chemical drug	0.0466
			anti-miR-142 inhibitor	chemical reagent	0.0109	CTNNB1	transcription regulator	0.0471
			miR-340 inhibitor	chemical reagent	0.0109	8-pCPT-2-O-Me-cAMP	chemical reagent	0.0474
			miR-383 inhibitor	chemical reagent	0.0109	FIBRINOGEN (complex)	complex	0.0474
			miR-454-3p mimic	chemical reagent	0.0109	Cxcl2	cytokine	0.0474
			BL-V8-310	chemical reagent	0.0109	Cxcl10	cytokine	0.0474
			epi-BL-V8-310	chemical reagent	0.0109	Ifi204 (includes others)	transcription regulator	0.0474
			cilengitide	biologic drug	0.0109	SNHG11	other	0.0474
			quemliclustat	chemical drug	0.0109	particulate matter	chemical reagent	0.0474
			BMS200261	chemical reagent	0.0109	STMP1	other	0.0474
			10-hydroxydecanoic acid	chemical - endogenous non-mammalian	0.0109	FERRITIN (complex)	complex	0.0474
			3'-adenylic acid	chemical - endogenous mammalian	0.0109	NOD1	other	0.0474
			2'-fucosyllactose	chemical - endogenous mammalian	0.0109	S100B	other	0.0474
			S-nitroso-L-cysteine	chemical reagent	0.0109	MBNL1	other	0.0474
			allose	chemical - endogenous mammalian	0.0109	PLCG1	enzyme	0.0474
			norethynodrel	chemical toxicant	0.0109	H1-2	other	0.0474
			pioglitazone	chemical drug	0.0109	mir-375 (includes others)	microRNA	0.0474
			bisphenol A	chemical - endogenous mammalian	0.0109	PLA2G4A	enzyme	0.0474
			NFATC1	transcription regulator	0.0112	OGG1	enzyme	0.0474
			GW9662	chemical reagent	0.0112	bis(4-hydroxyphenyl)sulfone	chemical reagent	0.0474
			tannic acid	chemical toxicant	0.0113	VLDLR	transporter	0.0474
			EVP 4593	chemical reagent	0.0113	LY6E	other	0.0474
			BMS-387032	chemical drug	0.0113	TLR1	transmembrane receptor	0.0474
			lupeol	chemical drug	0.0113	Mt1	other	0.0474
			PRMT7	enzyme	0.0113	KMT2B	transcription regulator	0.0474
			TIFA	other	0.0113	TPT1	other	0.0474
			BV6	chemical reagent	0.0113	sulfasalazine	chemical drug	0.0474
			FOXG1	transcription regulator	0.0113	isoliquiritigenin	chemical - endogenous non-mammalian	0.0474
			EEF1A2	translation regulator	0.0113	NCD-38	chemical reagent	0.0474
			SMC3	enzyme	0.0113	(1S,2R)-NCL-1	chemical reagent	0.0474
			APOH	transporter	0.0113	elovanoid N32	chemical - endogenous mammalian	0.0474
			PRKRA	other	0.0113	chitin	chemical - endogenous non-mammalian	0.0474
			BCR	kinase	0.0113	WNT1	cytokine	0.0483
			PPP2R2A	phosphatase	0.0113	SLC40A1	transporter	0.0495
			BDKRB2	G-protein coupled receptor	0.0113	14,15-epoxyeicosatrienoic acid	chemical - endogenous mammalian	0.0497
			TRAF7	enzyme	0.0113	DUSP11	phosphatase	0.0497
			ATRX	transcription regulator	0.0113	CD-38 inhibitor 78c	chemical reagent	0.0497
			GTF2I	transcription regulator	0.0113	ALDOSE REDUCTASE (family)	group	0.0497
			TOPBP1	other	0.0113	PRDX1	enzyme	0.0497
			UNC1999	chemical reagent	0.0113	Serpina3n (includes others)	other	0.0497
			N-carbobenzyloxy-leucine-leucine-norvalinal	chemical - protease inhibitor	0.0113	ENO1	enzyme	0.0497
			hyperforin	chemical drug	0.0113	LINC00662	other	0.0497
			lauric acid	chemical - endogenous mammalian	0.0113	PADI4	enzyme	0.0497
			HIF1 (complex)	complex	0.0114	APLNR	G-protein coupled receptor	0.0497
			ATF1	transcription regulator	0.0114	HCG18	other	0.0497
			pituitary adenylate cyclase-activating polypeptide	biologic drug	0.0114	CRBN	enzyme	0.0497
			PRELP	other	0.0114	FGD3	other	0.0497
			SELPLG	other	0.0114	IGA (complex)	complex	0.0497
			mitoxantrone	chemical drug	0.0114	LYMPHOTOXIN (complex)	complex	0.0497
			FL3	chemical reagent	0.0114	necrostatin-1	chemical reagent	0.0497
			vitamin K3	chemical drug	0.0114	PX 478	chemical drug	0.0497
			FOXA2	transcription regulator	0.0115	PARG	enzyme	0.0497
			3M-002	chemical reagent	0.0116	NELFB	other	0.0497
			IGF2BP1	translation regulator	0.0118	TYRO3	kinase	0.0497
			UCHL1	peptidase	0.0119	COL2A1	other	0.0497
			METTL3	enzyme	0.0119	KLF9	transcription regulator	0.0497
			potassium chloride	chemical drug	0.012	EDN3	other	0.0497
			TRIM37	enzyme	0.0122	miR-31-5p (and other miRNAs w/seed GGCAAGA)	mature microRNA	0.0497
			MKKS	other	0.0122	PLTP	enzyme	0.0497
			ITCH	enzyme	0.0122	COX4I1	enzyme	0.0497
			MDM4	transcription regulator	0.0122	ADRB3	G-protein coupled receptor	0.0497
			CSF1R	kinase	0.0122	TRIM3	enzyme	0.0497
			CYBB	enzyme	0.0122	ACKR1	G-protein coupled receptor	0.0497
			KN 93	chemical drug	0.0122	SOCS6	other	0.0497
			FUS-DDIT3	fusion gene/product	0.0122	SHCBP1	other	0.0497
			INHBA	growth factor	0.0122	MVP	other	0.0497
			GSK3 (family)	group	0.0124	BID	other	0.0497
			miR-141-3p (and other miRNAs w/seed AACACUG)	mature microRNA	0.0124	TRPA1	transporter	0.0497
			STIM1	ion channel	0.0124	KISS1R	G-protein coupled receptor	0.0497
			CCL5	cytokine	0.0124	DSP	other	0.0497
			sorafenib	chemical drug	0.0124	Usp17la (includes others)	peptidase	0.0497
			BMP2	growth factor	0.0125	L-lactic acid	chemical - endogenous mammalian	0.0497
			HNF1B	transcription regulator	0.0125	phenylhydrazine	chemical toxicant	0.0497
			SNAI1	transcription regulator	0.0125	MLI-2	chemical reagent	0.0497
			MRTFA	transcription regulator	0.0128	meclizine	chemical drug	0.0497
			prostaglandin A2	chemical - endogenous non-mammalian	0.0128	elovanoid N34	chemical - endogenous mammalian	0.0497
			lonafarnib	chemical drug	0.0128	leptomycin B	chemical drug	0.0497
			HOTTIP	other	0.0128	butaprost	chemical drug	0.0497
			TMSB4X	other	0.0128
			KLF17	transcription regulator	0.0128
			GAS2L3	other	0.0128
			DDX21	enzyme	0.0128
			TIMP2	other	0.0128
			NUP62	transporter	0.0128
			mir-194 (includes others)	microRNA	0.0128
			mir-3622 (includes others)	microRNA	0.0128
			ATG16L1	enzyme	0.0128
			TNFAIP2	other	0.0128
			MAPK10	kinase	0.0128
			10-nitrooleate	chemical - endogenous mammalian	0.0128
			montelukast	chemical drug	0.0128
			4-coumaric acid	chemical - endogenous mammalian	0.0128
			2-acetylaminofluorene	chemical toxicant	0.0128
			rhodioloside	chemical - endogenous non-mammalian	0.0128
			N1,N11-diethylnorspermine	chemical drug	0.0128
			farnesyl pyrophosphate	chemical - endogenous mammalian	0.0128
			mannose	chemical - endogenous mammalian	0.0128
			CALC (family)	group	0.0128
			IGF2	growth factor	0.0129
			IFNGR1	transmembrane receptor	0.0129
			SORL1	transporter	0.0129
			IFN ALPHA/BETA (family)	group	0.0129
			MYO6	other	0.0129
			CARM1	enzyme	0.0129
			COLLAGEN TYPE II (complex)	complex	0.0129
			Mrgpra2a (includes others)	G-protein coupled receptor	0.0129
			COLLAGEN(S) (complex)	complex	0.0129
			miR-483-3p (miRNAs w/seed CACUCCU)	mature microRNA	0.0129
			ATP2B2	transporter	0.0129
			MAZ	transcription regulator	0.0129
			abemaciclib	chemical drug	0.0129
			plerixafor	chemical drug	0.0129
			SOX2	transcription regulator	0.013
			SNAI2	transcription regulator	0.0132
			CDKN1B	other	0.0132
			LEPR	transmembrane receptor	0.0133
			JUND	transcription regulator	0.0134
			SRSF1	other	0.0134
			SIRT6	enzyme	0.0136
			PPRC1	transcription regulator	0.0137
			PTX3	other	0.0137
			ABL1	kinase	0.0137
			FURIN	peptidase	0.0137
			andrographolide	chemical drug	0.0137
			S-adenosylmethionine	chemical - endogenous mammalian	0.0137
			PTC-209	chemical reagent	0.0137
			S100A9	other	0.0142
			cyclic GMP	chemical - endogenous mammalian	0.0144
			IFNA17	cytokine	0.0144
			ENDOTHELIN (family)	group	0.0144
			PPP1R1B	phosphatase	0.0144
			PSMB8	peptidase	0.0144
			FANCD2	other	0.0144
			NCAM1	other	0.0144
			KPNB1	other	0.0144
			PKHD1	other	0.0144
			AQP7	transporter	0.0144
			KLK5	peptidase	0.0144
			HDAC8	transcription regulator	0.0144
			4-methyl umbelliferone-8-carbaldehyde	chemical reagent	0.0144
			ebselen	chemical drug	0.0144
			concanamycin A	chemical drug	0.0144
			ketorolac	chemical drug	0.0144
			amlodipine	chemical drug	0.0144
			ellipticine	chemical reagent	0.0144
			NAD+	chemical - endogenous mammalian	0.0144
			CBX5	transcription regulator	0.0145
			PTHLH	other	0.0145
			mir-7 (includes others)	microRNA	0.0145
			letrozole	chemical drug	0.0145
			stearic acid	chemical - endogenous mammalian	0.0145
			KLF4	transcription regulator	0.0147
			RPL13A	other	0.0149
			ZEB1	transcription regulator	0.0149
			torkinib	chemical drug	0.0149
			MEK (family)	group	0.015
			LGALS1	other	0.0151
			FOXP1	transcription regulator	0.0151
			FGFR1	kinase	0.0153
			DDX5	enzyme	0.0153
			ADRA1B	G-protein coupled receptor	0.0154
			ADRA1D	G-protein coupled receptor	0.0154
			CDK2	kinase	0.0154
			EGR2	transcription regulator	0.0154
			baicalein	chemical drug	0.0157
			FLCN	other	0.0158
			SERPINB7	other	0.0158
			sodium chloride	chemical - endogenous mammalian	0.0158
			PPARG	ligand-dependent nuclear receptor	0.0161
			P85 PIK3R (family)	group	0.0161
			RNA fragment	chemical - endogenous mammalian	0.0161
			Ren2	peptidase	0.0161
			PLC (family)	group	0.0161
			5Z-7-oxo-zeaenol	chemical - endogenous non-mammalian	0.0161
			H3-3A	other	0.0161
			CSDE1	enzyme	0.0161
			AKR1B1	enzyme	0.0161
			BMS-345541	chemical drug	0.0161
			TARS2	enzyme	0.0161
			PDCD10	other	0.0161
			PI-103	chemical drug	0.0161
			C-21	chemical drug	0.0161
			HEMOGLOBIN (complex)	complex	0.0161
			ELASTASE (family)	group	0.0161
			CCAT1	other	0.0161
			G3BP1	enzyme	0.0161
			KLF7	transcription regulator	0.0161
			SDC1	enzyme	0.0161
			infigratinib	chemical drug	0.0161
			MYCBP2	enzyme	0.0161
			S100A7	other	0.0161
			NCR2	transmembrane receptor	0.0161
			cerulenin	chemical drug	0.0161
			nimodipine	chemical drug	0.0161
			SLIGRL-NH2	chemical reagent	0.0161
			canrenoate potassium	chemical drug	0.0161
			AMBRA1	other	0.0163
			DLL4	other	0.0163
			baicalin	chemical - endogenous non-mammalian	0.0163
			S100A4	other	0.0163
			DDX3X	enzyme	0.0163
			2-bromoethylamine	chemical reagent	0.0163
			Pam3-Cys	chemical toxicant	0.0163
			parthenolide	chemical drug	0.0163
			mir-1 (includes others)	microRNA	0.0163
			SOD1	enzyme	0.0163
			cinnamaldehyde	chemical toxicant	0.0163
			TO-901317	chemical reagent	0.0168
			L-methionine	chemical - endogenous mammalian	0.0169
			MMP14	peptidase	0.0169
			EWSR1-FLI1	fusion gene/product	0.0169
			SKP2	other	0.0172
			IL24	cytokine	0.0172
			CAMK4	kinase	0.0172
			NF2	other	0.0172
			TFEB	transcription regulator	0.0173
			RUNX3	transcription regulator	0.0177
			FOSL1	transcription regulator	0.0177
			prostaglandin E1	chemical - endogenous mammalian	0.0179
			linseed oil	chemical reagent	0.0179
			ANGIOTENSIN II RECEPTOR TYPE 1 (family)	group	0.0179
			WP1066	chemical drug	0.0179
			ADORA3	G-protein coupled receptor	0.0179
			PTPRD	phosphatase	0.0179
			CRKL	kinase	0.0179
			ponesimod	chemical drug	0.0179
			CRHR1	G-protein coupled receptor	0.0179
			PPP2R5C	other	0.0179
			STK24	kinase	0.0179
			PTGIS	enzyme	0.0179
			CCNH	transcription regulator	0.0179
			ATXN3	peptidase	0.0179
[truncated: 1,060 more rows]
